# Supplementary material for: Crystal structures and Hirshfeld surface analyses of (E)-N′-benzyl­idene-2-oxo-2H-chromene-3-carbo­hydrazide and the disordered hemi-DMSO solvate of (E)-2-oxo-N′-(3,4,5-trimeth­oxybenzyl­idene)-2H-chromene-3-carbohydrazide: lattice energy and inter­molecular inter­action energy calculations for the former
Source: Acta Crystallogr E Crystallogr Commun. 2019 Sep 3;75(Pt 10):1403–10. doi: 10.1107/S2056989019012015 (PMC6775737; doi:10.1107/S2056989019012015)
Supplement: Supplementary file 1 [file e-75-01403-sup1.cif]

##############################################################################
#                                                                            #
# This CIF contains the data in a paper accepted for publication in          #
# Acta Crystallographica Section E. It conforms to the requirements of       #
# Notes for Authors for Acta Crystallographica Section E, and has been       #
# peer reviewed under the auspices of the IUCr Commission on Journals.       #
#                                                                            #
# Full details of the Crystallographic Information File format               #
# are given in the paper "The Crystallographic Information File (CIF):       #
# a New Standard Archive File for Crystallography" by S. R. Hall, F. H.      #
# Allen and I. D. Brown [Acta Cryst. (1991), A47, 655-685].                  #
#                                                                            #
# The current version of the core CIF dictionary is obtainable from          #
# ftp://ftp.iucr.org/pub/cif_core.dic.                                       #
#                                                                            #
# Software is freely available for graphical display of the structure(s)     #
# in this CIF. For information consult the CIF software page                 #
# http://www.iucr.org/resources/cif/software.                                #
#                                                                            #
# This file may be used for bona fide research purposes within the           #
# scientific community so long as proper attribution is given to the journal # 
# article from which it was obtained.                                        #
#                                                                            #
##############################################################################
data_I
_database_code_depnum_ccdc_archive 'CCDC 1917524'
_audit_creation_method     'SHELXL-2014/7'
_chemical_name_systematic
;\
(<i>E</i>)-2-Oxo-<i>N</i>'-(3,4,5-trimethoxybenzylidene)-2<i>H</i>-chromene-\
3-carbohydrazide dimethyl sulfoxide hemisolvate
;
_chemical_name_common     ?
_chemical_formula_moiety     'C20 H18 N2 O6, 0.5C2 H6 O S'
_chemical_formula_sum     'C21 H21 N2 O6.50 S0.50'
_chemical_formula_iupac     'C20 H18 N2 O6, 0.5C2 H6 O S'
_chemical_formula_weight     421.43
_chemical_melting_point     ?
_space_group_crystal_system     monoclinic
_space_group_name_H-M_alt     'C 2/c'
_space_group_name_Hall     '-C 2yc'
loop_
    _space_group_symop_operation_xyz
    'x, y, z'
    '-x, y, -z+1/2'
    'x+1/2, y+1/2, z'
    '-x+1/2, y+1/2, -z+1/2'
    '-x, -y, -z'
    'x, -y, z-1/2'
    '-x+1/2, -y+1/2, -z'
    'x+1/2, -y+1/2, z-1/2'
_cell_length_a     33.0258(7)
_cell_length_b     5.44120(10)
_cell_length_c     22.4342(4)
_cell_angle_alpha     90
_cell_angle_beta     107.203(2)
_cell_angle_gamma     90
_cell_volume     3851.07(13)
_cell_formula_units_Z     8
_cell_measurement_reflns_used     13857
_cell_measurement_theta_min     1.9810
_cell_measurement_theta_max     31.5910
_cell_measurement_temperature     100(2)
_exptl_crystal_description     block
_exptl_crystal_colour     yellow
_exptl_crystal_size_max     0.403
_exptl_crystal_size_mid     0.081
_exptl_crystal_size_min     0.040
_exptl_crystal_density_diffrn     1.454
_exptl_crystal_density_meas     ?
_exptl_crystal_density_method     ?
_exptl_crystal_F_000     1768
_exptl_absorpt_coefficient_mu     0.160
_exptl_absorpt_correction_type     gaussian
_exptl_absorpt_process_details
;
(CrysAlisPro; Rigaku OD, 2019)
;
_exptl_absorpt_correction_T_min     0.837
_exptl_absorpt_correction_T_max     1.000
_diffrn_ambient_temperature     100(2)
_diffrn_source     'Rotating Anode'
_diffrn_source_power     2.475
_diffrn_source_voltage     45.0
_diffrn_source_current     55.0
_diffrn_radiation_type     'Mo K\a'
_diffrn_radiation_wavelength     0.71075
_diffrn_radiation_monochromator     'Confocal mirrors, VHF Varimax'
_diffrn_measurement_device_type
;
Rigaku FRE+ equipped with VHF Varimax confocal mirrors and an
AFC12 goniometer and HyPix 6000 detector
;
_diffrn_measurement_device     'four-circle diffractometer'
_diffrn_measurement_method     'profile data from \w-scans'
_diffrn_detector     'hybrid pixel detector'
_diffrn_measurement_specimen_support     'MiTeGen MicroLoop'
_diffrn_detector_area_resol_mean     10
_diffrn_reflns_number     22915
_diffrn_reflns_av_R_equivalents     0.0156
_diffrn_reflns_av_unetI/netI     0.0121
_diffrn_reflns_theta_min     2.583
_diffrn_reflns_theta_max     27.473
_diffrn_reflns_theta_full     25.242
_diffrn_measured_fraction_theta_max     0.996
_diffrn_measured_fraction_theta_full     0.999
_diffrn_reflns_limit_h_min     -42
_diffrn_reflns_limit_h_max     42
_diffrn_reflns_limit_k_min     -6
_diffrn_reflns_limit_k_max     7
_diffrn_reflns_limit_l_min     -26
_diffrn_reflns_limit_l_max     29
_diffrn_radiation_probe     x-ray
_refine_special_details     ?
_reflns_number_total     4381
_reflns_number_gt     3983
_reflns_threshold_expression     'I > 2\s(I)'
_refine_ls_structure_factor_coef     Fsqd
_refine_ls_matrix_type     full
_refine_ls_R_factor_all     0.0344
_refine_ls_R_factor_gt     0.0315
_refine_ls_wR_factor_gt     0.0842
_refine_ls_wR_factor_ref     0.0860
_refine_ls_goodness_of_fit_ref     1.050
_refine_ls_restrained_S_all     1.050
_refine_ls_number_reflns     4381
_refine_ls_number_parameters     298
_refine_ls_number_restraints     0
_refine_ls_hydrogen_treatment     mixed
_refine_ls_weighting_scheme     calc
_refine_ls_weighting_details
              'w=1/[\s^2^(Fo^2^)+(0.0456P)^2^+2.9167P] where P=(Fo^2^+2Fc^2^)/3'
_atom_sites_solution_hydrogens     mixed
_atom_sites_solution_primary     ?
_atom_sites_solution_secondary     ?
_refine_ls_shift/su_max     0.001
_refine_ls_shift/su_mean     0.000
_refine_diff_density_max     0.312
_refine_diff_density_min     -0.303
_refine_ls_extinction_method     none
_refine_ls_extinction_coef     .
loop_
    _atom_type_symbol
    _atom_type_description
    _atom_type_scat_dispersion_real
    _atom_type_scat_dispersion_imag
    _atom_type_scat_source
    'C' 'C' 0.0033 0.0016
                         'International Tables Vol C Tables 4.2.6.8 and 6.1.1.4'
    'H' 'H' 0.0000 0.0000
                         'International Tables Vol C Tables 4.2.6.8 and 6.1.1.4'
    'N' 'N' 0.0061 0.0033
                         'International Tables Vol C Tables 4.2.6.8 and 6.1.1.4'
    'O' 'O' 0.0106 0.0060
                         'International Tables Vol C Tables 4.2.6.8 and 6.1.1.4'
    'S' 'S' 0.1246 0.1234
                         'International Tables Vol C Tables 4.2.6.8 and 6.1.1.4'
_computing_data_collection
;
CrysAlisPro (Rigaku OD, 2019)
;
_computing_cell_refinement
;
CrysAlisPro (Rigaku OD, 2019)
;
_computing_data_reduction
;
CrysAlisPro (Rigaku OD, 2019)
;
_computing_structure_solution
;
Oscail (McArdle <i>et al.</i>,  2004),
SHELXT (Sheldrick, 2015a)
;
_computing_structure_refinement
;
OSCAIL (McArdle <i>et al.</i>,  2004),
<i>ShelXle</i> (H\"ubschle <i>et al.</i>,  2011)
SHELXL2017 (Sheldrick, 2015b)
;
_computing_molecular_graphics
;
Mercury (Macrae <i>et al.</i>,  2006)
;
_computing_publication_material
;
OSCAIL (McArdle <i>et al.</i>,  2004),
SHELXL2017 (Sheldrick, 2015b)
PLATON (Spek, 2009)
;
loop_
    _atom_site_type_symbol
    _atom_site_label
    _atom_site_fract_x
    _atom_site_fract_y
    _atom_site_fract_z
    _atom_site_U_iso_or_equiv
    _atom_site_adp_type
    _atom_site_calc_flag
    _atom_site_occupancy
    _atom_site_disorder_assembly
    _atom_site_disorder_group
    O O1 0.40457(2) 0.68439(13) 0.52398(3) 0.01627(16) Uani d 1 . .
    O O2 0.46021(2) 0.81610(14) 0.59671(4) 0.02005(17) Uani d 1 . .
    O O31 0.53178(2) 0.20068(14) 0.57120(3) 0.01931(17) Uani d 1 . .
    O O343 0.72470(2) 0.31586(14) 0.80720(3) 0.01717(16) Uani d 1 . .
    O O344 0.73938(2) 0.64983(14) 0.89856(3) 0.01614(16) Uani d 1 . .
    O O345 0.67832(2) 0.95654(15) 0.90901(3) 0.02104(17) Uani d 1 . .
    N N32 0.53224(3) 0.55236(18) 0.62643(4) 0.01798(19) Uani d 1 . .
    H H32 0.5171(5) 0.679(3) 0.6305(7) 0.029(4) Uiso d 1 . .
    N N33 0.57200(3) 0.51012(17) 0.66718(4) 0.01668(18) Uani d 1 . .
    C C2 0.44611(3) 0.65614(18) 0.55853(4) 0.01415(19) Uani d 1 . .
    C C3 0.46844(3) 0.43809(18) 0.54634(4) 0.01325(19) Uani d 1 . .
    C C4 0.44791(3) 0.27552(19) 0.50194(4) 0.01369(19) Uani d 1 . .
    H H4 0.462640 0.135045 0.494099 0.016 Uiso calc 1 . .
    C C5 0.38134(3) 0.14563(19) 0.42087(5) 0.0175(2) Uani d 1 . .
    H H5 0.394775 0.003909 0.410755 0.021 Uiso calc 1 . .
    C C4A 0.40442(3) 0.31084(18) 0.46651(4) 0.01345(19) Uani d 1 . .
    C C6 0.33896(3) 0.1903(2) 0.39072(5) 0.0204(2) Uani d 1 . .
    H H6 0.323245 0.077292 0.360352 0.024 Uiso calc 1 . .
    C C7 0.31911(3) 0.4001(2) 0.40457(5) 0.0194(2) Uani d 1 . .
    H H7 0.289997 0.428309 0.383493 0.023 Uiso calc 1 . .
    C C8 0.34135(3) 0.5677(2) 0.44868(5) 0.0173(2) Uani d 1 . .
    H H8 0.328020 0.711508 0.457860 0.021 Uiso calc 1 . .
    C C8A 0.38373(3) 0.51893(18) 0.47906(4) 0.01401(19) Uani d 1 . .
    C C31 0.51385(3) 0.38442(19) 0.58215(4) 0.0144(2) Uani d 1 . .
    C C34 0.58354(3) 0.6722(2) 0.70991(5) 0.0234(2) Uani d 1 . .
    H H34 0.565334 0.807515 0.709773 0.028 Uiso calc 1 . .
    C C341 0.62400(3) 0.6560(2) 0.75915(5) 0.0182(2) Uani d 1 . .
    C C342 0.65468(3) 0.48341(19) 0.75655(4) 0.0154(2) Uani d 1 . .
    H H342 0.649709 0.371929 0.722555 0.018 Uiso calc 1 . .
    C C343 0.69263(3) 0.47723(18) 0.80448(4) 0.01379(19) Uani d 1 . .
    C C344 0.70034(3) 0.64402(19) 0.85427(4) 0.0140(2) Uani d 1 . .
    C C345 0.66880(3) 0.80974(19) 0.85746(5) 0.0165(2) Uani d 1 . .
    C C346 0.63073(3) 0.8169(2) 0.80957(5) 0.0207(2) Uani d 1 . .
    H H346 0.609346 0.931306 0.811211 0.025 Uiso calc 1 . .
    C C431 0.71732(4) 0.1389(2) 0.75813(5) 0.0207(2) Uani d 1 . .
    H H43A 0.712251 0.223812 0.718061 0.031 Uiso calc 1 . .
    H H43B 0.692471 0.039486 0.757575 0.031 Uiso calc 1 . .
    H H43C 0.742175 0.032094 0.765084 0.031 Uiso calc 1 . .
    C C441 0.74230(3) 0.4860(2) 0.94982(5) 0.0195(2) Uani d 1 . .
    H H41A 0.736607 0.317514 0.934155 0.029 Uiso calc 1 . .
    H H41B 0.721429 0.533664 0.970960 0.029 Uiso calc 1 . .
    H H41C 0.770842 0.495051 0.979338 0.029 Uiso calc 1 . .
    C C451 0.64624(3) 1.1251(2) 0.91407(5) 0.0196(2) Uani d 1 . .
    H H51A 0.620280 1.034335 0.912316 0.029 Uiso calc 1 . .
    H H51B 0.640421 1.242953 0.879538 0.029 Uiso calc 1 . .
    H H51C 0.656046 1.213390 0.953827 0.029 Uiso calc 1 . .
    S S1S 0.50726(2) 1.12167(9) 0.72755(2) 0.01665(11) Uani d 0.5 A -1
    O O1S 0.4985(16) 0.8678(3) 0.7444(12) 0.026(2) Uani d 0.5 A -1
    C C1S 0.45886(14) 1.2893(14) 0.7013(3) 0.0207(9) Uani d 0.5 A -1
    H H1SA 0.442339 1.228493 0.660195 0.031 Uiso calc 0.5 A -1
    H H1SB 0.465103 1.464184 0.698321 0.031 Uiso calc 0.5 A -1
    H H1SC 0.442536 1.267478 0.730985 0.031 Uiso calc 0.5 A -1
    C C2S 0.52800(15) 1.2784(15) 0.7996(3) 0.0300(12) Uani d 0.5 A -1
    H H2SA 0.510606 1.241255 0.827053 0.045 Uiso calc 0.5 A -1
    H H2SB 0.527643 1.455833 0.791972 0.045 Uiso calc 0.5 A -1
    H H2SC 0.557203 1.224526 0.819443 0.045 Uiso calc 0.5 A -1
loop_
    _atom_site_aniso_label
    _atom_site_aniso_U_11
    _atom_site_aniso_U_22
    _atom_site_aniso_U_33
    _atom_site_aniso_U_12
    _atom_site_aniso_U_13
    _atom_site_aniso_U_23
    O1 0.0125(3) 0.0167(4) 0.0169(3) 0.0020(3) 0.0002(3) -0.0032(3)
    O2 0.0179(4) 0.0181(4) 0.0202(4) 0.0021(3) -0.0004(3) -0.0066(3)
    O31 0.0143(3) 0.0207(4) 0.0198(4) 0.0040(3) 0.0002(3) -0.0052(3)
    O343 0.0150(3) 0.0195(4) 0.0151(3) 0.0036(3) 0.0015(3) -0.0017(3)
    O344 0.0122(3) 0.0200(4) 0.0129(3) -0.0033(3) -0.0014(3) 0.0018(3)
    O345 0.0171(4) 0.0253(4) 0.0179(4) 0.0004(3) 0.0008(3) -0.0105(3)
    N32 0.0103(4) 0.0222(5) 0.0177(4) 0.0040(3) -0.0017(3) -0.0063(3)
    N33 0.0104(4) 0.0231(5) 0.0144(4) 0.0001(3) 0.0003(3) -0.0022(3)
    C2 0.0122(4) 0.0160(5) 0.0130(4) 0.0007(4) 0.0018(3) 0.0001(4)
    C3 0.0115(4) 0.0149(5) 0.0124(4) 0.0008(4) 0.0022(3) 0.0002(4)
    C4 0.0135(4) 0.0140(5) 0.0130(4) 0.0007(4) 0.0031(4) 0.0006(4)
    C5 0.0183(5) 0.0165(5) 0.0156(5) -0.0020(4) 0.0018(4) -0.0006(4)
    C4A 0.0129(4) 0.0147(5) 0.0117(4) -0.0013(4) 0.0021(3) 0.0015(3)
    C6 0.0189(5) 0.0223(5) 0.0155(5) -0.0060(4) -0.0020(4) -0.0002(4)
    C7 0.0124(5) 0.0248(6) 0.0171(5) -0.0022(4) -0.0015(4) 0.0060(4)
    C8 0.0139(5) 0.0186(5) 0.0183(5) 0.0016(4) 0.0031(4) 0.0042(4)
    C8A 0.0135(4) 0.0148(5) 0.0125(4) -0.0021(4) 0.0020(4) 0.0008(4)
    C31 0.0119(4) 0.0179(5) 0.0123(4) 0.0003(4) 0.0019(3) -0.0009(4)
    C34 0.0143(5) 0.0289(6) 0.0226(5) 0.0051(4) -0.0011(4) -0.0099(4)
    C341 0.0131(5) 0.0229(5) 0.0163(5) -0.0007(4) 0.0008(4) -0.0050(4)
    C342 0.0142(4) 0.0188(5) 0.0122(4) -0.0016(4) 0.0024(4) -0.0034(4)
    C343 0.0132(4) 0.0151(5) 0.0136(4) -0.0005(4) 0.0047(4) 0.0014(4)
    C344 0.0109(4) 0.0177(5) 0.0116(4) -0.0032(4) 0.0007(3) 0.0010(4)
    C345 0.0157(5) 0.0191(5) 0.0137(5) -0.0032(4) 0.0031(4) -0.0049(4)
    C346 0.0140(5) 0.0250(6) 0.0209(5) 0.0029(4) 0.0019(4) -0.0081(4)
    C431 0.0224(5) 0.0185(5) 0.0203(5) 0.0032(4) 0.0051(4) -0.0037(4)
    C441 0.0193(5) 0.0220(5) 0.0145(5) -0.0009(4) 0.0007(4) 0.0032(4)
    C451 0.0180(5) 0.0209(5) 0.0205(5) -0.0021(4) 0.0064(4) -0.0075(4)
    S1S 0.0182(2) 0.0149(2) 0.0183(2) 0.00064(18) 0.00770(19) -0.00093(19)
    O1S 0.040(5) 0.0140(6) 0.030(7) 0.0000(17) 0.020(7) -0.0005(12)
    C1S 0.019(2) 0.0187(14) 0.0218(14) 0.003(2) 0.0018(17) 0.0027(10)
    C2S 0.033(3) 0.024(2) 0.0284(17) 0.006(3) 0.001(2) -0.0054(13)
_geom_special_details
;
 All esds (except the esd in the dihedral angle between two l.s. planes)
 are estimated using the full covariance matrix.  The cell esds are taken
 into account individually in the estimation of esds in distances, angles
 and torsion angles; correlations between esds in cell parameters are only
 used when they are defined by crystal symmetry.  An approximate (isotropic)
 treatment of cell esds is used for estimating esds involving l.s. planes.
;
loop_
    _geom_bond_atom_site_label_1
    _geom_bond_atom_site_label_2
    _geom_bond_site_symmetry_2
    _geom_bond_distance
    _geom_bond_publ_flag
    O1 C2 . 1.3702(12) ?
    O1 C8A . 1.3747(12) ?
    O2 C2 . 1.2133(12) y
    O31 C31 . 1.2234(13) y
    O343 C343 . 1.3631(12) ?
    O343 C431 . 1.4280(12) ?
    O344 C344 . 1.3759(11) ?
    O344 C441 . 1.4356(12) ?
    O345 C345 . 1.3635(12) ?
    O345 C451 . 1.4309(13) ?
    N32 C31 . 1.3543(13) y
    N32 N33 . 1.3793(11) y
    N32 H32 . 0.870(16) ?
    N33 C34 . 1.2753(14) y
    C2 C3 . 1.4647(13) ?
    C3 C4 . 1.3547(14) ?
    C3 C31 . 1.5056(13) y
    C4 C4A . 1.4340(13) ?
    C4 H4 . 0.9500 ?
    C5 C6 . 1.3840(15) ?
    C5 C4A . 1.4057(14) ?
    C5 H5 . 0.9500 ?
    C4A C8A . 1.3935(14) ?
    C6 C7 . 1.3965(16) ?
    C6 H6 . 0.9500 ?
    C7 C8 . 1.3856(15) ?
    C7 H7 . 0.9500 ?
    C8 C8A . 1.3890(13) ?
    C8 H8 . 0.9500 ?
    C34 C341 . 1.4629(14) y
    C34 H34 . 0.9500 ?
    C341 C342 . 1.3953(14) ?
    C341 C346 . 1.3955(14) ?
    C342 C343 . 1.3894(13) ?
    C342 H342 . 0.9500 ?
    C343 C344 . 1.4028(14) ?
    C344 C345 . 1.3955(14) ?
    C345 C346 . 1.3921(14) ?
    C346 H346 . 0.9500 ?
    C431 H43A . 0.9800 ?
    C431 H43B . 0.9800 ?
    C431 H43C . 0.9800 ?
    C441 H41A . 0.9800 ?
    C441 H41B . 0.9800 ?
    C441 H41C . 0.9800 ?
    C451 H51A . 0.9800 ?
    C451 H51B . 0.9800 ?
    C451 H51C . 0.9800 ?
    S1S O1S . 1.483(16) ?
    S1S C2S . 1.775(7) ?
    S1S C1S . 1.782(5) ?
    C1S H1SA . 0.9800 ?
    C1S H1SB . 0.9800 ?
    C1S H1SC . 0.9800 ?
    C2S H2SA . 0.9800 ?
    C2S H2SB . 0.9800 ?
    C2S H2SC . 0.9800 ?
loop_
    _geom_angle_atom_site_label_1
    _geom_angle_atom_site_label_2
    _geom_angle_atom_site_label_3
    _geom_angle_site_symmetry_1
    _geom_angle_site_symmetry_3
    _geom_angle
    _geom_angle_publ_flag
    C2 O1 C8A . . 122.80(8) ?
    C343 O343 C431 . . 116.52(8) ?
    C344 O344 C441 . . 113.00(8) ?
    C345 O345 C451 . . 116.90(8) ?
    C31 N32 N33 . . 120.41(9) ?
    C31 N32 H32 . . 117.6(10) ?
    N33 N32 H32 . . 121.7(10) ?
    C34 N33 N32 . . 113.41(9) ?
    O2 C2 O1 . . 115.46(9) ?
    O2 C2 C3 . . 127.12(9) ?
    O1 C2 C3 . . 117.42(8) ?
    C4 C3 C2 . . 119.74(9) ?
    C4 C3 C31 . . 117.95(9) ?
    C2 C3 C31 . . 122.31(9) ?
    C3 C4 C4A . . 121.44(9) ?
    C3 C4 H4 . . 119.3 ?
    C4A C4 H4 . . 119.3 ?
    C6 C5 C4A . . 119.72(10) ?
    C6 C5 H5 . . 120.1 ?
    C4A C5 H5 . . 120.1 ?
    C8A C4A C5 . . 118.30(9) ?
    C8A C4A C4 . . 117.88(9) ?
    C5 C4A C4 . . 123.81(9) ?
    C5 C6 C7 . . 120.56(10) ?
    C5 C6 H6 . . 119.7 ?
    C7 C6 H6 . . 119.7 ?
    C8 C7 C6 . . 120.80(9) ?
    C8 C7 H7 . . 119.6 ?
    C6 C7 H7 . . 119.6 ?
    C7 C8 C8A . . 117.99(10) ?
    C7 C8 H8 . . 121.0 ?
    C8A C8 H8 . . 121.0 ?
    O1 C8A C8 . . 116.63(9) ?
    O1 C8A C4A . . 120.73(9) ?
    C8 C8A C4A . . 122.62(9) ?
    O31 C31 N32 . . 124.05(9) ?
    O31 C31 C3 . . 121.09(9) ?
    N32 C31 C3 . . 114.86(9) ?
    N33 C34 C341 . . 121.94(10) ?
    N33 C34 H34 . . 119.0 ?
    C341 C34 H34 . . 119.0 ?
    C342 C341 C346 . . 120.85(9) ?
    C342 C341 C34 . . 121.44(9) ?
    C346 C341 C34 . . 117.71(9) ?
    C343 C342 C341 . . 118.94(9) ?
    C343 C342 H342 . . 120.5 ?
    C341 C342 H342 . . 120.5 ?
    O343 C343 C342 . . 124.14(9) ?
    O343 C343 C344 . . 115.17(8) ?
    C342 C343 C344 . . 120.69(9) ?
    O344 C344 C345 . . 120.16(9) ?
    O344 C344 C343 . . 120.05(9) ?
    C345 C344 C343 . . 119.76(9) ?
    O345 C345 C346 . . 124.54(9) ?
    O345 C345 C344 . . 115.71(9) ?
    C346 C345 C344 . . 119.75(9) ?
    C345 C346 C341 . . 119.92(10) ?
    C345 C346 H346 . . 120.0 ?
    C341 C346 H346 . . 120.0 ?
    O343 C431 H43A . . 109.5 ?
    O343 C431 H43B . . 109.5 ?
    H43A C431 H43B . . 109.5 ?
    O343 C431 H43C . . 109.5 ?
    H43A C431 H43C . . 109.5 ?
    H43B C431 H43C . . 109.5 ?
    O344 C441 H41A . . 109.5 ?
    O344 C441 H41B . . 109.5 ?
    H41A C441 H41B . . 109.5 ?
    O344 C441 H41C . . 109.5 ?
    H41A C441 H41C . . 109.5 ?
    H41B C441 H41C . . 109.5 ?
    O345 C451 H51A . . 109.5 ?
    O345 C451 H51B . . 109.5 ?
    H51A C451 H51B . . 109.5 ?
    O345 C451 H51C . . 109.5 ?
    H51A C451 H51C . . 109.5 ?
    H51B C451 H51C . . 109.5 ?
    O1S S1S C2S . . 105.5(10) ?
    O1S S1S C1S . . 109.8(19) ?
    C2S S1S C1S . . 96.99(18) ?
    S1S C1S H1SA . . 109.5 ?
    S1S C1S H1SB . . 109.5 ?
    H1SA C1S H1SB . . 109.5 ?
    S1S C1S H1SC . . 109.5 ?
    H1SA C1S H1SC . . 109.5 ?
    H1SB C1S H1SC . . 109.5 ?
    S1S C2S H2SA . . 109.5 ?
    S1S C2S H2SB . . 109.5 ?
    H2SA C2S H2SB . . 109.5 ?
    S1S C2S H2SC . . 109.5 ?
    H2SA C2S H2SC . . 109.5 ?
    H2SB C2S H2SC . . 109.5 ?
loop_
    _geom_torsion_atom_site_label_1
    _geom_torsion_atom_site_label_2
    _geom_torsion_atom_site_label_3
    _geom_torsion_atom_site_label_4
    _geom_torsion_site_symmetry_1
    _geom_torsion_site_symmetry_2
    _geom_torsion_site_symmetry_3
    _geom_torsion_site_symmetry_4
    _geom_torsion
    _geom_torsion_publ_flag
    C31 N32 N33 C34 . . . . -173.67(10) ?
    C8A O1 C2 O2 . . . . -179.61(9) ?
    C8A O1 C2 C3 . . . . -0.32(13) ?
    O2 C2 C3 C4 . . . . 179.69(10) ?
    O1 C2 C3 C4 . . . . 0.50(14) ?
    O2 C2 C3 C31 . . . . 0.42(16) ?
    O1 C2 C3 C31 . . . . -178.77(8) ?
    C2 C3 C4 C4A . . . . -0.40(14) ?
    C31 C3 C4 C4A . . . . 178.90(9) ?
    C6 C5 C4A C8A . . . . -1.25(15) ?
    C6 C5 C4A C4 . . . . 177.48(9) ?
    C3 C4 C4A C8A . . . . 0.11(14) ?
    C3 C4 C4A C5 . . . . -178.62(9) ?
    C4A C5 C6 C7 . . . . 1.01(16) ?
    C5 C6 C7 C8 . . . . 0.00(16) ?
    C6 C7 C8 C8A . . . . -0.72(15) ?
    C2 O1 C8A C8 . . . . 178.49(9) ?
    C2 O1 C8A C4A . . . . 0.04(14) ?
    C7 C8 C8A O1 . . . . -177.96(9) ?
    C7 C8 C8A C4A . . . . 0.46(15) ?
    C5 C4A C8A O1 . . . . 178.88(9) ?
    C4 C4A C8A O1 . . . . 0.08(14) ?
    C5 C4A C8A C8 . . . . 0.52(15) ?
    C4 C4A C8A C8 . . . . -178.28(9) ?
    N33 N32 C31 O31 . . . . -7.04(16) ?
    N33 N32 C31 C3 . . . . 172.52(8) ?
    C4 C3 C31 O31 . . . . 0.54(14) ?
    C2 C3 C31 O31 . . . . 179.82(9) ?
    C4 C3 C31 N32 . . . . -179.03(9) ?
    C2 C3 C31 N32 . . . . 0.25(14) ?
    N32 N33 C34 C341 . . . . 177.68(10) ?
    N33 C34 C341 C342 . . . . 9.81(18) ?
    N33 C34 C341 C346 . . . . -169.23(11) ?
    C346 C341 C342 C343 . . . . -1.33(16) ?
    C34 C341 C342 C343 . . . . 179.66(10) ?
    C431 O343 C343 C342 . . . . -2.19(14) ?
    C431 O343 C343 C344 . . . . 178.22(9) ?
    C341 C342 C343 O343 . . . . 179.45(9) ?
    C341 C342 C343 C344 . . . . -0.98(15) ?
    C441 O344 C344 C345 . . . . 92.74(11) ?
    C441 O344 C344 C343 . . . . -89.56(11) ?
    O343 C343 C344 O344 . . . . 5.20(13) ?
    C342 C343 C344 O344 . . . . -174.41(9) ?
    O343 C343 C344 C345 . . . . -177.09(9) ?
    C342 C343 C344 C345 . . . . 3.30(15) ?
    C451 O345 C345 C346 . . . . 1.34(15) ?
    C451 O345 C345 C344 . . . . -178.86(9) ?
    O344 C344 C345 O345 . . . . -5.41(14) ?
    C343 C344 C345 O345 . . . . 176.88(9) ?
    O344 C344 C345 C346 . . . . 174.40(9) ?
    C343 C344 C345 C346 . . . . -3.31(15) ?
    O345 C345 C346 C341 . . . . -179.17(10) ?
    C344 C345 C346 C341 . . . . 1.03(17) ?
    C342 C341 C346 C345 . . . . 1.31(17) ?
    C34 C341 C346 C345 . . . . -179.64(10) ?
loop_
    _geom_hbond_atom_site_label_D
    _geom_hbond_atom_site_label_H
    _geom_hbond_atom_site_label_A
    _geom_hbond_site_symmetry_A
    _geom_hbond_distance_DH
    _geom_hbond_distance_HA
    _geom_hbond_distance_DA
    _geom_hbond_angle_DHA
    N32 H32 O2 . 0.870(16) 1.955(15) 2.6878(12) 141.0(14)
    C441 H41C O345 7_667 0.98 2.58 3.4772(12) 152
    C451 H51A O1 2_656 0.98 2.65 3.4463(13) 138
    C34 H34 O1S . 0.95 2.57 3.30(5) 134
    C34 H34 O1S 2_656 0.95 2.63 3.34(5) 133
    C34 H34 S1S . 0.95 2.69 3.6158(12) 166
    C431 H43C O343 4_646 0.98 2.50 3.2505(13) 133
    C2S H2SA N32 2_666 0.98 2.61 3.3000(6) 127
    C4 H4 O31 1_555 0.95 2.45 2.7761(12) 100
    C4 H4 O31 5_656 0.95 2.38 3.2415(12) 150
    C5 H5 O31 5_656 0.95 2.59 3.3931(13) 143
    C431 H43B Cg3 1_545 0.98 2.73 3.5882(13) 147
    C451 H51B Cg3 1_545 0.98 2.95 3.8562(12) 155
    C451 H51C Cg2 5_666 0.98 2.83 3.6883(13) 147
    C31 O31 Cg1 5_666 0 0 3.3971(6) 89.93(6)
_shelx_space_group_comment
;
The symmetry employed for this shelxl refinement is uniquely defined
by the following loop, which should always be used as a source of
symmetry information in preference to the above space-group names.
They are only intended as comments.
;
_shelx_estimated_absorpt_T_min     0.938
_shelx_estimated_absorpt_T_max     0.994
_shelx_hkl_file
;
   0   0   2   -0.06    0.08
   0   0   2    0.09    0.10
   0   0   2   -0.01    0.05
   0   0  -3    0.14    0.22
   0   0   3    0.14    0.21
   0   0   3   -0.17    0.26
   0   0   3   -0.05    0.17
   0   0   3    0.01    0.22
   0   0  -3    0.16    0.23
   0   0  -3    0.18    0.16
   0   0   4  167.65    2.89
   0   0   4  166.83    2.96
   0   0  -4  165.99    2.96
   0   0   4  166.02    2.96
   0   0   4  163.59    3.04
   0   0  -4  160.00    3.02
   0   0   5   -0.10    0.32
   0   0   5   -0.07    0.40
   0   0   5    0.38    0.31
   0   0  -5   -0.46    0.41
   0   0   6 5918.52   94.42
   0   0  -6 5900.56   94.53
   0   0   6 5950.95   94.54
   0   0   6 5847.04   94.67
   0   0  -6 6028.65   94.63
   0   0  -7    0.05    0.40
   0   0   7   -0.27    0.40
   0   0   7    0.22    0.46
   0   0   7    0.04    0.35
   0   0  -7   -0.26    0.48
   0   0   8  148.15    2.90
   0   0   8  150.45    3.03
   0   0  -8  150.11    2.99
   0   0  -8  148.80    3.11
   0   0   8  146.13    3.16
   0   0  -9    0.06    0.49
   0   0   9    0.65    0.52
   0   0   9   -0.08    0.57
   0   0   9    0.25    0.40
   0   0  -9    0.11    0.58
   0   0  10  418.36    7.23
   0   0  10  424.01    7.43
   0   0 -10  415.86    7.36
   0   0  10  407.90    7.58
   0   0 -10  414.00    7.53
   0   0  10  396.79    7.35
   0   0  11    0.60    0.60
   0   0 -11    0.85    0.59
   0   0  11   -0.05    0.65
   0   0  11   -0.09    0.50
   0   0  11   -0.27    0.55
   0   0 -11   -0.55    0.66
   0   0  12  205.38    4.11
   0   0  12  209.43    4.31
   0   0 -12  213.10    4.24
   0   0  12  208.14    4.50
   0   0 -12  207.49    4.41
   0   0  12  211.78    4.30
   0   0 -13    0.35    0.59
   0   0  13   -0.06    0.72
   0   0  13    0.62    0.66
   0   0  13    0.04    0.55
   0   0  13    0.56    0.61
   0   0 -13    0.21    0.63
   0   0  14  203.20    4.17
   0   0  14  208.14    4.63
   0   0 -14  205.25    4.28
   0   0  14  206.88    4.39
   0   0 -14  195.00    4.43
   0   0  14  207.18    4.36
   0   0 -15   -0.05    0.67
   0   0  15    0.07    0.83
   0   0  15   -0.45    0.70
   0   0  15   -0.54    0.59
   0   0 -15    0.06    0.73
   0   0  15   -0.53    0.64
   0   0  16   37.93    1.62
   0   0 -16   36.50    1.52
   0   0  16   38.88    1.81
   0   0  16   38.49    1.49
   0   0  16   33.44    1.54
   0   0 -16   33.42    1.62
   0   0 -17    0.62    0.79
   0   0  17    0.71    0.91
   0   0  17   -0.19    0.80
   0   0  17    0.05    0.70
   0   0 -17    0.55    0.81
   0   0  17   -0.30    0.75
   0   0  18  485.13    9.22
   0   0 -18  487.94    9.04
   0   0  18  493.40    9.56
   0   0  18  481.22    8.91
   0   0  18  485.00    9.12
   0   0 -18  460.75    9.26
   0   0 -19    0.57    0.84
   0   0  19    0.80    1.04
   0   0  19    1.10    0.99
   0   0  19    0.88    0.79
   0   0 -19   -0.08    1.02
   0   0  19    0.20    0.83
   0   0 -20  331.63    6.79
   0   0  20  331.94    6.70
   0   0 -20  324.05    7.06
   0   0  20  335.20    7.32
   0   0  20  344.84    6.92
   0   0  21    0.66    0.91
   0   0  21    0.10    1.18
   0   0  21    0.20    0.90
   0   0  22   58.13    2.20
   0   0  22   54.87    2.59
   0   0  23   -0.14    1.03
   0   0  23   -0.22    1.31
   0   0  23    0.64    1.00
   0   0  24   15.25    1.45
   0   0  24   12.51    1.65
   0   0  25   -0.34    1.10
   0   0  25    0.82    1.35
   0   0  26    1.49    1.20
   0   0  26    0.49    1.38
   0   0  27   -0.63    1.11
   0   0  27   -1.02    1.53
   0   2   0  334.76    5.64
   0  -2   0  322.89    5.71
   0   2   0  328.58    5.69
   0   2   1  147.14    2.74
   0   2  -1  143.39    2.67
   0   2   1  145.90    2.84
   0  -2   1  145.04    2.71
   0   2   2    0.14    0.18
   0   2   2    0.07    0.16
   0  -2   2   -0.03    0.17
   0   2   2   -0.10    0.34
   0  -2  -2    0.39    0.34
   0   2  -2    0.05    0.23
   0   2   2   -0.03    0.44
   0  -2   2    0.10    0.29
   0   2   3   29.21    0.93
   0  -2  -3   30.34    0.93
   0  -2   3   29.69    0.75
   0   2   3   30.94    0.77
   0   2   3   28.91    1.07
   0  -2   3   31.36    0.74
   0  -2   3   31.42    0.75
   0  -2  -4    4.56    0.51
   0   2   4    6.14    0.52
   0   2  -4    5.49    0.49
   0  -2   4    6.25    0.43
   0   2   4    5.70    0.42
   0  -2   4    6.07    0.29
   0  -2  -4    5.68    0.41
   0   2  -4    5.28    0.39
   0   2   4    5.11    0.61
   0  -2  -5  193.80    3.80
   0   2   5  200.92    3.82
   0   2   5  201.14    3.72
   0  -2   5  208.34    3.71
   0   2  -5  200.42    3.74
   0   2   5  200.82    4.06
   0   2  -5  204.34    3.68
   0  -2  -5  204.21    3.69
   0  -2  -6   35.83    1.15
   0   2   6   35.89    1.16
   0  -2   6   34.35    1.07
   0   2   6   35.57    1.12
   0   2  -6   35.05    1.28
   0   2  -6   34.32    1.07
   0   2   6   36.26    1.37
   0  -2  -6   35.20    1.08
   0   2  -6   36.26    1.07
   0  -2  -7  439.97    7.90
   0   2   7  452.60    7.94
   0  -2   7  459.90    7.89
   0   2   7  442.11    7.90
   0   2  -7  456.49    7.84
   0   2  -7  448.94    8.08
   0   2   7  455.65    8.23
   0  -2  -7  437.67    8.19
   0   2  -7  463.56    7.86
   0  -2  -7  458.26    7.86
   0  -2  -8    0.14    0.54
   0   2   8    0.60    0.51
   0  -2   8    0.45    0.52
   0   2   8    0.71    0.56
   0   2  -8    0.24    0.50
   0   2  -8    0.24    0.59
   0   2   8    0.10    0.69
   0  -2  -8    0.89    0.50
   0   2  -8    0.39    0.53
   0  -2  -9  994.10   17.33
   0   2   9 1046.93   17.41
   0   2  -9 1043.76   17.25
   0   2   9 1039.27   17.43
   0  -2   9 1043.20   17.40
   0  -2   9 1024.56   17.37
   0   2  -9 1048.27   17.50
   0   2   9 1032.51   17.71
   0  -2  -9 1059.70   17.37
   0   2  -9 1052.06   17.36
   0   2 -10  566.81    9.81
   0   2  10  571.88    9.98
   0  -2  10  570.24    9.99
   0   2  10  573.90   10.03
   0  -2  10  574.53    9.94
   0   2 -10  555.57    9.99
   0   2  10  561.06   10.26
   0   2 -10  559.70    9.90
   0  -2 -10  565.46    9.93
   0  -2  10  560.89    9.31
   0   2 -11    1.14    0.55
   0   2  11    1.32    0.62
   0  -2  11    0.53    0.57
   0   2  11    1.14    0.64
   0  -2  11    1.55    0.60
   0   2 -11    1.64    0.59
   0  -2  11    1.04    0.33
   0  -2 -11    0.63    0.55
   0   2 -11    1.11    0.61
   0   2  11    1.42    0.76
   0   2  12    4.15    0.74
   0   2 -12    4.58    0.69
   0  -2  12    3.97    0.75
   0   2  12    4.00    0.76
   0  -2  12    4.63    0.69
   0   2 -12    4.30    0.75
   0   2  12    4.96    0.87
   0   2 -12    5.38    0.75
   0  -2 -12    5.13    0.75
   0  -2  12    4.64    0.45
   0   2  13    8.18    0.89
   0   2 -13    7.82    0.79
   0  -2  13   10.21    0.97
   0   2  13    7.72    0.96
   0  -2  13    8.58    0.88
   0  -2  13    7.95    0.56
   0   2 -13   10.20    0.90
   0  -2 -13    6.08    0.85
   0   2  13    7.51    1.02
   0   2 -13    8.13    0.89
   0   2 -14  128.84    3.10
   0   2  14  134.40    3.29
   0   2  14  128.72    3.36
   0  -2  14  126.03    3.34
   0   2 -14  133.93    3.20
   0  -2  14  136.36    3.27
   0   2  14  127.56    3.49
   0  -2  14  137.17    2.72
   0   2 -14  131.25    3.26
   0  -2 -14  129.57    3.27
   0   2 -15   85.35    2.39
   0   2  15   81.32    2.51
   0  -2  15   87.07    2.65
   0   2  15   84.69    2.66
   0  -2  15   91.33    2.57
   0  -2  15   91.07    2.05
   0  -2 -15   84.34    2.55
   0   2 -15   86.37    2.56
   0   2  16    6.50    0.67
   0  -2  16    4.94    0.88
   0  -2  16    5.05    1.04
   0   2  16    5.65    1.04
   0   2 -16    4.78    0.81
   0   2  16    5.61    0.95
   0  -2 -16    6.22    0.98
   0   2 -16    3.87    0.90
   0  -2  16    7.20    0.66
   0   2 -17   99.16    2.77
   0   2  17  111.77    3.07
   0  -2  17   99.65    3.05
   0   2  17   99.53    3.09
   0   2  17  100.57    2.46
   0  -2  17  102.67    2.95
   0  -2  17  107.15    2.43
   0  -2 -17  103.57    3.01
   0   2 -17  103.01    2.99
   0   2 -18   28.95    1.45
   0   2  18   27.68    1.58
   0  -2  18   27.99    1.70
   0   2  18   33.35    1.82
   0  -2  18   27.73    1.59
   0   2  18   30.05    1.24
   0  -2  18   29.54    1.19
   0  -2 -18   29.16    1.62
   0  -2  19  173.60    4.32
   0   2  19  178.21    3.78
   0  -2  19  175.39    4.54
   0   2  19  176.82    4.54
   0  -2  19  171.56    3.67
   0   2 -19  176.28    4.10
   0   2  19  167.96    4.30
   0   2 -20    6.74    1.09
   0   2  20    8.31    1.23
   0   2  20    7.88    1.38
   0  -2  20    7.02    1.28
   0  -2  20    8.53    1.26
   0   2  20    8.31    0.91
   0  -2  20    8.04    0.82
   0   2  20    5.48    1.28
   0   2  21    9.81    1.33
   0  -2  21    8.44    1.38
   0   2  21    7.11    1.27
   0  -2  21    7.64    1.20
   0  -2  21    7.97    0.84
   0   2  21    8.96    0.92
   0   2  21    8.72    1.38
   0   2  22   34.07    1.53
   0  -2  22   34.58    1.98
   0   2  22   36.93    2.13
   0  -2  22   33.63    2.03
   0   2  22   32.30    2.07
   0  -2  22   36.52    1.46
   0   2  22   36.62    1.99
   0  -2  23    2.85    1.19
   0   2  23    2.81    1.18
   0  -2  23    2.39    0.79
   0   2  23    2.20    0.84
   0   2  23    0.92    1.25
   0   2  23    1.71    1.24
   0  -2  23    1.90    1.26
   0  -2  24  106.21    3.51
   0   2  24  111.75    3.00
   0   2  24  105.57    3.73
   0  -2  24  103.45    3.71
   0  -2  24  110.19    2.81
   0   2  24  112.56    3.71
   0   2  24  108.45    3.54
   0   2  25   24.09    1.88
   0  -2  25   24.80    1.89
   0   2  25   25.02    1.96
   0  -2  25   22.95    1.29
   0   2  25   23.36    2.02
   0  -2  25   24.41    2.05
   0  -2  26   62.40    2.79
   0  -2  26   61.96    2.06
   0   2  26   57.55    2.78
   0   2  26   61.15    2.74
   0  -2  26   66.91    3.07
   0   2  26   62.37    3.00
   0   4   0  165.66    3.37
   0   4   0  164.18    3.41
   0   4   1    4.47    0.59
   0   4  -1    5.05    0.59
   0   4   1    4.95    0.68
   0   4  -1    4.55    0.54
   0   4   2   95.01    2.24
   0   4  -2   92.67    2.20
   0   4   2   92.55    2.38
   0   4  -3   99.98    2.33
   0   4   3  101.48    2.40
   0   4   3  102.12    2.61
   0   4   4    9.41    0.75
   0   4   4    8.18    0.92
   0   4  -4    9.72    0.74
   0   4   5 1193.12   18.70
   0   4   5 1196.23   18.71
   0   4   5 1186.60   19.41
   0   4  -5 1199.66   19.31
   0   4   5 1205.39   19.80
   0   4   6  918.70   15.93
   0  -4  -6  975.92   15.99
   0   4   6  953.79   15.38
   0  -4   6  914.67   15.29
   0   4  -6  966.56   15.82
   0   4   6  972.70   16.40
   0  -4   6  916.31   15.29
   0   4   6  968.12   15.37
   0  -4  -7  180.36    3.77
   0   4   7  167.25    3.71
   0   4   7  174.44    3.31
   0  -4   7  173.44    3.25
   0   4  -7  169.78    3.59
   0   4   7  171.80    4.12
   0  -4   7  175.14    3.24
   0   4   7  175.06    3.30
   0  -4  -8   43.92    1.60
   0   4   8   45.23    1.62
   0  -4   8   46.15    1.28
   0   4   8   43.92    1.31
   0   4  -8   44.49    1.48
   0   4  -8   43.38    1.85
   0   4   8   39.39    1.82
   0  -4   8   43.29    1.24
   0   4   8   45.61    1.29
   0  -4  -9  188.09    4.09
   0   4   9  187.00    4.10
   0   4   9  188.91    3.81
   0  -4   9  190.14    3.76
   0   4  -9  189.50    4.42
   0   4  -9  193.54    3.94
   0   4   9  200.51    4.59
   0   4   9  190.33    3.77
   0  -4   9  189.56    3.72
   0  -4 -10    5.33    0.82
   0   4  10    3.79    0.79
   0  -4  10    5.72    0.69
   0   4  10    5.57    0.71
   0   4 -10    3.92    0.71
   0   4 -10    3.75    0.96
   0   4  10    4.35    1.14
   0   4  10    4.12    0.68
   0  -4  10    4.16    0.61
   0  -4 -11   69.85    2.17
   0   4 -11   69.22    1.99
   0   4  11   63.08    2.11
   0   4  11   68.97    1.97
   0  -4  11   69.15    1.95
   0   4 -11   72.38    2.39
   0   4  11   62.72    2.48
   0   4  11   68.43    1.94
   0  -4  11   68.14    1.89
   0  -4 -12   82.90    2.40
   0   4  12   76.20    2.36
   0   4 -12   79.80    2.20
   0   4  12   76.07    2.22
   0  -4  12   80.17    2.22
   0   4 -12   77.75    2.56
   0   4  12   78.38    2.76
   0   4  12   82.70    2.22
   0  -4  12   75.85    2.14
   0  -4 -13    0.24    0.78
   0   4  13   -0.31    0.84
   0   4  13    0.97    0.72
   0  -4  13    0.52    0.68
   0   4 -13    0.58    0.69
   0   4 -13    0.93    0.87
   0   4  13   -0.17    1.10
   0   4  13    0.60    0.72
   0  -4  13    0.91    0.66
   0  -4 -14   18.59    1.30
   0   4  14   15.70    1.26
   0   4 -14   17.26    1.12
   0  -4  14   17.47    1.21
   0   4  14   16.20    1.14
   0   4 -14   19.77    1.44
   0   4  14   17.71    1.55
   0   4  14   16.50    1.14
   0  -4  14   19.02    1.18
   0  -4 -15    5.15    0.99
   0   4 -15    4.28    0.87
   0   4  15    7.21    1.06
   0   4  15    4.68    0.94
   0  -4  15    5.57    0.93
   0   4 -15    5.41    1.05
   0   4  15    6.83    1.36
   0   4  15    4.35    0.91
   0  -4  15    5.21    0.87
   0   4 -16  111.18    2.92
   0   4  16  114.72    3.27
   0   4  16  115.94    3.18
   0  -4  16  115.69    3.12
   0   4 -16  111.68    3.28
   0   4  16  113.83    3.65
   0  -4  16  107.81    2.99
   0   4  16  113.79    3.08
   0   4 -17   20.89    1.29
   0   4  17   17.95    1.43
   0   4  17   15.94    1.73
   0   4 -17   17.82    1.43
   0  -4  17   18.79    1.27
   0   4  17   17.48    1.31
   0  -4  17   19.57    1.40
   0   4  17   18.91    1.38
   0   4  18   13.70    1.36
   0   4 -18   11.77    1.13
   0   4 -18   10.81    1.28
   0   4  18   11.16    1.53
   0  -4  18   16.42    1.28
   0   4  18   13.62    1.26
   0   4  18   12.00    1.29
   0  -4  18   11.15    1.25
   0   4  19   -0.67    1.00
   0   4  19   -0.32    1.30
   0   4 -19   -0.48    1.04
   0  -4  19    0.43    0.92
   0  -4  19    1.44    1.09
   0   4  19   -0.25    1.05
   0   4  20   14.58    1.46
   0  -4  20   12.26    1.37
   0   4  20   11.57    1.68
   0   4 -20   15.10    1.45
   0   4  20   12.74    1.44
   0   4 -21    4.02    1.12
   0   4  21    2.74    1.33
   0   4  21    3.60    1.16
   0   4  21    3.75    1.20
   0  -4  21    3.39    1.13
   0   4  22   52.92    2.39
   0  -4  22   52.81    2.40
   0   4  22   52.74    2.45
   0   6   0  705.04   12.24
   0   6  -1  335.25    6.30
   0   6   1  329.26    6.31
   0   6  -2   24.68    1.22
   0   6   2   27.25    1.28
   0   6   2   28.21    1.39
   0   6   3    9.84    0.94
   0   6  -3    9.66    0.87
   0   6   3   11.87    1.14
   0   6   4    5.18    0.79
   0   6  -4    5.07    0.73
   0   6   4    4.74    0.96
   0   6   5   14.91    1.08
   0   6  -5   15.78    0.97
   0   6   5   17.66    1.34
   0   6   6    2.10    0.81
   0   6   6    2.72    0.99
   0   6  -6    2.81    1.15
   0   6  -6    2.68    0.63
   0   6   7   30.52    1.44
   0   6   7   28.74    1.71
   0   6  -7   27.19    1.26
   0   6  -7   30.16    1.80
   0   6   8    0.45    0.78
   0   6  -8   -0.05    0.66
   0   6   8    0.24    1.05
   0   6  -8    0.26    1.12
   0   6   9    6.64    0.96
   0   6  -9    6.49    0.80
   0   6  -9    7.42    1.24
   0   6   9    5.66    1.21
   0   6  10   -0.12    0.82
   0   6  10    0.53    1.03
   0   6 -10    0.87    1.10
   0   6 -11   25.55    1.80
   0   6  11   25.20    1.81
   0   6  11   27.90    1.51
   0   6 -12    4.14    1.19
   0   6  12    6.22    1.40
   0   6  12    4.71    1.04
   0   6 -13    3.00    1.24
   0   6  13    3.28    1.27
   0   6  13    2.96    1.00
   0   6  14   59.03    2.71
   0   6  14   57.34    2.25
  -1  -1  27  149.14    4.44
  -1   1  27  154.15    4.79
  -1   1  27  142.92    4.26
  -1  -1  27  151.33    3.86
  -1   1  27  143.05    4.37
  -1   1  26   21.80    1.87
  -1  -1  26   22.87    1.87
  -1  -1  26   20.91    1.50
  -1   1  26   21.84    1.85
  -1   1  26   20.55    2.02
  -1  -1  25  134.28    3.97
  -1   1  25  126.58    4.19
  -1  -1  25  129.29    3.45
  -1   1  25  130.55    3.94
  -1   1  25  118.10    3.82
  -1   1  24  278.65    5.83
  -1  -1  24  278.95    6.33
  -1   1  24  264.18    6.57
  -1   1  24  261.33    6.22
  -1  -1  24  273.92    5.78
  -1   1  24  259.30    6.25
  -1  -1  23    9.92    1.37
  -1   1  23    8.14    1.34
  -1  -1  23    9.86    1.11
  -1   1  23    9.17    1.38
  -1   1  23    8.09    1.04
  -1   1  23    7.09    1.55
  -1  -1  22  274.19    6.18
  -1   1  22  273.63    5.71
  -1   1  22  268.18    6.45
  -1   1  22  268.47    6.17
  -1  -1  22  277.40    5.73
  -1   1  22  275.87    6.20
  -1  -1  21   77.92    2.73
  -1   1  21   77.84    2.38
  -1   1  21   80.22    2.98
  -1  -1  21   75.83    2.38
  -1   1  21   79.61    2.78
  -1   1  21   79.08    2.76
   1   1 -20    2.05    0.94
  -1   1  20    1.11    1.13
  -1   1  20    2.41    1.00
  -1  -1  20    1.98    0.98
  -1   1  20    1.92    0.79
  -1   1  20    2.10    1.07
  -1  -1  20    1.07    0.74
  -1   1  19   75.05    2.54
   1   1 -19   73.77    2.36
  -1   1  19   76.82    2.79
  -1  -1  19   76.40    2.45
  -1  -1  19   71.90    2.50
  -1   1  19   72.13    2.16
  -1  -1  19   76.16    2.26
  -1   1  19   76.31    2.62
   1  -1 -19   69.33    2.36
   1   1 -18    2.54    0.83
  -1   1  18    3.25    0.96
   1  -1 -18    3.14    0.89
  -1   1  18    3.89    1.05
  -1  -1  18    3.64    0.94
  -1   1  18    1.92    0.71
  -1  -1  18    1.97    0.88
  -1   1  18    3.88    1.00
  -1  -1  18    2.77    0.75
   1   1 -18    3.39    0.98
   1  -1 -17   32.74    1.56
  -1   1  17   37.27    1.67
   1   1 -17   36.99    1.57
  -1   1  17   36.66    1.81
  -1  -1  17   33.05    1.60
  -1   1  17   33.73    1.34
  -1  -1  17   35.06    1.61
  -1   1  17   36.45    1.73
  -1  -1  17   34.49    1.40
   1   1 -17   33.40    1.69
   1  -1 -16   72.44    2.25
  -1   1  16   74.26    2.32
   1   1 -16   74.72    2.21
  -1   1  16   77.53    2.53
  -1   1  16   77.66    2.04
  -1  -1  16   72.15    2.28
  -1   1  16   75.98    2.45
  -1  -1  16   72.58    2.06
   1   1 -16   75.88    2.42
  -1   1  15   72.16    1.94
  -1  -1  15   73.59    2.24
   1   1 -15   72.39    2.30
  -1   1  15   72.97    2.41
  -1   1  15   75.42    2.35
  -1  -1  15   77.65    2.03
   1  -1 -15   71.69    2.18
  -1   1  15   75.55    2.28
   1   1 -15   74.08    2.14
  -1   1  14   85.62    2.03
  -1  -1  14   79.46    2.30
  -1   1  14   75.89    2.45
   1   1 -14   84.42    2.42
  -1  -1  14   80.21    2.06
   1  -1 -14   81.89    2.27
  -1   1  14   79.83    2.33
   1   1 -14   80.46    2.20
  -1   1  13  635.57   10.68
  -1  -1  13  617.57   11.04
  -1   1  13  611.74   11.31
   1   1 -13  622.86   11.15
  -1  -1  13  626.62   10.75
   1   1 -13  632.11   10.94
  -1   1  13  620.14   11.08
   1  -1 -13  638.12   11.03
  -1  -1  12  217.75    4.48
  -1   1  12  218.75    4.68
   1   1 -12  212.34    4.53
  -1  -1  12  226.96    4.22
  -1   1  12  218.78    4.52
   1   1 -12  222.98    4.39
   1  -1 -12  222.43    4.46
   1   1 -11   30.30    1.15
  -1  -1  11   33.06    1.29
   1   1 -11   31.50    1.32
  -1   1  11   32.52    1.37
  -1  -1  11   32.04    1.06
   1   1 -11   32.31    1.21
  -1   1  11   32.00    1.29
   1  -1 -11   33.16    1.26
  -1  -1  10  532.92    9.60
   1   1 -10  551.62    9.50
   1  -1 -10  549.80    9.57
  -1  -1  10  556.03    9.29
   1   1 -10  542.16    9.67
  -1   1  10  554.62    9.77
   1   1 -10  559.11    9.50
  -1   1  10  543.88    9.61
  -1   1   9  203.60    4.10
   1   1  -9  206.42    4.00
   1  -1  -9  212.92    4.09
   1   1  -9  210.74    4.03
  -1  -1   9  209.98    4.13
  -1   1   9  216.24    4.29
   1   1  -9  210.58    4.16
   1  -1  -9  207.13    4.23
  -1  -1   9  211.56    3.81
  -1   1   9  207.66    4.23
  -1   1   8  146.83    2.97
   1   1  -8  144.58    2.86
   1  -1  -8  141.05    2.93
  -1  -1   8  138.87    2.96
   1   1  -8  140.35    2.90
  -1   1   8  143.92    3.09
   1   1  -8  140.76    2.98
   1  -1  -8  139.43    3.07
  -1   1   8  143.99    3.05
  -1  -1   8  142.29    2.66
  -1   1   7  100.20    2.24
   1   1  -7  106.21    2.16
   1  -1  -7   98.66    2.22
   1   1  -7  107.45    2.23
  -1  -1   7  103.95    2.28
  -1   1   7  101.77    2.37
   1   1  -7  103.38    2.27
   1  -1  -7  104.71    2.38
  -1   1   7  103.98    2.31
  -1  -1   7  101.62    1.95
  -1   1   6  361.08    6.33
   1   1  -6  369.55    6.23
   1  -1  -6  367.34    6.32
  -1  -1   6  373.61    6.38
   1   1  -6  362.42    6.32
  -1   1   6  355.61    6.47
   1  -1  -6  359.86    6.45
  -1  -1   6  355.02    5.99
  -1   1   6  363.34    6.37
   1   1  -6  367.66    6.34
   1   1  -5  317.29    5.43
  -1   1   5  316.04    5.53
   1  -1  -5  313.13    5.51
   1   1  -5  322.70    5.56
  -1   1   5  313.93    5.66
   1   1  -5  316.87    5.51
  -1   1   5  321.35    5.55
   1  -1  -5  316.60    5.66
   1   1  -4  548.14    9.13
   1   1  -4  566.64    9.28
  -1   1   4  552.89    9.23
   1  -1  -4  548.87    9.23
  -1   1   4  557.11    9.36
  -1   1   4  564.92    9.21
   1  -1  -4  553.30    9.36
   1   1  -4  549.65    9.18
   1   1  -3  428.68    6.99
   1   1  -3  426.31    7.14
  -1   1   3  425.14    7.21
  -1   1   3  420.93    7.03
   1  -1  -3  428.34    7.21
  -1   1   3  413.44    7.09
   1  -1  -3  425.63    7.09
  -1   1   2  559.07    9.16
  -1   1   2  562.71    9.28
  -1   1   2  574.04    9.17
   1  -1  -2  559.04    9.37
  -1   1   2  572.47    9.37
  -1   1   1  479.03    7.78
   1   1  -1  479.42    7.68
   1  -1  -1  469.95    7.83
  -1   1   1  457.88    7.82
   1   1   0 2039.20   32.06
   1   1   0 2000.44   32.16
  -1   1   0 1981.59   32.13
   1   1   1  203.45    3.60
   1   1   1  210.56    3.46
   1   1   2  165.54    2.83
   1   1   2  160.96    2.86
  -1   1  -2  163.90    2.82
   1   1   2  160.56    3.01
  -1   1  -3  287.92    4.91
   1   1   3  292.84    4.90
   1   1   3  276.68    4.89
  -1   1  -3  289.63    4.89
   1   1   3  287.14    5.06
   1   1   4    7.57    0.50
   1   1   4    7.69    0.48
   1   1   4    8.25    0.61
  -1   1  -4    8.78    0.50
  -1   1  -5   24.51    0.88
  -1   1  -5   24.32    0.81
   1   1   5   24.55    0.88
   1   1   5   25.62    0.83
  -1   1  -5   24.27    0.84
   1   1   5   25.55    0.96
  -1   1  -6 1801.12   29.71
   1   1   6 1832.25   29.75
  -1   1  -6 1832.51   29.65
   1   1   6 1850.23   29.67
   1   1   6 1856.05   29.87
  -1   1  -6 1835.05   29.72
  -1   1  -7  688.32   11.54
  -1   1  -7  689.71   11.48
   1   1   7  675.76   11.52
  -1   1  -7  690.97   11.59
   1   1   7  686.42   11.72
   1   1   7  678.14   11.63
   1   1   8    7.97    0.67
  -1   1  -8    7.76    0.64
   1   1   8    7.75    0.74
  -1   1  -8    6.52    0.63
   1   1   8    7.29    0.79
  -1   1  -8    6.58    0.68
  -1   1  -9  760.01   12.99
   1   1   9  760.41   13.21
   1  -1   9  767.94   12.79
   1   1   9  787.70   13.28
  -1   1  -9  765.81   13.12
   1   1   9  775.86   13.08
  -1   1  -9  779.33   12.99
   1   1  10  145.51    3.30
  -1   1 -10  146.59    3.09
   1   1  10  144.26    3.16
   1  -1  10  147.13    2.93
  -1   1 -10  143.55    3.24
   1   1  11  727.76   12.12
   1   1  11  724.65   12.70
  -1  -1 -11  717.66   12.45
  -1   1 -11  728.04   12.42
   1   1  11  741.33   12.54
  -1   1 -11  713.39   12.60
   1  -1  11  724.57   12.24
   1   1  12  428.55    7.43
   1   1  12  408.61    8.00
  -1  -1 -12  425.77    7.77
  -1   1 -12  431.50    7.73
   1   1  12  417.79    7.81
  -1   1 -12  424.80    7.92
   1  -1  12  437.72    7.57
   1   1  13   48.71    1.40
   1   1  13   50.40    1.86
  -1   1 -13   50.33    1.65
   1   1  13   50.73    1.72
  -1  -1 -13   47.90    1.65
  -1   1 -13   50.83    1.81
   1  -1  13   49.60    1.52
   1   1  14  614.15   10.45
  -1  -1 -14  607.11   10.79
  -1   1 -14  593.20   10.74
   1   1  14  602.98   10.89
  -1   1 -14  596.73   10.98
   1  -1  14  619.95   10.60
   1   1  14  605.12   11.12
  -1  -1 -15    2.70    0.78
   1   1  15    3.85    0.82
  -1   1 -15    2.48    0.74
   1   1  15    2.72    0.86
   1   1  15    3.53    0.59
   1  -1  15    3.14    0.66
  -1   1 -15    3.05    0.86
   1   1  15    2.86    0.85
  -1   1 -16   24.32    1.29
   1   1  16   18.56    1.30
  -1  -1 -16   24.18    1.32
   1   1  16   22.20    1.45
   1   1  16   23.12    1.08
   1   1  16   21.81    1.40
   1  -1  16   24.54    1.20
  -1   1 -16   22.20    1.38
  -1   1 -17    3.34    0.84
  -1  -1 -17    3.73    0.85
   1   1  17    2.71    0.96
   1   1  17    4.62    0.92
   1   1  17    5.02    0.76
   1  -1  17    3.49    0.77
  -1   1 -17    2.59    0.90
   1   1  17    2.75    0.92
  -1  -1 -18    7.20    1.02
  -1   1 -18    6.11    0.92
   1   1  18    6.32    1.15
   1   1  18    7.52    1.05
   1   1  18    7.26    0.82
  -1   1 -18    5.46    1.11
   1   1  18    7.50    1.14
   1  -1  18    7.08    0.91
   1   1  19   96.80    3.04
  -1   1 -19  104.26    2.91
  -1  -1 -19  101.89    2.94
   1   1  19   98.17    3.23
   1   1  19  104.67    2.70
   1   1  19  103.80    3.14
   1  -1  19  104.44    2.81
  -1   1 -19  104.01    3.14
  -1   1 -20   13.90    1.25
   1   1  20   11.68    1.49
   1   1  20   12.89    1.08
   1   1  20   14.80    1.45
   1  -1  20   13.41    1.13
   1   1  20   14.73    1.36
   1   1  21    4.45    1.21
   1   1  21    4.17    0.93
   1   1  21    3.02    1.17
   1  -1  21    4.63    0.92
   1   1  21    4.37    1.16
   1  -1  21    2.52    1.10
   1   1  22    4.78    1.36
   1   1  22    6.56    1.03
   1  -1  22    7.48    1.09
   1   1  22    3.88    1.24
   1  -1  22    6.37    1.26
   1   1  22    6.29    1.21
   1   1  23    9.46    1.54
   1   1  23    9.53    1.11
   1   1  23    9.66    1.45
   1  -1  23    9.86    1.21
   1   1  23   10.31    1.41
   1  -1  23    9.29    1.33
   1   1  24   -0.23    1.36
   1   1  24   -0.29    1.21
   1  -1  24    3.31    1.26
   1  -1  24    0.42    0.96
   1   1  24   -0.07    0.92
   1   1  24   -0.97    1.22
   1  -1  25  173.90    4.79
   1   1  25  177.78    5.08
   1  -1  25  169.81    4.25
   1   1  25  169.75    4.73
   1   1  25  175.35    4.78
   1  -1  26   90.51    3.35
   1   1  26   85.75    3.29
   1   1  26   93.12    3.58
   1  -1  26   84.43    2.82
   1   1  26   91.01    3.27
   1  -1  27  111.36    3.79
   1   1  27  110.96    3.78
   1  -1  27  104.04    3.93
   1   1  27  118.68    4.13
   1  -1  27  107.77    3.25
   1   1  27  116.10    3.80
  -1   3  25    1.56    1.25
  -1   3  25    2.96    1.37
  -1  -3  25    3.79    1.46
  -1  -3  24    4.70    1.37
  -1   3  24    4.69    1.41
  -1   3  24    4.19    1.25
  -1  -3  24    4.22    0.50
  -1   3  23   36.48    2.18
  -1  -3  23   36.06    1.04
  -1   3  23   39.24    2.14
  -1   3  22   31.92    1.42
  -1  -3  22   31.23    1.97
  -1   3  22   31.20    1.99
  -1  -3  22   30.43    0.93
  -1   3  22   33.59    1.92
  -1   3  21   36.87    1.47
  -1   3  21   31.66    1.98
  -1  -3  21   35.83    2.03
  -1  -3  21   33.57    0.96
  -1   3  21   35.59    1.93
  -1   3  20    7.19    0.84
   1   3 -20    7.21    1.14
  -1  -3  20    5.89    1.22
  -1   3  20    5.21    1.21
  -1  -3  20    5.61    0.45
  -1   3  20    4.98    1.15
   1   3 -19   47.72    1.91
  -1   3  19   50.67    2.16
  -1  -3  19   51.78    2.21
  -1   3  19   50.88    2.24
   1   3 -19   50.08    2.03
  -1   3  19   51.80    2.41
  -1   3  19   50.13    2.12
  -1  -3  19   50.39    2.15
   1   3 -18   21.38    1.30
  -1   3  18   23.75    1.55
  -1  -3  18   20.75    1.49
  -1   3  18   20.97    1.55
   1   3 -18   24.97    1.48
  -1   3  18   18.95    1.65
  -1   3  18   25.45    1.54
  -1  -3  18   21.92    1.53
   1  -3 -17  128.97    3.36
   1   3 -17  126.51    3.15
  -1   3  17  128.04    3.45
  -1  -3  17  116.83    3.40
  -1   3  17  120.65    3.45
   1   3 -17  124.60    3.32
  -1   3  17  123.63    3.71
  -1  -3  17  124.04    3.35
  -1   3  17  121.57    3.33
   1  -3 -16   18.50    1.29
   1   3 -16   18.10    1.16
  -1   3  16   20.36    1.38
  -1   3  16   18.64    1.34
  -1  -3  16   19.03    1.37
   1   3 -16   19.43    1.30
  -1   3  16   17.76    1.54
  -1  -3  16   18.94    1.29
  -1   3  16   16.95    1.29
   1  -3 -15    5.89    0.95
  -1   3  15    5.00    0.99
   1   3 -15    6.80    0.90
  -1   3  15    7.47    1.01
  -1  -3  15    8.12    1.03
  -1   3  15    5.06    1.15
   1   3 -15    6.88    0.99
  -1   3  15    5.84    0.97
  -1  -3  15    6.31    0.96
   1  -3 -14   29.70    1.45
   1   3 -14   29.79    1.29
  -1   3  14   29.82    1.50
  -1   3  14   28.64    1.45
  -1  -3  14   27.94    1.42
   1   3 -14   29.82    1.50
  -1   3  14   32.04    1.76
  -1  -3  14   31.39    1.47
  -1   3  14   31.21    1.45
   1  -3 -13   40.32    1.62
  -1   3  13   42.25    1.69
   1   3 -13   40.04    1.44
  -1  -3  13   40.18    1.62
  -1   3  13   39.47    1.62
   1   3 -13   37.96    1.63
  -1   3  13   35.91    1.85
  -1  -3  13   37.06    1.55
  -1   3  13   40.41    1.57
   1  -3 -12  522.99    9.52
  -1   3  12  535.14    9.59
   1   3 -12  523.95    9.29
  -1  -3  12  517.77    9.49
  -1   3  12  501.96    9.48
   1   3 -12  525.13    9.64
  -1   3  12  526.93    9.98
  -1   3  12  537.40    9.46
  -1  -3  12  524.98    9.41
   1  -3 -11    6.30    0.80
  -1   3  11    6.69    0.81
  -1   3  11    6.27    0.80
  -1  -3  11    8.28    0.78
   1   3 -11    6.23    0.66
  -1   3  11    6.43    1.03
   1   3 -11    6.94    0.91
  -1   3  11    7.19    0.81
  -1  -3  11    7.67    0.76
   1  -3 -10   26.01    1.22
   1   3 -10   26.37    1.12
  -1   3  10   26.56    1.25
  -1  -3  10   27.80    1.17
  -1   3  10   27.20    1.19
   1   3 -10   27.23    1.33
  -1   3  10   27.47    1.51
  -1   3  10   25.92    1.12
  -1  -3  10   29.22    1.16
   1  -3  -9   32.78    1.29
  -1   3   9   29.70    1.26
   1   3  -9   31.55    1.14
  -1  -3   9   31.20    1.17
  -1   3   9   33.56    1.20
   1   3  -9   28.22    1.34
  -1   3   9   29.11    1.48
  -1  -3   9   31.55    1.15
  -1   3   9   31.23    1.16
   1  -3  -8   11.47    0.81
  -1   3   8    9.80    0.79
   1   3  -8    8.93    0.66
  -1   3   8    9.61    0.68
  -1  -3   8    9.52    0.66
   1   3  -8    9.33    0.88
  -1   3   8    7.22    0.95
  -1   3   8    8.35    0.67
  -1  -3   8    8.92    0.67
  -1  -3   7   13.72    0.70
  -1   3   7   13.67    0.72
  -1   3   7   15.06    0.75
  -1  -3   7   14.22    0.71
   1  -3  -7   14.74    0.88
  -1   3   7   15.78    0.88
   1   3  -7   14.76    1.00
   1   3  -7   13.56    0.74
  -1   3   7   13.58    1.07
   1  -3  -7   11.18    0.97
  -1   3   6  493.69    8.38
  -1  -3   6  501.20    8.36
  -1  -3   6  494.05    8.38
  -1   3   6  489.28    8.40
  -1   3   6  503.00    8.72
   1  -3  -6  488.10    8.70
   1   3  -6  500.85    8.53
  -1   3   6  481.06    9.02
   1  -3  -6  496.35    9.02
  -1   3   5  154.98    2.85
  -1  -3   5  151.94    2.82
  -1  -3   5  151.52    2.84
  -1   3   5  150.76    2.86
   1  -3  -5  157.60    3.22
  -1   3   5  154.61    3.20
   1   3  -5  155.92    3.05
  -1   3   5  155.47    3.46
   1  -3  -5  150.99    3.45
  -1   3   4   43.78    1.00
   1  -3  -4   44.14    1.35
  -1   3   4   42.81    1.36
   1  -3  -4   46.86    1.55
  -1  -3   4   44.77    0.99
  -1   3   4   45.07    1.01
  -1   3   3   16.04    0.42
  -1   3   3   14.63    0.79
   1   3  -3   15.43    0.58
  -1   3   3   15.02    0.89
   1  -3  -3   13.98    0.91
  -1   3   3   15.26    0.42
   1   3  -2   18.51    0.76
  -1   3   2   18.88    0.84
   1  -3  -2   19.25    0.96
   1   3  -2   18.87    0.71
  -1   3   2   18.26    0.92
  -1   3   1    8.42    0.64
   1  -3  -1    8.89    0.70
  -1   3   1    7.60    0.64
   1   3  -1    9.29    0.58
   1   3   0  482.19    8.33
  -1   3   0  480.89    8.44
   1  -3   0  501.01    8.51
  -1   3   0  493.44    8.44
   1   3   0  496.37    8.48
  -1   3  -1   12.38    0.70
   1   3   1   11.90    0.64
   1  -3   1   12.44    0.69
  -1   3  -1   13.02    0.63
   1   3   1   11.07    0.74
   1   3   2  829.75   13.99
   1   3   2  839.95   14.25
   1  -3   2  856.93   13.95
   1   3   3   10.62    0.40
   1   3   3    9.89    0.65
  -1  -3  -3    9.24    0.64
   1   3   3   10.23    0.79
   1  -3   3   10.68    0.57
   1   3   3    9.94    0.38
   1  -3   3   10.24    0.35
   1   3   4  488.89    8.25
   1  -3   4  500.46    8.21
   1  -3   4  497.35    8.21
   1   3   4  499.15    8.25
   1   3   4  498.57    8.59
  -1  -3  -4  493.58    8.59
   1   3   4  493.85    8.92
   1  -3   4  500.08    8.30
   1   3   5  293.84    5.37
  -1  -3  -5  283.53    5.37
   1  -3   5  292.45    5.07
   1   3   5  285.10    5.10
  -1   3  -5  291.39    5.36
   1   3   5  296.97    5.75
   1  -3   5  294.28    4.97
   1  -3   5  294.37    5.07
   1  -3   6   14.26    0.67
  -1  -3  -6   14.93    0.85
   1   3   6   16.39    0.83
   1   3   6   13.05    0.67
   1  -3   6   14.26    0.68
  -1   3  -6   14.39    0.78
   1  -3   6   13.75    0.47
   1   3   6   11.60    0.96
  -1  -3  -7   41.29    1.38
   1   3   7   41.31    1.37
   1  -3   7   41.40    1.24
   1   3   7   41.84    1.27
  -1   3  -7   44.39    1.38
   1  -3   7   42.14    0.86
   1   3   7   43.41    1.67
  -1  -3  -7   41.34    1.24
  -1  -3  -8   38.42    1.39
   1   3   8   42.40    1.44
   1  -3   8   42.45    1.33
   1   3   8   39.84    1.31
  -1   3  -8   41.81    1.36
  -1   3  -8   43.63    1.64
   1   3   8   41.96    1.68
  -1  -3  -8   40.45    1.29
  -1  -3  -9   25.89    1.16
   1   3   9   25.74    1.17
   1   3   9   27.01    1.13
   1  -3   9   26.55    1.11
  -1   3  -9   26.05    1.11
  -1   3  -9   27.09    1.36
   1   3   9   27.80    1.44
  -1  -3  -9   27.39    1.11
  -1  -3 -10    0.36    0.63
   1   3  10    0.80    0.64
   1  -3  10    0.55    0.57
   1   3  10    0.62    0.63
  -1   3 -10    0.85    0.57
  -1   3 -10    0.46    0.74
  -1  -3 -10    0.12    0.57
  -1   3 -10    0.60    0.54
   1   3  10   -0.07    0.82
  -1   3 -11   19.55    1.04
   1   3  11   20.95    1.13
   1   3  11   18.76    1.09
   1  -3  11   19.56    1.11
  -1   3 -11   18.37    1.21
  -1  -3 -11   19.07    1.11
   1   3  11   17.95    1.31
  -1   3 -11   20.38    1.06
  -1  -3 -11   21.61    1.08
  -1  -3 -12    2.74    0.75
   1   3  12    1.29    0.80
   1  -3  12    1.86    0.72
   1   3  12    2.45    0.75
  -1   3 -12    1.66    0.68
  -1   3 -12    1.33    0.77
  -1  -3 -12    1.03    0.68
   1   3  12    1.78    0.90
  -1  -3 -13    3.01    0.77
  -1   3 -13    2.57    0.68
   1   3  13    3.97    0.85
   1   3  13    3.07    0.87
   1  -3  13    3.61    0.79
  -1   3 -13    2.96    0.86
   1   3  13    4.84    1.07
  -1  -3 -13    2.27    0.78
  -1  -3 -14  124.49    3.18
   1   3  14  124.28    3.25
  -1   3 -14  130.44    3.09
   1  -3  14  126.52    3.26
   1   3  14  125.32    3.29
  -1   3 -14  127.79    3.29
   1   3  14  124.56    3.61
  -1  -3 -14  129.07    3.23
  -1   3 -15    5.85    0.85
   1   3  15    6.26    0.99
  -1  -3 -15    4.68    0.93
   1   3  15    5.74    1.00
   1  -3  15    5.99    0.97
  -1   3 -15    7.40    1.00
   1   3  15    4.74    1.22
   1  -3  16   -0.58    0.80
  -1  -3 -16    0.51    0.83
   1   3  16    1.58    0.91
  -1   3 -16    0.06    0.78
   1  -3  16   -0.56    0.87
   1   3  16    0.22    0.89
  -1   3 -16   -0.27    0.82
   1   3  16   -0.36    1.18
  -1  -3 -17   81.27    2.54
   1   3  17   74.94    2.55
  -1   3 -17   74.05    2.34
   1   3  17   72.40    2.58
   1  -3  17   78.35    2.61
  -1   3 -17   74.73    2.48
   1   3  17   75.55    2.89
   1  -3  17   76.85    1.63
   1  -3  17   75.78    2.53
   1   3  18    1.17    1.26
   1   3  18    2.05    1.00
  -1   3 -18   -0.06    0.83
   1  -3  18    0.32    0.90
   1   3  18    0.57    1.06
   1   3  18    0.51    0.59
   1  -3  18    0.32    0.39
  -1   3 -18   -0.07    0.91
   1   3  18    0.07    0.92
   1  -3  18   -0.65    1.00
   1   3  19   18.67    1.70
   1   3  19   16.78    1.43
   1   3  19   15.39    1.49
   1  -3  19   15.71    1.45
   1   3  19   17.53    1.00
   1  -3  19   17.29    0.72
   1   3  19   16.21    1.43
   1  -3  19   18.11    1.42
   1   3  20  147.24    3.26
   1   3  20  146.59    4.11
   1  -3  20  139.15    4.01
   1  -3  20  142.26    2.82
   1   3  20  133.60    3.86
   1   3  21   34.05    1.40
   1  -3  21   29.32    1.93
   1   3  21   33.73    1.95
   1  -3  21   30.52    1.02
   1  -3  22    2.98    1.18
   1   3  22    3.14    1.27
   1   3  22    4.27    1.28
   1  -3  22    2.75    0.52
   1   3  23   29.48    2.06
   1  -3  23   27.62    2.01
   1  -3  23   31.58    1.07
   1   3  24   -0.10    1.17
   1   3  24    0.33    1.26
   1  -3  24    1.41    1.26
  -1  -5  19    6.05    1.07
  -1   5  19    4.37    1.24
  -1  -5  18    2.50    0.98
  -1   5  18    2.73    1.00
  -1   5  18    3.12    1.11
  -1   5  18    1.43    1.38
  -1  -5  18    2.62    0.84
  -1   5  17   14.53    1.24
  -1  -5  17   11.75    1.14
  -1   5  17   12.76    1.38
   1   5 -17   13.39    1.43
  -1   5  17   13.23    1.70
  -1  -5  17   13.75    1.09
  -1  -5  16    0.85    0.77
  -1   5  16    0.12    0.84
  -1   5  16    0.23    1.03
   1   5 -16    0.84    1.01
  -1   5  16    1.03    1.27
  -1  -5  16    0.51    0.73
  -1   5  15   15.45    1.15
  -1  -5  15   15.69    1.08
  -1   5  15   13.53    1.32
   1   5 -15   13.23    1.41
  -1   5  15   12.65    1.61
  -1  -5  15   15.07    1.04
  -1  -5  14    6.02    0.83
  -1   5  14    6.66    0.86
   1   5 -14    7.52    0.90
  -1   5  14    6.85    1.14
   1   5 -14    6.42    1.18
  -1   5  14    7.20    1.31
  -1  -5  14    6.50    0.77
   1  -5 -13    2.61    0.93
  -1   5  13    2.78    0.94
   1   5 -13    1.94    0.75
  -1   5  13    2.75    0.71
  -1  -5  13    3.07    0.67
   1   5 -13    3.29    1.05
  -1   5  13    3.23    1.22
  -1  -5  13    2.92    0.64
   1  -5 -12   28.67    1.55
  -1   5  12   29.13    1.52
   1   5 -12   33.86    1.36
  -1   5  12   29.29    1.19
  -1  -5  12   30.77    1.17
   1   5 -12   26.60    1.64
  -1   5  12   28.53    1.81
  -1  -5  12   29.30    1.11
   1  -5 -11   20.99    1.33
  -1   5  11   23.73    1.40
   1   5 -11   22.44    1.15
  -1  -5  11   24.89    0.98
  -1   5  11   25.05    1.04
   1   5 -11   25.14    1.59
  -1   5  11   24.45    1.71
  -1   5  11   23.88    1.01
  -1  -5  11   23.88    0.93
  -1  -5  10    0.16    0.40
  -1   5  10    0.45    0.47
   1  -5 -10    0.70    0.83
  -1   5  10    0.24    0.81
  -1   5  10   -0.37    0.44
   1   5 -10    0.17    0.62
  -1   5  10    0.65    1.00
   1   5 -10    0.69    0.98
  -1  -5  10    0.02    0.44
  -1   5   9   11.91    0.63
   1  -5  -9   12.85    1.10
  -1   5   9   11.18    0.61
  -1  -5   9   11.90    0.56
   1   5  -9   12.26    0.90
  -1   5   9   10.67    1.33
   1   5  -9   11.58    1.25
  -1  -5   9   11.18    0.54
  -1   5   8  230.18    4.50
   1   5  -8  218.51    4.14
   1   5  -8  219.79    4.85
  -1   5   8  213.95    3.52
  -1   5   8  225.04    4.88
  -1  -5   8  186.57    3.33
  -1   5   8  213.36    3.50
  -1  -5   8  184.54    3.33
   1   5  -7  258.19    5.03
   1   5  -7  265.84    5.75
   1   5  -7  257.62    5.10
  -1   5   7  264.37    5.33
  -1   5   7  262.73    5.68
   1   5  -6   17.80    1.00
   1   5  -6   19.12    1.03
  -1   5   6   21.70    1.20
  -1   5   6   20.59    1.34
   1   5  -5  200.33    4.02
  -1   5   5  202.51    4.24
   1   5  -5  193.90    4.02
  -1   5   5  201.24    4.50
   1   5  -4  314.15    5.94
   1   5  -4  319.46    5.95
  -1   5   4  326.68    6.17
  -1   5   4  321.88    6.40
   1   5  -3    3.25    0.59
  -1   5   3    2.83    0.74
  -1   5   3    3.00    0.78
  -1   5   2  201.66    4.19
   1   5  -2  204.00    4.05
  -1   5   2  202.38    4.31
  -1   5   1   49.45    1.62
   1   5  -1   50.35    1.53
  -1   5   1   47.81    1.64
   1   5  -1   49.48    1.53
   1   5   0   87.43    2.17
  -1   5   0   85.56    2.26
   1   5   0   87.66    2.27
   1   5   1   24.47    1.08
  -1   5  -1   21.10    1.10
   1   5   1   23.38    1.17
  -1   5  -2    9.98    0.89
   1   5   2   12.23    0.85
   1   5   2   11.58    0.99
  -1   5  -3   83.37    2.22
   1   5   3   81.00    2.15
   1   5   3   81.67    2.41
  -1   5  -4  714.33   12.39
   1   5   4  714.84   12.36
   1   5   4  718.02   12.76
  -1   5  -5  103.15    2.60
   1   5   5  106.11    2.99
  -1   5  -5  107.75    2.65
   1   5   5  110.28    2.66
  -1   5  -6  334.43    6.29
  -1   5  -6  329.08    6.34
   1   5   6  327.05    6.79
   1   5   6  338.95    6.37
  -1   5  -7    6.76    0.83
   1   5   7    5.11    0.29
   1   5   7    5.84    0.29
   1   5   7    6.93    1.14
   1   5   7    6.57    0.84
   1   5   8    2.32    0.40
   1   5   8    3.85    0.82
  -1  -5  -8    3.56    0.78
  -1   5  -8    2.01    0.71
   1   5   8    2.86    1.00
  -1   5  -8    2.85    1.02
   1  -5   8    2.85    0.32
   1   5   8    3.05    0.40
   1  -5   9    4.32    0.44
   1   5   9    3.86    0.51
  -1  -5  -9    4.29    0.85
   1   5   9    4.26    0.84
  -1   5  -9    3.62    0.74
  -1   5  -9    5.19    1.11
   1   5   9    4.76    1.19
   1  -5   9    4.17    0.46
   1   5   9    3.02    0.48
  -1  -5 -10   28.57    1.41
  -1   5 -10   25.04    1.23
   1   5  10   22.64    1.31
   1   5  10   22.54    0.95
   1  -5  10   22.05    0.89
  -1   5 -10   23.35    1.57
   1   5  10   19.95    1.59
   1   5  10   24.70    0.97
   1  -5  10   23.65    0.88
  -1  -5 -11   19.35    1.25
  -1   5 -11   20.08    1.18
   1   5  11   18.25    1.24
   1   5  11   18.71    0.96
   1  -5  11   18.91    0.89
  -1   5 -11   18.49    1.50
   1   5  11   17.00    1.56
   1  -5  11   19.40    0.90
   1   5  11   22.58    0.98
  -1  -5 -12    0.43    0.78
   1   5  12    1.38    0.83
   1   5  12    0.78    0.61
   1  -5  12    0.61    0.56
  -1   5 -12    0.55    0.75
   1   5  12   -0.09    1.06
  -1   5 -12    0.99    1.00
   1  -5  12    0.93    0.57
  -1  -5 -13    1.27    0.94
   1   5  13    1.52    0.89
   1  -5  13    1.08    0.64
   1   5  13    1.94    0.72
  -1   5 -13    1.46    0.78
   1   5  13    2.28    1.23
  -1   5 -13    1.17    1.06
   1  -5  13    1.38    0.61
  -1   5 -14   23.43    1.32
   1   5  14   25.16    1.52
   1  -5  14   23.60    1.24
   1   5  14   25.88    1.31
  -1   5 -14   27.58    1.75
   1   5  14   25.16    1.86
   1  -5  14   27.26    1.21
   1   5  15   37.38    1.80
   1  -5  15   33.29    1.47
   1   5  15   34.73    1.53
  -1   5 -15   39.60    2.02
   1   5  15   35.51    2.13
   1  -5  15   35.77    1.47
   1   5  16   29.02    1.72
   1   5  16   31.66    1.57
   1  -5  16   29.77    1.48
  -1   5 -16   30.63    1.88
   1   5  16   33.29    2.14
   1  -5  16   29.28    1.39
   1   5  17    1.83    1.06
   1   5  17    1.31    1.41
  -1   5 -17   -0.44    1.08
   1  -5  17    2.65    0.80
   1   5  17    0.72    0.88
   1  -5  17    0.13    0.88
   1  -5  18   -1.28    1.01
   1  -5  18    0.55    0.93
   1   5  18   -0.17    1.11
   1  -5  19   99.04    2.98
   1   5  19   97.56    3.21
   1   7  -3   50.37    2.25
  -2   0  28    1.95    1.57
  -2   0  28    2.72    1.21
  -2   0  27    1.63    1.41
  -2   0  27    0.09    1.13
  -2   0  26    2.54    1.42
  -2   0  26   -0.76    1.17
  -2   0  25    0.81    1.34
  -2   0  25   -0.41    1.08
  -2   0  24  171.98    4.90
  -2   0  24  170.79    4.35
  -2   0  23    0.21    1.26
  -2   0  23   -0.08    1.00
  -2   0  23   -0.64    1.02
  -2   0  22  593.31   11.09
  -2   0  22  612.59   11.26
  -2   0  22  591.78   11.79
  -2   0  21    0.38    0.96
  -2   0  21   -0.07    0.92
  -2   0  21    1.65    1.19
  -2   0  20   15.32    1.23
  -2   0  20   13.59    1.44
   2   0 -20   14.83    1.24
  -2   0  20   13.75    1.15
  -2   0  20   17.40    1.44
   2   0 -19    0.74    0.79
  -2   0  19    0.52    1.01
  -2   0  19    0.69    0.76
  -2   0  19   -0.45    0.82
   2   0 -18  142.46    3.52
  -2   0  18  143.97    3.43
  -2   0  18  148.24    3.59
  -2   0  18  140.32    3.89
   2   0 -17   -0.17    0.75
  -2   0  17   -0.08    0.85
  -2   0  17    0.30    0.67
   2   0 -17   -1.01    0.86
  -2   0  17    0.17    0.75
   2   0 -16   30.69    1.39
  -2   0  16   31.15    1.35
  -2   0  16   31.08    1.44
   2   0 -16   33.21    1.56
   2   0 -15    0.39    0.68
  -2   0  15   -0.22    0.70
  -2   0  15   -0.27    0.78
  -2   0  15   -0.09    0.56
  -2   0  15    0.15    0.61
   2   0 -15    0.90    0.77
   2   0 -14  390.91    7.28
  -2   0  14  382.03    7.37
  -2   0  14  387.93    7.15
  -2   0  14  399.89    7.34
   2   0 -14  403.71    7.54
  -2   0  14  397.11    7.66
  -2   0  13   -0.09    0.64
   2   0 -13   -0.21    0.56
  -2   0  13    0.18    0.52
   2   0 -13    0.05    0.68
  -2   0  13    0.61    0.58
  -2   0  13    0.35    0.67
   2   0 -12    0.81    0.58
  -2   0  12   -0.54    0.58
  -2   0  12    0.30    0.49
  -2   0  12   -0.24    0.55
   2   0 -12   -0.19    0.69
  -2   0  12   -0.16    0.65
   2   0 -11    0.18    0.55
  -2   0  11    0.11    0.55
  -2   0  11    0.19    0.67
  -2   0  11    0.24    0.45
   2   0 -11    0.13    0.65
  -2   0  11   -0.18    0.53
  -2   0  10   18.07    0.92
   2   0 -10   20.33    0.92
  -2   0  10   18.83    0.83
  -2   0  10   17.03    0.90
  -2   0  10   18.49    1.03
   2   0 -10   19.86    1.04
  -2   0   9    0.12    0.46
   2   0  -9   -0.03    0.47
  -2   0   9   -0.15    0.52
  -2   0   9    0.02    0.38
   2   0  -9    0.29    0.53
  -2   0   8   45.20    1.18
   2   0  -8   46.30    1.39
  -2   0   8   46.92    1.42
   2   0  -8   45.28    1.28
  -2   0   8   44.02    1.28
   2   0  -8   46.47    1.28
  -2   0   7    0.07    0.33
  -2   0   7    0.12    0.49
   2   0  -7   -0.47    0.49
   2   0  -7   -0.52    0.44
   2   0  -7    0.16    0.38
  -2   0   7    0.16    0.39
   2   0  -6   63.74    1.49
   2   0  -6   64.68    1.57
  -2   0   6   65.08    1.59
   2   0  -6   68.69    1.50
  -2   0   6   66.62    1.49
  -2   0   5    0.25    0.40
   2   0  -5    0.39    0.36
   2   0  -5    0.22    0.36
   2   0  -5    0.38    0.37
  -2   0   5    0.28    0.35
  -2   0   4 3577.86   56.85
  -2   0   4 3567.90   56.76
   2   0  -4 3561.34   56.76
  -2   0   4 3536.70   56.85
   2   0  -4 3561.24   56.76
  -2   0   4 3551.69   56.76
  -2   0   3    0.33    0.20
   2   0  -3   -0.01    0.20
  -2   0   3    0.24    0.22
   2   0  -3   -0.16    0.24
   2   0  -3    0.08    0.18
  -2   0   3   -0.03    0.19
   2   0  -2    0.02    0.07
   2   0  -2    0.06    0.11
  -2   0   2    0.13    0.10
  -2   0  -1    0.02    0.07
   2   0   1   -0.02    0.06
   2   0   1   -0.03    0.08
  -2   0  -2 1232.80   19.98
   2   0   2 1263.42   20.06
  -2   0  -2 1259.79   20.10
   2   0   2 1255.81   20.10
  -2   0  -2 1245.70   20.05
  -2   0  -3    0.15    0.27
   2   0   3   -0.13    0.26
   2   0   3   -0.04    0.23
  -2   0  -3    0.10    0.20
   2   0   3   -0.33    0.31
  -2   0  -3   -0.29    0.33
   2   0   4   12.35    0.48
   2   0   4   11.03    0.60
   2   0   4   12.21    0.56
  -2   0  -4   13.02    0.55
  -2   0  -4   13.02    0.60
   2   0   5   -0.18    0.38
   2   0   5   -0.22    0.42
  -2   0  -5    0.02    0.41
  -2   0  -5   -0.27    0.38
   2   0   6   32.07    0.90
   2   0   6   30.44    1.07
   2   0   6   32.68    1.01
  -2   0  -6   30.42    0.97
  -2   0  -6   31.40    1.08
   2   0   7    0.19    0.43
  -2   0  -7   -0.10    0.49
   2   0   7   -0.07    0.47
   2   0   7   -0.04    0.36
  -2   0  -7    0.49    0.42
   2   0   8  166.49    3.21
   2   0   8  166.94    3.49
  -2   0  -8  171.46    3.34
   2   0   8  169.36    3.37
  -2   0  -8  163.24    3.45
  -2   0  -9    0.23    0.53
   2   0   9   -0.76    0.63
   2   0   9   -0.10    0.53
   2   0   9    0.08    0.43
  -2   0  -9    0.12    0.61
   2   0  10   82.10    1.97
   2   0  10   80.60    2.24
  -2   0 -10   86.26    2.09
   2   0  10   81.07    2.12
  -2   0 -10   80.39    2.20
   2   0  10   80.56    2.09
  -2   0 -11    0.58    0.56
   2   0  11   -0.05    0.68
   2   0  11   -0.13    0.58
   2   0  11    0.66    0.50
  -2   0 -11   -0.14    0.65
   2   0  11    0.33    0.62
   2   0  12   56.10    1.60
   2   0  12   57.81    1.93
   2   0  12   53.20    1.77
  -2   0 -12   57.22    1.74
  -2   0 -12   54.22    1.84
   2   0  12   55.56    1.77
  -2   0 -13    0.50    0.62
   2   0  13   -0.49    0.75
   2   0  13    0.20    0.62
   2   0  13    0.08    0.56
  -2   0 -13    0.50    0.67
   2   0  13    0.34    0.65
   2   0  14  529.31    9.62
   2   0  14  548.81   10.15
   2   0  14  556.16    9.94
  -2   0 -14  530.46    9.75
  -2   0 -14  548.43   10.02
   2   0  14  559.42    9.89
  -2   0 -15    0.05    0.69
   2   0  15    1.06    0.80
   2   0  15   -0.18    0.70
   2   0  15    0.69    0.62
   2   0  15   -0.28    0.67
  -2   0 -15   -0.19    0.77
   2   0  16   48.83    1.74
   2   0  16   46.82    2.00
   2   0  16   51.08    1.93
  -2   0 -16   47.67    1.79
   2   0  16   51.53    1.91
  -2   0 -16   52.78    2.02
  -2   0 -17    0.70    0.82
   2   0  17    0.56    0.94
   2   0  17    0.54    0.83
   2   0  17    0.21    0.74
  -2   0 -17   -0.79    0.93
   2   0  17   -0.06    0.84
   2   0  18  168.43    4.14
  -2   0 -18  170.94    3.99
   2   0  18  164.16    4.32
   2   0  18  171.05    3.89
   2   0  18  160.30    4.02
  -2   0 -18  161.35    4.18
  -2   0 -19    0.65    0.90
   2   0  19    0.63    1.07
   2   0  19   -0.48    0.87
  -2   0 -19   -0.08    1.07
   2   0  19    0.84    0.94
   2   0  19   -0.23    0.99
   2   0  20 2055.40   34.30
   2   0  20 2059.94   34.78
   2   0  20 2054.11   34.04
   2   0  20 2028.89   34.42
   2   0  21   -0.20    1.19
   2   0  21    0.53    0.98
   2   0  21   -0.31    1.00
   2   0  21   -0.08    1.06
   2   0  22  454.59    8.94
   2   0  22  435.01    9.36
   2   0  22  450.92    9.11
   2   0  23   -0.77    1.26
   2   0  23   -0.25    1.06
   2   0  23   -0.84    1.13
   2   0  24  100.69    3.65
   2   0  24  107.20    3.34
   2   0  25    0.71    1.12
   2   0  25    1.20    1.43
   2   0  26   62.42    2.98
   2   0  26   57.23    2.50
   2   0  27    0.26    1.46
   2   0  27    0.37    1.20
  -2   2  27    2.72    1.35
  -2  -2  27    7.22    1.57
  -2   2  27    4.23    1.54
  -2  -2  27    5.03    1.57
  -2  -2  27    4.38    0.85
  -2  -2  26    1.72    1.26
  -2   2  26    0.73    1.24
  -2   2  26   -1.07    1.29
  -2  -2  26   -0.96    0.78
  -2   2  26   -2.28    1.46
  -2  -2  26    1.89    1.34
  -2  -2  25   61.00    2.64
  -2   2  25   59.56    2.84
  -2  -2  25   60.56    2.88
  -2  -2  25   64.64    1.98
  -2   2  25   64.82    2.83
  -2   2  25   65.19    2.79
  -2  -2  24   24.68    1.80
  -2   2  24   23.95    1.43
  -2   2  24   24.07    1.81
  -2  -2  24   26.10    1.26
  -2   2  24   25.04    1.93
  -2  -2  24   26.07    1.98
  -2   2  24   24.55    1.95
  -2  -2  23   15.35    1.54
  -2  -2  23   14.94    1.65
  -2   2  23   13.14    1.64
  -2  -2  23   16.30    1.02
  -2   2  23   16.09    1.60
  -2   2  23   14.07    1.17
  -2   2  23   14.78    1.52
  -2  -2  22   28.40    1.78
  -2   2  22   27.33    1.38
  -2  -2  22   25.51    1.82
  -2   2  22   30.03    1.97
  -2  -2  22   25.55    1.20
  -2   2  22   25.30    1.85
  -2   2  22   26.65    1.78
  -2  -2  21  106.50    3.23
  -2   2  21  107.24    2.79
  -2   2  21  107.16    3.50
  -2  -2  21  109.08    3.50
  -2  -2  21  107.96    2.59
  -2   2  21  106.37    3.48
  -2   2  21  112.26    3.35
  -2   2  20   16.81    1.43
   2   2 -20   16.66    1.25
  -2  -2  20   12.54    1.44
  -2   2  20   15.58    1.55
  -2   2  20   15.63    1.06
  -2  -2  20   15.45    1.33
  -2  -2  20   15.75    0.95
  -2   2  20   15.13    1.50
  -2   2  20   15.04    1.42
  -2  -2  20   13.19    1.42
   2   2 -19  173.29    4.03
  -2   2  19  170.19    4.29
  -2   2  19  166.56    4.45
  -2  -2  19  172.02    4.48
  -2  -2  19  171.21    4.25
  -2   2  19  176.36    3.76
  -2  -2  19  176.66    3.58
  -2  -2  19  175.10    4.34
  -2   2  19  172.74    4.34
   2   2 -18   55.71    1.92
  -2   2  18   51.92    2.09
  -2   2  18   53.33    2.22
  -2  -2  18   53.24    2.21
  -2   2  18   54.66    1.68
  -2  -2  18   53.17    2.05
  -2  -2  18   52.05    1.53
  -2  -2  18   54.45    2.16
  -2   2  18   57.58    2.21
  -2   2  17  105.45    3.00
   2   2 -17  102.36    2.75
  -2  -2  17  104.73    3.12
  -2   2  17  102.80    3.10
  -2  -2  17  109.18    2.97
  -2  -2  17  106.95    2.37
  -2   2  17  107.25    3.04
  -2  -2  17  104.85    3.01
   2   2 -16   16.46    1.08
  -2   2  16   13.67    1.16
  -2  -2  16   17.27    1.29
  -2   2  16   15.63    1.25
   2   2 -16   16.95    1.10
  -2  -2  16   15.84    1.15
  -2  -2  16   16.06    0.77
  -2   2  16   15.65    1.21
  -2  -2  16   14.76    1.19
   2   2 -15   45.35    1.66
  -2   2  15   49.81    1.86
  -2   2  15   52.54    1.98
  -2  -2  15   45.65    1.87
   2   2 -15   49.14    1.73
  -2  -2  15   50.04    1.82
  -2  -2  15   49.56    1.31
  -2  -2  15   49.69    1.88
  -2   2  15   49.01    1.87
  -2   2  14    6.94    1.01
  -2   2  14    6.04    0.83
   2   2 -14    6.37    0.77
  -2  -2  14    5.65    0.88
  -2   2  14    7.07    0.97
  -2  -2  14    6.93    0.88
  -2  -2  14    6.32    0.52
   2   2 -14    6.37    0.81
  -2  -2  14    6.81    0.85
  -2   2  13  198.80    4.44
  -2  -2  13  200.94    4.43
   2   2 -13  204.00    4.14
  -2   2  13  199.97    4.35
  -2  -2  13  203.16    4.28
   2   2 -13  202.58    4.26
  -2   2  13  206.18    4.61
  -2  -2  13  198.32    3.64
  -2  -2  13  209.05    4.38
  -2   2  12    3.45    0.86
   2   2 -12    3.21    0.63
  -2   2  12    4.27    0.74
  -2  -2  12    3.42    0.73
  -2   2  12    3.39    0.75
  -2  -2  12    4.39    0.71
   2   2 -12    3.60    0.67
  -2  -2  12    3.45    0.35
  -2  -2  12    3.86    0.73
   2  -2 -11    4.32    0.85
  -2   2  11    6.43    0.93
  -2   2  11    5.82    0.77
   2   2 -11    7.32    0.66
  -2   2  11    5.01    0.72
  -2  -2  11    6.65    0.80
  -2  -2  11    7.44    0.72
   2   2 -11    5.33    0.70
  -2  -2  11    6.50    0.77
   2   2 -10   21.49    0.94
  -2   2  10   21.63    1.08
  -2  -2  10   20.70    1.05
   2   2 -10   21.17    1.04
  -2  -2  10   24.30    1.02
  -2   2  10   22.44    1.24
  -2   2  10   20.08    1.09
   2  -2 -10   21.41    1.23
  -2  -2  10   21.78    1.06
   2   2  -9   18.70    0.82
  -2   2   9   16.21    0.95
  -2   2   9   17.13    0.93
  -2  -2   9   16.33    0.88
   2   2  -9   17.07    0.94
  -2  -2   9   16.17    0.87
  -2   2   9   16.25    1.09
   2  -2  -9   15.94    1.07
  -2  -2   9   15.40    0.89
  -2   2   9   13.54    0.86
  -2   2   8 1382.08   22.75
   2   2  -8 1394.57   22.51
  -2   2   8 1374.20   22.66
  -2  -2   8 1387.63   22.65
  -2  -2   8 1366.51   22.60
   2   2  -8 1353.86   22.78
  -2   2   8 1384.89   23.01
   2  -2  -8 1367.11   23.00
  -2   2   8 1388.49   22.71
  -2  -2   8 1388.43   22.68
  -2   2   7  990.74   16.53
   2   2  -7 1015.23   16.31
  -2  -2   7  989.47   16.39
  -2   2   7  991.66   16.41
   2   2  -7  973.79   16.58
  -2   2   7  978.03   16.78
   2  -2  -7  983.96   16.75
  -2   2   7  992.23   16.45
  -2  -2   7  996.56   16.43
  -2   2   6  367.16    6.42
   2   2  -6  351.47    6.18
   2   2  -6  364.02    6.49
  -2  -2   6  352.31    6.25
  -2   2   6  356.96    6.28
  -2   2   6  355.28    6.61
  -2  -2   6  359.51    6.24
  -2   2   6  363.80    6.26
  -2  -2   5  160.17    2.99
  -2   2   5  159.17    2.99
  -2   2   5  157.45    3.18
   2   2  -5  158.46    3.25
   2   2  -5  162.05    2.98
  -2   2   5  160.56    3.35
  -2   2   5  159.78    3.02
  -2  -2   5  159.59    3.00
  -2   2   4 1063.27   17.38
  -2  -2   4 1092.06   17.38
  -2   2   4 1066.51   17.64
   2   2  -4 1067.60   17.41
  -2   2   4 1076.95   17.81
  -2   2   4 1070.10   17.41
  -2  -2   4 1070.82   17.39
  -2   2   3   77.85    1.78
   2   2  -3   76.19    1.48
  -2   2   3   78.84    1.89
  -2  -2   3   79.10    1.52
  -2   2   3   79.04    1.54
  -2   2   3   81.59    1.53
  -2  -2   3   81.79    1.52
  -2   2   2   58.84    1.12
  -2   2   2   57.86    1.50
   2   2  -2   61.33    1.27
  -2   2   2   59.90    1.13
  -2  -2   2   60.13    1.13
  -2   2   2   60.57    1.45
   2   2  -1   92.16    1.76
  -2   2   1   90.55    1.94
  -2   2   1   90.47    1.95
   2   2  -1   91.15    1.85
  -2   2   0  811.87   13.27
   2   2   0  798.95   13.07
   2   2   0  806.80   13.25
  -2   2   0  802.92   13.21
   2  -2   0  799.28   13.25
   2   2   1   89.17    1.81
  -2  -2  -1   94.01    1.83
   2  -2   1   91.95    1.88
   2   2   1   93.23    2.01
   2   2   1   91.87    1.63
  -2  -2  -2 1030.71   16.83
   2   2   2 1013.82   16.82
   2  -2   2 1037.38   16.78
   2   2   2 1014.12   17.10
  -2   2  -2 1039.26   16.66
  -2  -2  -2 1056.76   16.69
   2  -2   2 1028.32   16.65
   2   2   2 1037.84   16.68
   2   2   3 1194.14   19.62
  -2  -2  -3 1196.34   19.62
   2   2   3 1195.66   19.52
   2  -2   3 1217.80   19.49
   2  -2   3 1215.99   19.47
   2   2   3 1183.26   19.93
  -2   2  -3 1224.17   19.50
  -2  -2  -3 1211.45   19.52
  -2  -2  -4  122.86    2.46
   2   2   4  123.62    2.47
   2  -2   4  126.28    2.41
   2   2   4  123.88    2.42
   2  -2   4  124.82    2.23
   2   2   4  120.37    2.77
  -2  -2  -4  121.65    2.40
  -2   2  -4  121.55    2.39
   2   2   5  154.28    3.00
   2  -2   5  149.69    2.94
   2   2   5  152.52    2.97
  -2   2  -5  152.12    3.03
  -2  -2  -5  153.95    3.00
  -2  -2  -5  151.28    2.95
  -2   2  -5  150.15    2.93
   2   2   5  152.41    3.30
   2   2   6  364.44    6.42
   2  -2   6  360.15    6.39
   2   2   6  360.82    6.43
  -2   2  -6  363.33    6.45
  -2  -2  -6  367.85    6.42
   2   2   6  359.28    6.76
  -2   2  -6  358.52    6.37
  -2  -2  -6  363.69    6.40
   2   2   7  762.87   13.17
   2  -2   7  792.15   13.17
   2   2   7  785.17   13.19
  -2   2  -7  788.99   13.17
  -2   2  -7  773.44   13.39
  -2  -2  -7  786.11   13.16
   2   2   7  767.89   13.51
  -2   2  -7  782.24   13.14
  -2  -2  -7  794.16   13.16
   2   2   8  247.27    4.77
   2  -2   8  254.77    4.80
   2   2   8  246.89    4.81
  -2   2  -8  250.85    4.94
  -2   2  -8  248.20    4.73
  -2  -2  -8  250.42    4.75
  -2   2  -8  247.63    4.75
   2   2   8  250.93    5.11
  -2  -2  -8  246.56    4.76
   2   2   9   43.26    1.45
  -2   2  -9   43.25    1.41
   2   2   9   43.06    1.47
   2  -2   9   43.33    1.48
  -2   2  -9   46.72    1.57
  -2  -2  -9   44.30    1.44
  -2   2  -9   44.21    1.43
   2   2   9   45.51    1.72
  -2  -2  -9   43.35    1.44
   2   2  10  215.04    4.33
  -2   2 -10  213.50    4.26
   2   2  10  217.49    4.43
   2  -2  10  204.66    4.37
  -2   2 -10  208.81    4.40
  -2  -2 -10  214.04    4.29
  -2   2 -10  216.11    4.35
  -2  -2 -10  216.88    4.36
   2   2  10  209.22    4.62
   2   2  11  164.42    3.62
  -2   2 -11  166.67    3.57
   2  -2  11  162.15    3.69
   2   2  11  172.54    3.75
   2  -2  11  167.98    3.69
  -2   2 -11  165.34    3.67
  -2  -2 -11  165.20    3.57
  -2  -2 -11  162.68    3.65
  -2   2 -11  166.30    3.65
   2   2  11  164.76    3.92
  -2  -2 -12  145.33    3.27
   2   2  12  139.96    3.29
  -2   2 -12  143.52    3.21
   2  -2  12  137.99    3.39
   2   2  12  139.66    3.39
  -2   2 -12  138.90    3.29
   2  -2  12  141.56    3.36
   2   2  12  142.08    3.60
  -2   2 -12  137.51    3.32
   2  -2  12  145.98    2.85
  -2  -2 -12  140.10    3.33
  -2  -2 -13 1232.76   20.79
   2   2  13 1233.23   20.89
  -2   2 -13 1235.33   20.72
   2   2  13 1230.19   21.04
   2  -2  13 1225.98   21.00
   2  -2  13 1247.18   20.97
   2   2  13 1245.30   21.26
  -2   2 -13 1230.16   20.92
   2  -2  13 1235.29   20.29
  -2  -2 -13 1244.52   20.94
  -2  -2 -14   76.33    2.25
   2   2  14   73.81    2.30
  -2   2 -14   73.43    2.16
   2   2  14   72.53    2.37
   2  -2  14   72.11    2.38
   2   2  14   73.20    1.82
   2  -2  14   73.94    2.32
   2   2  14   78.45    2.57
  -2  -2 -14   76.42    2.34
  -2   2 -14   75.10    2.34
   2  -2  14   75.87    1.87
   2  -2  15    6.73    0.99
   2   2  15    7.81    0.68
   2   2  15    7.78    1.03
   2  -2  15    6.94    1.02
   2   2  15    6.89    0.94
  -2   2 -15    7.85    0.90
  -2  -2 -15    8.01    0.90
  -2  -2 -15    8.50    1.02
  -2   2 -15    8.56    0.99
   2  -2  15    6.83    0.68
   2  -2  16   16.01    1.22
   2   2  16   17.72    0.91
   2  -2  16   15.58    1.28
   2   2  16   14.38    1.25
  -2  -2 -16   14.59    1.17
   2   2  16   16.93    1.26
  -2   2 -16   14.64    1.08
   2  -2  16   18.89    0.96
  -2  -2 -16   14.83    1.22
  -2   2 -16   16.64    1.27
  -2  -2 -17    2.56    0.85
  -2   2 -17    1.82    0.85
   2   2  17    1.39    0.88
   2   2  17    1.27    0.93
   2  -2  17    1.96    0.98
   2  -2  17    2.42    0.95
   2   2  17    1.13    0.58
  -2  -2 -17    2.19    0.95
   2  -2  17    1.80    0.63
  -2   2 -17    0.91    0.86
  -2   2 -18   15.85    1.23
  -2  -2 -18   15.25    1.26
   2   2  18   16.15    1.37
   2  -2  18   18.27    1.51
   2   2  18   13.36    1.38
   2  -2  18   18.30    1.38
   2   2  18   17.49    1.02
   2  -2  18   16.23    1.00
  -2   2 -18   16.59    1.36
  -2  -2 -18   17.19    1.41
   2   2  19  465.31    9.20
  -2   2 -19  472.56    8.90
   2  -2  19  455.72    9.32
   2   2  19  476.50    9.42
   2  -2  19  477.59    9.22
   2   2  19  463.06    8.45
  -2   2 -19  470.84    8.83
   2  -2  19  468.62    8.46
  -2   2 -19  453.75    9.12
  -2  -2 -19  456.86    9.15
   2   2  20  122.47    2.97
   2  -2  20  120.46    3.58
   2   2  20  123.00    3.76
   2  -2  20  126.38    3.75
   2   2  20  124.77    3.78
   2  -2  20  121.89    2.96
   2   2  20  119.37    3.52
   2  -2  21    4.01    1.23
   2   2  21    4.47    1.32
   2   2  21    3.30    0.81
   2  -2  21    4.25    0.81
   2   2  21    4.55    1.28
   2   2  21    5.81    1.22
   2  -2  21    4.03    1.16
   2   2  22    6.37    1.36
   2  -2  22   10.07    1.49
   2   2  22   10.02    1.39
   2  -2  22   11.79    1.46
   2   2  22   10.67    1.05
   2   2  22   10.10    1.57
   2  -2  22   10.27    1.01
   2  -2  23   35.06    2.01
   2   2  23   32.29    1.54
   2  -2  23   31.86    2.06
   2   2  23   30.18    2.08
   2  -2  23   28.35    1.40
   2   2  23   29.90    2.10
   2   2  23   28.29    1.88
   2  -2  24   53.15    2.49
   2   2  24   52.31    1.99
   2  -2  24   50.26    2.63
   2   2  24   45.69    2.55
   2   2  24   56.86    2.68
   2  -2  24   50.35    1.85
   2   2  24   48.44    2.40
   2  -2  25   76.87    3.05
   2   2  25   72.35    3.17
   2  -2  25   75.13    3.17
   2  -2  25   80.01    2.38
   2   2  25   81.78    3.24
   2   2  25   71.58    2.97
   2   2  26    7.26    1.55
   2  -2  26    6.55    1.50
   2   2  26    6.42    1.62
   2  -2  26    6.81    1.57
   2  -2  26    6.77    1.01
  -2   4  23   22.36    1.85
  -2  -4  23   26.95    1.87
  -2   4  23   22.25    1.80
  -2   4  22   18.34    1.67
  -2  -4  22   17.44    1.62
  -2   4  22   19.07    1.72
   2   4 -21    6.83    1.23
  -2  -4  21    8.51    1.34
  -2   4  21    8.28    1.31
  -2   4  21   10.42    1.66
  -2   4  21    8.27    1.31
   2   4 -20   76.93    2.75
  -2   4  20   78.60    3.18
  -2   4  20   76.72    2.80
  -2  -4  20   84.34    2.84
  -2   4  19    2.70    1.08
   2   4 -19    1.25    0.84
  -2   4  19    0.42    1.22
   2   4 -19    1.62    1.02
  -2   4  19    1.22    0.97
  -2  -4  19   -0.28    0.95
  -2   4  19    0.48    1.05
  -2  -4  19    1.26    0.96
   2   4 -18    4.09    0.88
  -2   4  18    4.59    1.12
  -2  -4  18    4.87    1.00
  -2   4  18    2.58    1.01
   2   4 -18    3.19    1.05
  -2   4  18    3.94    1.37
  -2   4  18    3.34    0.98
  -2  -4  18    4.30    1.05
  -2   4  17   61.57    2.40
   2   4 -17   61.74    2.06
  -2  -4  17   65.95    2.29
  -2   4  17   65.58    2.34
   2   4 -17   62.28    2.36
  -2   4  17   63.04    2.73
  -2   4  17   66.43    2.24
  -2  -4  17   66.57    2.22
   2   4 -16    0.21    0.71
  -2   4  16   -0.22    0.93
  -2  -4  16   -0.84    0.79
  -2   4  16   -0.13    0.81
  -2   4  16    0.47    1.17
   2   4 -16   -0.29    0.88
  -2   4  16    0.84    0.82
  -2  -4  16    0.23    0.81
   2  -4 -15   94.94    2.78
  -2   4  15   94.09    2.83
   2   4 -15   90.14    2.47
  -2   4  15   93.51    2.70
  -2  -4  15   94.31    2.66
   2   4 -15   92.46    2.85
  -2   4  15   91.59    3.14
  -2   4  15   89.52    2.59
  -2  -4  15   92.57    2.57
   2  -4 -14    4.27    0.93
  -2  -4  14    5.77    0.90
  -2   4  14    4.20    0.87
  -2   4  14    4.85    0.95
   2   4 -14    3.61    0.75
  -2   4  14    4.61    1.23
   2   4 -14    5.25    1.01
  -2   4  14    5.23    0.83
  -2  -4  14    4.61    0.80
   2  -4 -13    7.30    0.95
  -2  -4  13    7.23    0.86
  -2   4  13    6.24    0.85
  -2   4  13    8.70    1.04
   2   4 -13    8.04    0.83
   2   4 -13    8.40    1.05
  -2   4  13    7.00    1.26
  -2  -4  13    8.40    0.86
  -2   4  13    6.25    0.86
   2  -4 -12    5.77    0.93
  -2   4  12    6.30    0.98
   2   4 -12    6.69    0.78
  -2  -4  12    6.00    0.81
  -2   4  12    5.29    0.79
   2   4 -12    5.16    0.98
  -2   4  12    5.10    1.14
  -2  -4  12    5.66    0.75
  -2   4  12    4.64    0.76
   2  -4 -11    1.43    0.78
  -2   4  11    1.60    0.82
  -2   4  11    2.25    0.66
  -2  -4  11    0.94    0.65
   2   4 -11    1.84    0.63
  -2   4  11    1.29    1.01
   2   4 -11    0.66    0.82
  -2  -4  11    2.56    0.63
  -2   4  11    1.66    0.62
   2  -4 -10   58.54    1.97
   2   4 -10   55.16    1.67
  -2   4  10   55.74    1.91
  -2  -4  10   58.86    1.67
  -2   4  10   58.06    1.69
   2   4 -10   58.35    2.10
  -2   4  10   52.28    2.18
  -2   4  10   59.35    1.67
  -2  -4  10   61.43    1.64
   2  -4  -9   22.32    1.22
   2   4  -9   21.67    1.00
  -2   4   9   20.88    1.17
   2   4  -9   20.75    1.36
  -2  -4   9   19.95    0.89
  -2   4   9   21.37    0.93
  -2   4   9   18.62    1.37
  -2  -4   9   19.87    0.92
  -2   4   9   21.30    0.96
  -2   4   8  279.31    5.56
   2  -4  -8  277.87    5.56
  -2   4   8  276.46    5.10
  -2  -4   8  279.37    5.07
  -2   4   8  285.41    5.07
  -2  -4   8  275.74    5.02
   2   4  -8  284.20    5.25
   2   4  -8  278.62    5.81
  -2   4   8  290.44    5.95
   2  -4  -8  290.17    5.95
   2  -4  -7  361.62    6.73
  -2   4   7  361.89    6.72
  -2   4   7  355.11    6.16
  -2  -4   7  345.69    6.10
  -2   4   7  357.67    6.13
  -2  -4   7  356.45    6.08
   2   4  -7  351.53    6.95
   2   4  -7  354.94    6.38
  -2   4   7  357.17    7.02
   2  -4  -7  347.25    7.01
  -2   4   6  176.00    3.66
   2  -4  -6  161.88    3.62
  -2  -4   6  165.58    2.96
  -2   4   6  159.55    3.00
  -2   4   6  166.19    3.00
   2   4  -6  167.54    3.34
   2   4  -6  165.46    3.85
  -2   4   6  165.90    3.88
   2  -4  -6  169.11    3.91
  -2   4   5   16.44    0.48
  -2   4   5   17.82    1.04
  -2   4   5   16.47    1.17
   2  -4  -5   15.13    1.16
  -2   4   5   18.02    0.50
  -2   4   4  166.92    3.78
   2  -4  -4  165.14    3.80
   2   4  -4  174.02    3.36
  -2   4   4  166.38    3.60
  -2   4   3   10.21    0.89
   2   4  -3    8.34    0.55
   2  -4  -3    8.71    0.86
   2   4  -3    8.04    0.60
  -2   4   3    7.86    0.78
   2   4  -2   45.69    1.30
  -2   4   2   46.25    1.53
   2  -4  -2   44.94    1.59
   2   4  -2   45.22    1.29
  -2   4   2   43.68    1.45
  -2   4   1    0.54    0.53
   2   4  -1   -0.03    0.46
   2  -4  -1    0.99    0.61
   2   4  -1    0.08    0.38
  -2   4   1    0.15    0.53
  -2   4   0    9.29    0.71
   2   4   0   10.69    0.76
   2  -4   0    9.97    0.80
   2   4   0   10.10    0.63
  -2   4   0    9.12    0.77
   2  -4   1   17.05    0.88
  -2   4  -1   16.12    0.90
   2   4   1   15.28    0.75
   2   4   2    9.64    0.87
   2  -4   2   10.14    0.71
   2   4   2   11.85    0.72
  -2   4  -2   10.08    0.77
   2   4   3    2.17    0.54
  -2   4  -3    2.45    0.64
   2   4   3    1.40    0.71
   2  -4   3    2.11    0.51
   2   4   4  224.14    3.85
   2   4   4  247.44    4.51
   2   4   4  228.57    3.85
   2   4   4  241.90    4.93
   2  -4   4  245.60    4.30
   2  -4   5  396.19    6.53
   2   4   5  386.84    6.61
   2   4   5  394.19    6.62
  -2  -4  -5  378.77    7.11
   2   4   5  407.22    7.15
  -2   4  -5  400.73    7.20
   2   4   5  407.90    7.62
   2  -4   5  391.75    6.77
   2   4   6  167.89    3.14
   2  -4   6  166.85    3.08
  -2  -4  -6  169.31    3.56
   2   4   6  164.28    3.52
   2   4   6  165.03    3.14
   2  -4   6  167.56    3.08
  -2   4  -6  165.19    3.56
   2   4   6  162.85    3.95
   2  -4   6  169.94    3.08
   2   4   7  265.20    4.68
   2  -4   7  255.68    4.61
  -2  -4  -7  251.06    5.01
   2   4   7  256.67    5.02
   2  -4   7  256.64    4.61
   2   4   7  255.11    4.67
  -2   4  -7  253.13    5.01
   2   4   7  262.07    5.52
   2  -4   7  249.47    4.36
  -2  -4  -8   38.92    1.46
   2   4   8   34.19    1.40
   2   4   8   36.23    1.20
   2  -4   8   38.16    1.19
  -2   4  -8   36.63    1.39
   2   4   8   34.85    1.75
   2   4   8   36.16    1.20
   2  -4   8   36.85    1.17
  -2  -4  -9   36.70    1.45
   2   4   9   36.60    1.48
   2   4   9   32.99    1.24
   2  -4   9   36.12    1.25
  -2   4  -9   34.18    1.69
  -2   4  -9   38.16    1.44
   2   4   9   35.65    1.81
   2  -4   9   37.18    1.24
   2   4   9   36.20    1.27
  -2  -4 -10   30.32    1.39
   2   4  10   30.16    1.39
   2   4  10   33.21    1.30
   2  -4  10   29.98    1.23
  -2   4 -10   32.41    1.65
  -2   4 -10   32.45    1.36
   2   4  10   31.95    1.76
   2  -4  10   32.53    1.22
   2   4  10   31.36    1.26
   2  -4  11   16.62    1.00
   2   4  11   17.81    1.04
  -2  -4 -11   16.83    1.17
  -2   4 -11   16.43    1.07
   2   4  11   17.55    1.17
   2  -4  11   17.00    1.02
   2   4  11   14.51    1.00
  -2   4 -11   15.67    1.32
   2   4  11   15.14    1.47
  -2  -4 -12   36.08    1.56
  -2   4 -12   38.68    1.55
   2   4  12   36.01    1.58
   2   4  12   37.07    1.50
   2  -4  12   36.61    1.47
  -2   4 -12   40.05    1.87
   2   4  12   41.17    2.03
   2   4  12   36.70    1.50
   2  -4  12   37.25    1.45
  -2  -4 -13   88.70    2.53
   2   4  13   85.09    2.55
  -2   4 -13   81.93    2.39
   2  -4  13   87.39    2.44
   2   4  13   84.44    2.45
  -2   4 -13   83.77    2.77
   2   4  13   85.96    3.00
   2  -4  13   85.91    2.38
   2   4  13   84.85    2.41
  -2  -4 -14   36.33    1.67
   2   4  14   36.58    1.70
  -2   4 -14   37.61    1.56
   2   4  14   34.30    1.60
   2  -4  14   39.33    1.63
  -2   4 -14   33.54    1.79
   2   4  14   36.30    2.06
   2   4  14   33.77    1.56
   2  -4  14   34.85    1.54
  -2  -4 -15   75.92    2.44
  -2   4 -15   73.93    2.31
   2   4  15   74.86    2.52
   2  -4  15   77.29    2.44
   2   4  15   74.45    2.44
  -2   4 -15   75.25    2.63
   2   4  15   78.90    2.95
   2  -4  15   76.03    2.34
   2   4  15   80.04    2.43
  -2   4 -16    1.17    0.86
   2   4  16    3.77    0.98
   2   4  16    4.10    1.34
  -2   4 -16    2.50    1.05
   2  -4  16    4.53    0.96
   2   4  16    5.48    1.02
   2  -4  16    2.50    0.95
   2   4  16    1.81    0.94
   2   4  17    1.52    1.00
  -2   4 -17    0.91    0.91
   2   4  17    1.97    1.29
  -2   4 -17   -0.24    1.03
   2   4  17    0.82    0.95
   2  -4  17    0.26    0.92
   2  -4  17    1.23    0.96
   2   4  17    1.49    1.00
   2   4  18   18.15    1.50
   2  -4  18   13.77    1.35
   2   4  18   16.60    1.46
   2   4  18   17.29    1.75
  -2   4 -18   18.81    1.51
   2   4  18   17.12    1.42
   2  -4  18   22.34    1.47
  -2   4 -19   30.82    1.81
   2  -4  19   29.82    1.80
   2   4  19   25.94    1.74
   2   4  19   27.42    1.76
   2   4  19   31.92    2.14
   2  -4  20   18.40    1.53
   2   4  20   14.74    1.42
   2   4  20   13.67    1.47
  -2   4 -20   15.99    1.53
   2   4  20   16.47    1.82
   2   4  21   -0.27    1.09
   2   4  21   -0.37    1.20
   2  -4  21   -0.18    1.13
   2   4  22   26.15    1.85
   2   4  22   24.84    1.84
   2  -4  22   27.25    1.87
  -2   6  15   25.68    1.65
  -2   6  14   18.97    1.77
  -2   6  14   18.29    1.46
   2   6 -13   -0.44    1.06
  -2   6  13   -0.10    1.11
  -2   6  13    0.44    0.96
  -2   6  12   30.01    1.92
  -2   6  12   29.18    1.64
   2   6 -12   30.32    1.85
  -2   6  11   57.15    2.42
  -2   6  11   51.02    2.04
   2   6 -11   53.95    2.33
  -2   6  10    3.62    0.97
   2   6 -10    3.26    1.16
  -2   6  10    5.06    1.21
  -2   6   9    0.88    0.83
   2   6  -9    0.41    1.02
  -2   6   9    0.16    1.05
  -2   6   8    1.15    0.83
   2   6  -8    2.03    1.08
  -2   6   8    3.51    1.09
  -2   6   7   10.11    1.05
   2   6  -7    8.08    0.76
   2   6  -7    7.25    1.23
  -2   6   7    9.03    1.19
  -2   6   6    9.94    1.00
   2   6  -6    9.59    0.78
   2   6  -6    7.29    1.21
  -2   6   6    9.50    1.20
  -2   6   5   -0.38    0.83
   2   6  -5   -0.37    0.61
   2   6  -5    0.77    1.02
  -2   6   5    0.79    0.88
  -2   6   4   -0.59    0.83
   2   6  -4   -0.52    0.59
  -2   6   4    0.73    0.86
   2   6  -4   -0.08    1.01
   2   6  -3  336.80    6.24
  -2   6   3  342.60    6.60
   2   6  -2    0.41    0.59
  -2   6   2    0.41    0.75
  -2   6   1    0.35    0.79
   2   6  -1    0.72    0.59
   2   6   0   41.45    1.41
  -2   6   0   38.82    1.58
   2   6   1  286.64    5.47
  -2   6  -1  288.80    5.70
   2   6   1  284.60    5.70
   2   6   2   58.88    1.76
  -2   6  -2   54.40    1.87
   2   6   2   58.84    2.01
  -2   6  -3   14.88    1.06
   2   6   3   12.65    1.18
   2   6   4    2.76    0.72
  -2   6  -4    2.62    0.77
   2   6   4    3.51    0.94
   2   6   5    9.39    0.90
  -2   6  -5   10.65    0.96
   2   6   5    9.82    1.19
   2   6   6    2.34    0.76
   2   6   6    2.66    1.01
  -2   6  -6    2.91    0.78
   2   6   7   90.07    2.46
   2   6   7   93.57    2.95
  -2   6  -7   83.88    2.46
  -2   6  -7   86.81    3.00
   2   6   8   14.84    1.10
  -2   6  -8   12.83    1.06
   2   6   8   12.39    1.43
  -2   6  -8   12.20    1.47
   2   6   9    7.97    0.97
  -2   6  -9    8.55    0.98
   2   6   9    7.33    1.30
  -2   6  -9    7.77    1.30
   2   6  10   -0.06    0.80
  -2   6 -10   -0.70    0.83
  -2   6 -10   -0.82    1.25
   2   6  10    0.27    1.19
   2   6  11    1.22    1.19
  -2   6 -11    0.18    1.11
   2   6  11    1.62    0.88
   2   6  12    0.10    1.24
  -2   6 -12    1.12    1.19
   2   6  12    3.33    0.95
   2   6  13   93.02    3.31
   2   6  13   97.89    2.90
   2   6  14    3.94    1.10
  -3  -1  28    0.43    1.38
  -3   1  28   -0.40    1.19
  -3  -1  28   -0.57    0.98
  -3  -1  28    0.90    1.57
  -3   1  28   -0.13    1.46
  -3  -1  27   57.73    2.66
  -3   1  27   55.67    2.84
  -3  -1  27   58.69    2.20
  -3   1  27   54.24    2.55
  -3   1  27   53.47    2.61
  -3   1  26    1.32    1.22
  -3  -1  26    1.39    1.21
  -3  -1  26    2.55    0.98
  -3   1  26    2.75    1.28
  -3   1  26    0.12    1.40
  -3  -1  25   38.65    2.15
  -3   1  25   34.33    2.30
  -3   1  25   39.73    2.17
  -3  -1  25   36.15    1.72
  -3   1  25   39.27    2.21
  -3  -1  24  287.57    6.49
  -3   1  24  292.68    6.05
  -3   1  24  286.02    6.85
  -3  -1  24  282.49    5.93
  -3   1  24  286.22    6.49
  -3   1  24  275.04    6.47
  -3  -1  23  240.98    5.58
  -3   1  23  242.44    5.18
  -3   1  23  226.03    5.86
  -3   1  23  242.43    5.62
  -3  -1  23  228.87    5.04
  -3   1  23  233.89    5.59
  -3   1  22   11.17    1.33
  -3  -1  22   11.97    1.29
  -3   1  22   12.40    1.12
  -3  -1  22   15.77    1.17
  -3   1  22   11.74    1.35
  -3  -1  22   16.44    1.39
  -3   1  22   15.10    1.58
  -3  -1  21   46.90    2.06
  -3  -1  21   45.90    1.98
  -3   1  21   43.17    1.74
  -3   1  21   43.15    2.23
  -3   1  21   48.82    2.11
  -3  -1  21   41.68    1.69
   3   1 -21   41.53    1.83
  -3   1  21   44.73    2.05
   3   1 -20    4.60    0.93
   3  -1 -20    2.89    0.94
  -3   1  20    3.56    1.04
  -3   1  20    1.28    1.04
  -3  -1  20    3.65    1.01
  -3   1  20    2.94    1.02
  -3  -1  20    1.17    0.89
  -3  -1  20    2.43    0.79
  -3   1  20    3.23    0.79
  -3   1  20    4.73    1.11
  -3   1  19  218.21    5.12
   3   1 -19  222.01    4.81
  -3   1  19  218.18    5.03
  -3  -1  19  224.19    5.00
   3  -1 -19  215.97    4.88
  -3   1  19  220.94    4.61
  -3  -1  19  219.87    4.96
  -3   1  19  225.59    5.13
  -3  -1  19  225.61    4.64
  -3   1  19  225.42    5.35
  -3   1  18  108.83    3.14
  -3   1  18  100.77    3.00
  -3  -1  18  105.22    2.99
   3   1 -18  106.32    2.84
   3  -1 -18  107.08    2.94
  -3  -1  18  108.04    2.97
  -3   1  18  111.38    2.70
  -3   1  18  105.58    3.10
  -3  -1  18  111.43    2.73
  -3   1  18  112.02    3.29
  -3   1  17   32.04    1.67
   3  -1 -17   32.67    1.54
   3   1 -17   38.20    1.52
  -3  -1  17   36.74    1.63
  -3   1  17   37.76    1.65
  -3  -1  17   36.41    1.59
  -3   1  17   33.81    1.33
  -3  -1  17   35.26    1.38
  -3   1  17   36.63    1.72
  -3   1  17   36.72    1.81
  -3   1  16   -0.26    0.80
   3  -1 -16    0.33    0.68
   3   1 -16    0.54    0.69
  -3   1  16   -0.12    0.74
  -3   1  16    0.57    0.85
  -3  -1  16    0.23    0.70
  -3   1  16    0.75    0.60
  -3  -1  16    0.99    0.73
  -3  -1  16   -0.04    0.59
  -3   1  16    0.32    0.81
   3  -1 -15  288.20    5.73
   3   1 -15  286.70    5.62
  -3  -1  15  280.68    5.72
  -3   1  15  297.52    5.86
  -3  -1  15  281.19    5.74
  -3   1  15  290.86    5.43
  -3  -1  15  291.13    5.44
  -3   1  15  283.85    5.91
  -3   1  15  288.02    6.03
  -3  -1  14    6.99    0.79
  -3   1  14    8.80    0.94
  -3  -1  14    7.44    0.84
  -3  -1  14    7.69    0.68
   3  -1 -14    7.92    0.82
   3   1 -14    6.98    0.76
  -3   1  14    8.33    0.90
  -3  -1  13    0.18    0.61
  -3   1  13    1.08    0.76
  -3  -1  13   -0.05    0.63
  -3  -1  13    0.03    0.47
   3   1 -13    0.20    0.56
   3  -1 -13    0.81    0.64
  -3   1  13    0.77    0.68
   3  -1 -12  423.14    7.63
  -3  -1  12  427.67    7.65
  -3   1  12  414.48    7.67
   3   1 -12  411.92    7.50
  -3  -1  12  425.98    7.32
  -3   1  12  411.98    7.84
   3  -1 -12  414.96    7.78
   3  -1 -11   17.78    0.97
   3   1 -11   18.85    0.92
  -3  -1  11   18.36    1.00
  -3   1  11   18.77    1.01
   3   1 -11   17.76    0.89
  -3  -1  11   17.54    0.76
  -3   1  11   17.46    1.07
   3  -1 -11   17.39    1.06
   3  -1 -10  101.92    2.37
  -3   1  10   95.58    2.36
   3   1 -10  100.10    2.24
   3   1 -10   96.23    2.24
  -3  -1  10   98.64    2.35
  -3  -1  10   98.97    2.05
   3  -1 -10   99.23    2.48
  -3   1  10   96.39    2.46
   3  -1  -9  112.95    2.50
  -3   1   9  109.06    2.50
   3   1  -9  114.53    2.39
  -3   1   9  113.42    2.57
  -3  -1   9  113.09    2.51
   3   1  -9  112.04    2.42
  -3  -1   9  106.29    2.19
  -3   1   9  114.90    2.66
   3  -1  -9  113.88    2.64
  -3   1   9  108.40    2.58
   3  -1  -8   12.65    0.76
   3   1  -8   15.31    0.69
  -3   1   8   12.95    0.77
  -3   1   8   14.71    0.81
   3   1  -8   14.26    0.73
  -3  -1   8   14.11    0.78
  -3  -1   8   13.05    0.54
  -3   1   8   13.85    0.87
  -3   1   8   13.94    0.81
   3  -1  -8   15.83    0.90
   3  -1  -7  272.55    4.92
   3   1  -7  272.69    4.77
  -3   1   7  272.77    4.92
  -3   1   7  274.07    4.94
   3   1  -7  272.58    4.85
  -3  -1   7  275.22    4.92
  -3  -1   7  252.47    4.53
  -3   1   7  274.51    5.05
  -3   1   7  278.04    4.97
   3  -1  -7  277.12    5.05
   3  -1  -6    0.79    0.41
  -3   1   6    0.54    0.41
   3   1  -6    0.30    0.29
  -3   1   6   -0.10    0.42
  -3   1   6    0.20    0.50
   3   1  -6    1.44    0.40
  -3  -1   6    0.51    0.40
  -3   1   6    0.10    0.43
   3  -1  -6    0.62    0.51
   3   1  -6    0.40    0.21
   3  -1  -5  106.34    2.17
  -3   1   5  102.24    2.17
   3   1  -5  104.21    2.00
  -3   1   5  106.58    2.15
  -3  -1   5  104.66    2.17
   3   1  -5  109.38    2.14
   3  -1  -5  103.98    2.26
  -3   1   5  103.72    2.26
  -3   1   5  106.87    2.15
   3   1  -4 4556.82   71.74
   3  -1  -4 4542.75   71.95
  -3   1   4 4450.19   71.97
  -3  -1   4 4526.86   71.95
   3   1  -4 4563.58   71.91
  -3   1   4 4536.85   72.04
   3  -1  -4 4373.29   72.05
  -3   1   4 4450.43   71.89
   3   1  -4 4511.96   71.90
   3   1  -3  221.84    3.73
   3   1  -3  226.68    3.92
  -3  -1   3  217.84    3.93
   3  -1  -3  225.82    3.97
  -3   1   3  219.54    3.96
   3  -1  -3  228.17    4.04
  -3   1   3  228.66    4.02
   3   1  -3  217.93    3.88
  -3   1   3  234.25    3.87
  -3   1   2 4494.38   69.77
   3  -1  -2 4442.40   69.78
   3  -1  -2 4378.52   69.75
   3   1  -2 4414.33   69.68
  -3   1   1 1274.69   21.51
  -3   1   1 1358.06   21.47
   3  -1  -1 1349.02   21.49
   3   1  -1 1328.78   21.34
  -3   1   1 1346.01   21.34
  -3   1   0   58.08    1.10
   3   1   0   55.82    1.10
   3   1   1  966.24   15.48
  -3   1  -1  963.14   15.47
   3   1   1  952.39   15.41
   3   1   2   80.87    1.61
   3   1   2   77.98    1.54
  -3   1  -3  481.69    7.93
  -3   1  -3  471.20    7.87
   3   1   3  455.27    7.87
   3   1   3  471.00    7.80
  -3   1  -4  936.78   15.36
   3   1   4  932.89   15.36
  -3   1  -4  944.51   15.35
   3   1   4  928.27   15.28
  -3   1  -5    0.33    0.39
  -3   1  -5    0.23    0.41
   3   1   5    0.44    0.41
   3   1   5    0.61    0.38
   3   1   6    3.69    0.50
   3   1   6    5.40    0.58
  -3   1  -6    4.47    0.55
  -3   1  -6    4.91    0.53
  -3   1  -6    5.57    0.57
   3   1   6    4.20    0.63
  -3   1  -7  281.62    5.23
   3   1   7  289.62    5.34
   3   1   7  284.79    5.21
  -3   1  -7  293.19    5.23
   3   1   7  280.33    5.42
  -3   1  -7  285.43    5.31
   3   1   8  480.80    8.07
   3   1   8  479.46    8.58
  -3   1  -8  493.04    8.44
   3   1   8  479.82    8.44
  -3   1  -8  490.36    8.55
   3   1   8  476.78    8.64
   3   1   9  403.08    7.03
   3   1   9  429.19    7.61
  -3   1  -9  421.13    7.40
   3   1   9  411.09    7.42
   3   1   9  409.32    7.61
  -3   1  -9  417.72    7.52
   3   1  10  134.30    2.63
   3   1  10  131.74    2.97
  -3   1 -10  125.25    2.91
  -3   1 -10  135.61    3.09
   3   1  10  135.15    3.15
  -3   1 -11    0.44    0.58
   3   1  11    0.53    0.60
   3   1  11   -0.16    0.67
   3   1  11    0.70    0.42
  -3   1 -11   -1.32    0.66
   3   1  12  197.99    3.74
   3   1  12  194.14    4.30
  -3   1 -12  194.71    4.02
   3   1  12  187.77    4.09
   3  -1  12  186.96    3.88
  -3   1 -12  192.11    4.21
   3   1  13   27.84    1.02
   3   1  13   23.90    1.36
   3   1  13   27.88    1.31
  -3   1 -13   24.32    1.18
  -3   1 -13   24.36    1.31
   3  -1  13   25.42    1.12
   3   1  14  138.65    3.01
  -3   1 -14  142.01    3.17
   3   1  14  142.54    3.59
   3   1  14  141.05    3.41
  -3   1 -14  139.68    3.28
   3  -1  14  139.29    3.17
  -3   1 -14  140.23    3.48
   3   1  15  206.06    4.18
  -3   1 -15  214.90    4.36
   3   1  15  205.09    4.81
  -3   1 -15  215.93    4.53
   3   1  15  211.47    4.63
   3  -1  15  206.27    4.38
   3   1  15  205.98    4.74
  -3   1 -15  208.71    4.71
  -3   1 -16    4.38    0.86
   3   1  16    3.21    0.97
   3   1  16    4.79    0.95
  -3   1 -16    4.92    0.77
   3   1  16    5.18    0.71
   3   1  16    5.97    1.06
   3  -1  16    4.65    0.78
  -3   1 -16    4.73    0.99
   3   1  17   99.99    2.53
   3   1  17  103.16    3.13
   3   1  17   98.57    2.92
  -3   1 -17   97.95    2.78
   3  -1  17   99.41    2.69
  -3   1 -17   99.15    2.99
   3   1  17  104.12    3.09
   3   1  18   13.70    1.27
   3   1  18   16.68    1.07
   3   1  18   14.47    1.46
  -3   1 -18   14.51    1.20
   3   1  18   14.47    1.39
   3  -1  18   18.07    1.16
  -3   1 -18   14.41    1.34
   3   1  19  159.13    4.17
  -3   1 -19  159.92    3.97
   3   1  19  162.02    4.41
   3   1  19  166.86    3.77
   3   1  19  176.85    4.38
   3  -1  19  169.31    3.94
  -3   1 -19  163.54    4.28
   3   1  20   68.45    2.18
   3   1  20   68.56    2.74
   3  -1  20   69.65    2.32
   3   1  20   68.45    2.61
   3   1  20   65.62    2.53
   3   1  21    1.62    1.18
   3   1  21    5.10    1.21
   3   1  21    3.52    0.96
   3   1  21    1.78    1.19
   3  -1  21    2.53    0.93
   3   1  22   28.12    1.82
   3   1  22   20.70    1.87
   3   1  22   23.02    1.42
   3  -1  22   26.61    1.56
   3   1  22   20.92    1.70
   3  -1  23  119.29    3.70
   3   1  23  116.08    3.19
   3   1  23  115.70    3.92
   3  -1  23  116.46    3.29
   3   1  23  113.06    3.65
   3   1  23  121.61    3.71
   3   1  24   80.47    3.11
   3  -1  24   87.33    2.80
   3   1  24   82.46    3.30
   3  -1  24   84.62    3.17
   3   1  24   81.93    3.09
   3   1  24   86.21    2.69
   3   1  25  238.89    5.91
   3  -1  25  240.85    5.44
   3   1  25  231.95    6.17
   3  -1  25  237.56    5.95
   3   1  25  230.59    5.85
   3   1  26   -0.13    1.46
   3  -1  26    0.44    1.29
   3   1  26    0.54    1.29
   3  -1  26   -0.08    1.05
   3   1  26    1.05    1.30
  -3  -3  25   15.88    1.56
  -3  -3  25   14.27    1.69
  -3   3  25   16.11    1.80
  -3   3  25   14.20    1.64
  -3  -3  24   30.00    1.93
  -3  -3  24   25.20    1.92
  -3   3  24   31.26    2.10
  -3   3  24   32.33    2.23
  -3   3  24   29.17    1.97
  -3   3  23   44.36    2.28
  -3  -3  23   48.14    2.38
  -3   3  23   47.84    2.42
  -3  -3  23   48.61    2.25
  -3   3  23   51.82    1.83
  -3   3  22   21.69    1.67
  -3  -3  22   17.84    1.60
  -3   3  22   17.99    1.66
  -3   3  22   17.49    1.19
  -3  -3  22   18.52    1.51
  -3   3  21  165.03    4.35
  -3  -3  21  156.66    4.37
  -3   3  21  158.35    4.43
  -3   3  21  167.44    3.68
  -3  -3  21  161.85    4.20
  -3  -3  20   13.63    1.35
   3   3 -20   11.85    1.21
  -3   3  20   14.05    1.45
  -3  -3  20   12.91    1.38
  -3   3  20   11.95    1.35
   3   3 -20   13.62    1.16
  -3  -3  20   12.16    1.25
   3   3 -19   23.97    1.37
  -3   3  19   26.33    1.67
  -3   3  19   21.75    1.60
  -3  -3  19   24.04    1.59
  -3  -3  19   24.97    1.56
   3   3 -19   29.32    1.58
  -3   3  19   24.32    1.79
  -3  -3  19   24.27    1.59
  -3   3  19   25.48    1.61
  -3   3  18  513.75   10.02
   3   3 -18  519.48    9.60
  -3  -3  18  515.35   10.05
  -3   3  18  516.60   10.10
   3   3 -18  535.61    9.88
  -3  -3  18  530.37    9.90
  -3   3  18  521.12   10.36
  -3   3  18  528.16    9.94
  -3  -3  18  534.39    9.94
   3  -3 -17  253.00    5.49
  -3   3  17  244.84    5.55
   3   3 -17  250.08    5.17
  -3  -3  17  251.78    5.58
  -3   3  17  259.86    5.64
   3   3 -17  250.81    5.42
  -3   3  17  260.02    5.92
  -3  -3  17  255.47    5.49
  -3   3  17  254.54    5.49
   3  -3 -16  142.37    3.59
  -3   3  16  142.62    3.68
   3   3 -16  141.80    3.34
  -3   3  16  141.90    3.69
  -3  -3  16  144.61    3.66
   3   3 -16  144.62    3.56
  -3   3  16  142.87    3.96
  -3  -3  16  135.35    3.53
  -3   3  16  147.30    3.61
   3  -3 -15   98.78    2.77
   3   3 -15   94.65    2.49
  -3   3  15   97.58    2.81
  -3   3  15   96.06    2.81
  -3  -3  15   94.30    2.77
   3   3 -15  101.05    2.77
  -3   3  15   90.59    3.03
  -3  -3  15   94.71    2.66
  -3   3  15   94.29    2.70
   3  -3 -14    8.47    0.98
  -3   3  14   10.37    1.05
   3   3 -14    8.41    0.81
  -3   3  14    6.88    0.94
  -3  -3  14    8.43    1.00
   3   3 -14    9.08    1.00
  -3   3  14    9.25    1.23
  -3  -3  14    8.12    0.96
  -3   3  14    6.58    0.89
   3  -3 -13   23.66    1.32
   3   3 -13   24.77    1.12
  -3   3  13   25.92    1.38
  -3  -3  13   22.66    1.25
  -3   3  13   23.60    1.28
   3   3 -13   25.15    1.30
  -3   3  13   22.56    1.51
  -3   3  13   23.58    1.21
  -3  -3  13   21.75    1.22
  -3   3  12  109.55    2.72
  -3  -3  12  109.34    2.71
   3  -3 -12  108.71    2.81
   3   3 -12  109.71    2.54
  -3   3  12  106.84    2.84
  -3   3  12  108.97    2.79
   3   3 -12  109.15    2.85
  -3   3  12  112.17    3.12
  -3  -3  12  107.77    2.75
  -3   3  11   15.17    0.98
  -3  -3  11   15.79    0.98
   3  -3 -11   16.15    1.06
  -3   3  11   15.88    1.07
   3   3 -11   15.37    0.86
   3   3 -11   15.83    1.07
  -3   3  11   14.97    1.20
  -3   3  11   15.03    0.98
  -3  -3  11   16.71    1.02
   3  -3 -10    0.42    0.62
  -3   3  10    1.27    0.67
   3   3 -10    1.06    0.52
  -3   3  10    1.34    0.61
  -3  -3  10    1.30    0.57
   3   3 -10    2.10    0.70
  -3   3  10    2.57    0.88
  -3  -3  10    1.42    0.57
  -3   3  10    2.49    0.59
  -3   3   9  197.93    4.16
   3  -3  -9  200.08    4.15
   3   3  -9  193.31    3.82
  -3  -3   9  202.75    3.92
  -3   3   9  202.55    3.94
   3   3  -9  189.10    4.19
  -3   3   9  199.95    4.42
  -3   3   9  206.07    4.01
  -3  -3   9  193.09    3.94
   3  -3  -8  859.93   14.64
  -3   3   8  838.50   14.64
   3   3  -8  847.92   14.28
   3   3  -8  863.16   14.77
  -3  -3   8  862.44   14.38
  -3   3   8  863.60   14.40
  -3   3   8  841.89   14.94
  -3  -3   8  864.05   14.33
  -3   3   8  879.31   14.35
  -3   3   7   85.69    1.91
  -3  -3   7   83.28    1.87
  -3   3   7   82.74    2.18
   3  -3  -7   86.21    2.19
   3   3  -7   82.12    2.24
   3   3  -7   85.22    1.90
  -3   3   7   85.11    2.36
  -3   3   7   84.20    1.94
   3  -3  -7   79.07    2.37
  -3  -3   7   82.94    1.91
  -3   3   6   11.99    0.60
  -3  -3   6   11.60    0.58
  -3   3   6   12.41    0.81
   3  -3  -6   11.75    0.84
   3   3  -6   12.70    0.62
   3   3  -6   14.74    0.93
  -3   3   6   11.97    0.93
  -3   3   6   13.27    0.65
   3  -3  -6   11.21    0.95
  -3  -3   6   11.50    0.59
  -3  -3   5  156.54    2.91
  -3   3   5  157.52    2.93
   3   3  -5  158.93    3.03
   3   3  -5  160.32    3.45
  -3   3   5  161.33    3.36
   3  -3  -5  159.67    3.35
  -3   3   5  160.06    3.51
  -3  -3   5  157.27    2.94
  -3   3   5  162.43    2.97
   3  -3  -5  166.44    3.59
  -3   3   4   88.01    1.69
  -3  -3   4   86.20    1.67
   3  -3  -4   90.65    2.17
  -3   3   4   86.30    2.14
   3   3  -4   86.38    1.85
  -3   3   4   92.04    2.28
   3   3  -4   90.05    1.72
  -3  -3   4   89.05    1.71
   3  -3  -4   84.01    2.27
  -3   3   4   88.19    1.72
  -3   3   3    0.21    0.19
   3   3  -3    0.31    0.30
  -3   3   3    0.30    0.51
   3   3  -3    0.81    0.33
  -3   3   3    0.04    0.54
   3  -3  -3    0.61    0.60
  -3  -3   3    0.23    0.19
  -3   3   3    0.49    0.18
   3  -3  -2   37.11    1.31
  -3   3   2   39.43    1.28
   3   3  -2   36.67    1.06
  -3   3   2   35.40    1.20
   3   3  -2   35.42    0.96
  -3   3   1   14.45    0.79
   3   3  -1   15.35    0.72
   3  -3  -1   14.76    0.85
   3   3  -1   14.45    0.58
  -3   3   1   12.87    0.79
   3  -3   0   40.56    1.27
  -3   3   0   39.18    1.19
   3   3   0   40.28    1.27
   3   3   0   41.20    1.06
  -3   3   0   40.02    1.26
   3   3   1   57.40    1.60
   3  -3   1   57.16    1.49
   3   3   1   54.68    1.34
  -3   3  -1   56.49    1.57
  -3  -3  -2    1.55    0.41
   3   3   2    1.63    0.57
   3  -3   2    0.72    0.44
  -3   3  -2    1.38    0.20
   3   3   2    1.01    0.21
   3  -3   2    1.26    0.20
   3   3   2    1.75    0.40
   3  -3   3  136.30    2.46
   3   3   3  135.74    2.51
  -3  -3  -3  138.65    2.76
   3   3   3  132.40    2.73
   3  -3   3  138.14    2.70
   3   3   3  137.22    3.10
  -3   3  -3  136.22    2.48
  -3  -3  -3  140.38    2.53
  -3  -3  -4  230.48    4.38
   3   3   4  237.89    4.38
   3  -3   4  237.34    4.14
   3   3   4  235.62    4.18
   3  -3   4  235.97    4.21
   3   3   4  233.41    4.76
  -3   3  -4  234.62    4.15
  -3  -3  -4  235.20    4.18
  -3  -3  -5  271.43    5.10
   3   3   5  274.68    5.10
   3  -3   5  275.50    4.90
   3   3   5  279.70    4.96
  -3   3  -5  276.54    5.22
   3  -3   5  280.74    4.82
   3   3   5  287.25    5.56
  -3   3  -5  275.46    4.91
  -3  -3  -5  275.12    4.94
  -3  -3  -6  560.68    9.56
   3   3   6  555.45    9.57
   3   3   6  556.73    9.46
   3  -3   6  552.29    9.40
  -3   3  -6  547.22    9.66
   3  -3   6  551.78    9.15
   3   3   6  562.50   10.05
  -3  -3  -6  552.68    9.43
  -3   3  -6  546.33    9.39
  -3  -3  -7   77.41    1.99
   3   3   7   77.73    1.99
   3   3   7   80.54    1.96
   3  -3   7   78.52    1.91
  -3   3  -7   79.14    2.05
   3  -3   7   78.82    1.58
   3   3   7   81.63    2.39
  -3   3  -7   77.76    1.89
  -3  -3  -7   78.61    1.92
  -3  -3  -8  202.19    4.07
   3   3   8  206.78    4.11
   3  -3   8  203.88    4.00
   3   3   8  204.28    4.04
  -3   3  -8  201.19    4.11
   3  -3   8  196.71    3.50
   3   3   8  206.69    4.55
  -3   3  -8  205.81    3.99
  -3  -3  -8  197.49    3.99
  -3  -3  -9   17.18    0.97
   3   3   9   16.92    0.96
   3  -3   9   15.24    0.89
   3   3   9   17.29    0.97
  -3   3  -9   16.38    0.99
   3   3   9   17.90    1.22
  -3   3  -9   13.61    1.09
   3  -3   9   16.28    0.54
  -3   3  -9   15.86    0.90
  -3  -3 -10   12.22    0.89
   3   3  10   11.04    0.90
   3   3  10   12.13    0.92
   3  -3  10   11.97    0.89
  -3   3 -10   11.25    0.89
  -3   3 -10   10.12    0.99
   3   3  10   10.65    1.11
  -3  -3 -10   12.28    0.87
  -3   3 -10   12.17    0.86
  -3  -3 -11   11.39    0.93
   3   3  11   11.68    0.95
   3   3  11    9.01    0.93
   3  -3  11   10.45    0.92
  -3   3 -11   10.59    0.92
  -3   3 -11   11.84    1.07
  -3  -3 -11   13.10    0.96
   3   3  11   12.76    1.23
  -3   3 -11   14.08    0.95
  -3  -3 -12  250.02    5.01
   3   3  12  247.33    5.07
  -3   3 -12  242.69    4.96
   3  -3  12  251.34    5.07
   3   3  12  245.63    5.10
  -3   3 -12  237.74    5.21
   3   3  12  247.65    5.52
   3  -3  12  236.62    4.25
  -3   3 -12  240.49    4.97
  -3  -3 -12  241.74    5.00
  -3  -3 -13   79.49    2.38
   3   3  13   84.64    2.46
  -3   3 -13   84.67    2.38
   3  -3  13   85.54    2.49
   3   3  13   85.44    2.54
  -3   3 -13   86.00    2.61
   3   3  13   86.72    2.85
  -3   3 -13   86.31    2.44
  -3  -3 -13   85.90    2.44
   3  -3  13   84.77    1.78
  -3  -3 -14   43.88    1.71
   3   3  14   40.39    1.74
  -3   3 -14   41.57    1.66
   3   3  14   39.97    1.73
   3  -3  14   42.82    1.79
  -3   3 -14   42.74    1.80
   3   3  14   40.87    2.04
   3  -3  14   41.01    1.11
  -3  -3 -14   40.62    1.69
  -3   3 -14   40.01    1.65
  -3  -3 -15  147.64    3.61
  -3   3 -15  147.70    3.55
   3   3  15  152.51    3.72
   3   3  15  152.93    3.81
   3  -3  15  147.75    3.76
  -3   3 -15  150.90    3.77
   3   3  15  142.37    4.04
   3  -3  15  147.03    2.86
  -3  -3 -15  140.30    3.62
  -3   3 -15  148.02    3.64
  -3  -3 -16  107.08    2.96
  -3   3 -16  107.78    2.88
   3   3  16  100.87    2.98
   3  -3  16  110.56    3.12
   3   3  16  103.15    3.08
   3   3  16  103.77    2.38
   3   3  16  106.37    3.38
   3  -3  16  102.50    2.21
  -3   3 -16  110.83    3.04
  -3  -3 -16  100.10    2.96
  -3  -3 -17   87.63    2.63
  -3   3 -17   78.69    2.45
   3   3  17   80.07    2.63
   3  -3  17   78.96    2.67
   3   3  17   84.18    2.78
   3   3  17   79.99    2.02
   3   3  17   74.57    2.91
   3  -3  17   79.59    1.84
  -3  -3 -17   73.97    2.57
  -3   3 -17   76.76    2.57
   3   3  18  134.86    3.63
  -3   3 -18  122.38    3.33
   3   3  18  132.16    3.76
   3  -3  18  119.86    3.60
   3   3  18  132.89    2.92
   3  -3  18  131.70    2.71
   3   3  18  132.49    4.00
  -3   3 -18  132.93    3.56
  -3  -3 -18  130.36    3.59
   3   3  19    0.90    1.06
   3  -3  19    0.70    1.12
   3   3  19    1.16    1.08
   3   3  19    1.95    0.66
   3  -3  19    0.63    0.52
   3   3  19    1.34    1.34
   3   3  20  154.79    3.43
   3   3  20  147.02    4.27
   3  -3  20  160.15    4.32
   3  -3  20  157.33    3.18
   3   3  20  154.43    4.21
  -3   3 -21   28.99    1.66
   3  -3  21   31.08    1.93
   3   3  21   28.83    1.95
   3  -3  21   30.71    1.14
  -3   3 -22   84.61    2.79
   3  -3  22   85.67    3.16
   3   3  22   85.94    3.22
   3   3  22   92.44    3.13
   3  -3  22   86.31    2.11
   3  -3  23   30.52    2.09
   3   3  23   32.04    2.21
   3  -3  23   31.02    1.16
   3   3  23   26.92    1.87
   3   3  24   -0.51    1.27
   3   3  24   -0.23    1.24
   3  -3  24    0.22    1.35
  -3  -5  20   -0.37    1.05
  -3   5  20    0.28    1.15
  -3  -5  19   52.80    2.11
  -3   5  19   51.75    2.36
  -3   5  18   38.71    2.04
  -3   5  18   40.08    1.85
  -3  -5  18   35.87    1.70
   3   5 -18   37.50    1.99
  -3   5  18   39.60    2.34
  -3  -5  18   38.29    1.63
  -3   5  17   28.60    1.77
  -3  -5  17   32.72    1.56
  -3   5  17   28.32    1.55
   3   5 -17   31.68    1.81
  -3   5  17   29.79    2.07
  -3  -5  17   34.49    1.50
  -3   5  16   86.06    2.81
  -3  -5  16   86.26    2.49
  -3   5  16   85.41    2.50
   3   5 -16   85.83    2.89
  -3   5  16   81.93    3.13
  -3  -5  16   84.95    2.35
  -3   5  15    0.83    0.97
   3   5 -15    0.88    0.98
  -3   5  15   -0.59    1.21
  -3  -5  15    0.64    0.63
  -3   5  15    0.21    0.79
  -3  -5  15    0.61    0.71
  -3   5  14    0.65    0.94
  -3  -5  14   -0.41    0.66
  -3   5  14    0.58    0.68
  -3   5  14   -0.28    1.21
   3   5 -14    0.86    0.96
  -3  -5  14    0.83    0.59
  -3   5  13   35.95    1.72
   3   5 -13   33.43    1.33
  -3   5  13   29.30    1.31
  -3  -5  13   32.69    1.29
   3   5 -13   34.04    1.80
  -3   5  13   32.17    1.94
  -3  -5  13   34.69    1.26
   3  -5 -12    0.64    0.88
  -3   5  12    1.53    0.91
   3   5 -12    1.37    0.65
  -3   5  12    0.65    0.61
  -3  -5  12    1.20    0.54
   3   5 -12    1.21    0.96
  -3   5  12    0.09    1.06
  -3  -5  12    0.52    0.52
   3  -5 -11   16.66    1.24
  -3   5  11   16.33    1.27
   3   5 -11   17.00    0.95
  -3   5  11   16.67    0.86
  -3  -5  11   17.50    0.85
   3   5 -11   19.30    1.43
  -3   5  11   16.68    1.51
  -3   5  11   15.42    0.83
  -3  -5  11   16.69    0.79
   3  -5 -10   -0.12    0.87
  -3   5  10   -0.43    0.82
  -3   5  10    0.35    0.44
  -3  -5  10    0.05    0.42
   3   5 -10    0.22    0.62
   3   5 -10   -0.07    0.92
  -3   5  10    0.32    0.99
  -3  -5  10    0.20    0.39
  -3   5  10   -0.20    0.47
  -3   5   9   68.30    2.24
   3   5  -9   73.26    1.89
  -3  -5   9   69.59    1.50
  -3   5   9   71.59    1.59
   3   5  -9   71.90    2.48
  -3   5   9   72.17    2.55
  -3   5   9   69.57    1.55
   3   5  -8  110.38    2.49
  -3   5   8  113.35    2.90
   3   5  -8  105.86    2.41
  -3   5   8  103.58    1.94
   3   5  -8  108.71    3.06
  -3   5   8  101.24    3.07
  -3   5   8   99.77    1.93
   3   5  -7    0.29    0.55
  -3   5   7    0.82    0.80
  -3   5   7    0.61    0.89
   3   5  -7   -0.27    0.87
   3   5  -7    0.28    0.51
  -3   5   6  163.59    3.92
   3   5  -6  159.90    3.31
  -3   5   6  163.70    3.72
   3   5  -6  157.80    3.94
   3   5  -6  159.46    3.28
  -3   5   5   97.08    2.76
  -3   5   5   96.36    2.60
   3   5  -5   98.21    2.24
   3   5  -5   99.75    2.25
  -3   5   4   64.32    2.00
   3   5  -4   62.64    1.66
  -3   5   4   63.04    2.09
   3  -5  -4   64.28    2.17
   3   5  -4   59.71    1.65
   3   5  -3   20.93    0.91
  -3   5   3   21.08    1.18
   3  -5  -3   18.99    1.24
  -3   5   3   19.08    1.22
   3   5  -2    0.37    0.46
  -3   5   2    0.10    0.69
   3  -5  -2   -0.16    0.79
   3   5  -2    0.72    0.55
  -3   5   2    0.62    0.73
   3   5  -1   38.26    1.22
  -3   5   1   37.61    1.47
   3   5  -1   36.64    1.35
   3  -5  -1   37.49    1.54
  -3   5   0   -0.66    0.68
   3   5   0    0.53    0.61
   3  -5   0   -0.43    0.72
   3   5   0    0.84    0.48
  -3   5  -1   88.04    2.37
   3   5   1   86.46    2.09
   3  -5   1   82.79    2.27
   3   5   1   91.55    2.41
  -3   5  -2  253.03    5.11
   3   5   2  255.63    4.85
   3   5   2  263.20    5.27
   3  -5   2  249.22    4.95
  -3   5  -3    3.44    0.78
   3   5   3    4.16    0.64
  -3   5  -4   17.36    1.08
   3   5   4   15.38    1.21
   3   5   4   16.84    0.97
  -3   5  -5    8.39    0.90
  -3   5  -5    9.71    0.95
   3   5   5   11.62    0.88
   3   5   5    9.28    1.11
  -3   5  -6    2.98    0.79
   3   5   6    1.68    0.94
   3   5   6    2.09    0.70
   3   5   7   -0.18    0.65
   3   5   7   -0.09    0.33
  -3   5  -7    0.10    0.70
   3   5   7   -0.22    1.00
   3   5   7   -0.23    0.33
   3   5   8   33.81    1.04
   3   5   8   36.73    1.48
  -3  -5  -8   33.52    1.44
  -3   5  -8   38.09    1.52
   3   5   8   38.60    1.89
   3  -5   8   36.95    0.96
   3   5   8   37.48    1.05
   3   5   9   42.34    1.26
   3  -5   9   42.69    1.17
   3   5   9   44.76    1.67
  -3  -5  -9   41.91    1.63
  -3   5  -9   42.21    2.04
  -3   5  -9   44.72    1.67
   3   5   9   44.73    2.07
   3  -5   9   41.53    1.18
   3   5   9   44.18    1.28
   3   5  10   -0.03    0.54
   3  -5  10    0.23    0.46
   3   5  10    0.77    0.74
  -3  -5 -10    0.59    0.79
  -3   5 -10    0.57    0.76
  -3   5 -10    0.67    1.01
   3   5  10   -0.09    1.08
   3   5  10    0.24    0.51
   3  -5  10    1.09    0.51
   3  -5  11    0.48    0.52
  -3  -5 -11    0.11    0.81
   3   5  11    0.06    0.79
  -3   5 -11    1.39    0.79
   3   5  11   -0.09    1.13
  -3   5 -11    1.10    1.04
   3  -5  11    0.46    0.55
   3   5  11    1.01    0.61
  -3  -5 -12  135.24    3.39
   3   5  12  135.73    3.44
  -3   5 -12  133.95    3.30
   3  -5  12  133.74    3.03
   3   5  12  137.34    3.12
  -3   5 -12  134.19    3.84
   3   5  12  135.69    3.99
   3  -5  12  134.66    2.99
  -3  -5 -13   16.93    1.26
   3   5  13   19.32    1.36
   3   5  13   18.21    1.13
   3  -5  13   16.99    1.04
  -3   5 -13   16.86    1.20
  -3   5 -13   18.89    1.58
   3   5  13   20.71    1.74
   3  -5  13   15.66    1.01
   3  -5  14    9.21    0.95
   3   5  14    9.31    0.98
   3   5  14   11.73    1.22
  -3   5 -14   10.16    1.07
  -3   5 -14    9.50    1.32
   3   5  14   11.52    1.52
   3  -5  14   10.81    0.94
   3   5  15   11.27    1.25
  -3   5 -15   11.88    1.43
   3   5  15   13.19    1.61
   3  -5  15   14.27    1.06
   3  -5  15   12.23    1.08
   3   5  15   11.11    1.09
   3   5  16    6.07    1.14
  -3   5 -16    7.05    1.37
   3   5  16    5.03    1.50
   3  -5  16    7.39    1.00
   3   5  16    4.95    1.05
   3  -5  16    4.66    0.97
   3   5  17  120.11    3.49
   3   5  17  125.40    4.08
   3  -5  17  125.39    3.21
   3  -5  17  123.56    3.28
   3   5  17  121.81    3.33
   3   5  18  220.95    5.31
   3  -5  18  227.37    5.08
   3   7  -3    2.45    1.13
   3   7  -2  149.75    3.98
   3   7  -1   63.23    2.44
  -4   0  28   14.04    1.63
  -4   0  28   13.21    1.78
  -4   0  28   13.16    1.47
  -4   0  27    1.03    1.29
  -4   0  27   -0.25    1.34
  -4   0  27    0.50    1.02
  -4   0  26   70.70    3.11
  -4   0  26   76.19    2.69
  -4   0  25   -0.69    1.34
  -4   0  25   -0.62    1.03
  -4   0  24  193.84    5.26
  -4   0  24  192.78    4.68
  -4   0  23   -1.69    1.29
  -4   0  23   -0.07    1.01
  -4   0  23    1.55    1.00
  -4   0  22   30.83    1.64
  -4   0  22   27.09    1.59
  -4   0  21   -0.87    1.19
  -4   0  21    0.06    0.84
  -4   0  21   -0.34    0.85
   4   0 -21    0.34    0.92
  -4   0  20   45.54    2.18
   4   0 -20   47.44    1.90
  -4   0  20   48.02    1.82
  -4   0  20   42.73    1.84
  -4   0  20   45.10    2.08
   4   0 -19    0.06    0.80
  -4   0  19    0.52    1.03
  -4   0  19   -0.06    0.74
  -4   0  19    0.31    0.76
  -4   0  19    0.15    0.94
  -4   0  18  620.01   11.83
   4   0 -18  616.63   11.31
  -4   0  18  644.34   11.23
  -4   0  18  632.76   11.36
  -4   0  18  627.25   11.67
   4   0 -17   -0.16    0.71
  -4   0  17   -1.06    0.88
  -4   0  17    0.05    0.65
  -4   0  17    0.05    0.71
  -4   0  17   -0.68    0.85
  -4   0  16  886.03   15.72
   4   0 -16  884.16   15.27
  -4   0  16  889.53   15.15
  -4   0  16  875.08   15.29
  -4   0  16  898.52   15.59
   4   0 -15   -0.14    0.64
  -4   0  15   -0.07    0.76
  -4   0  15   -0.05    0.62
  -4   0  15   -0.17    0.58
  -4   0  15   -0.36    0.75
  -4   0  14  355.99    7.01
   4   0 -14  358.82    6.69
  -4   0  14  358.57    6.57
  -4   0  14  358.06    6.70
  -4   0  14  349.70    6.90
   4   0 -13    0.12    0.56
  -4   0  13    0.56    0.70
  -4   0  13    0.43    0.53
  -4   0  13   -0.54    0.56
  -4   0  13    0.41    0.64
   4   0 -12  525.40    9.26
  -4   0  12  524.78    9.49
  -4   0  12  533.64    9.14
  -4   0  12  531.69    9.28
  -4   0  12  526.09    9.56
   4   0 -12  520.29    9.26
   4   0 -11    0.31    0.55
  -4   0  11   -0.04    0.62
  -4   0  11   -0.24    0.45
  -4   0  11    0.17    0.55
  -4   0  11   -0.19    0.62
   4   0 -11    0.42    0.57
  -4   0  10   50.80    1.50
   4   0 -10   49.36    1.47
  -4   0  10   49.81    1.62
  -4   0  10   52.06    1.38
   4   0 -10   53.79    1.49
  -4   0  10   48.44    1.61
  -4   0   9    0.07    0.55
   4   0  -9    0.12    0.45
  -4   0   9    0.53    0.53
   4   0  -9   -0.17    0.47
  -4   0   9    0.47    0.48
  -4   0   8  122.29    2.64
   4   0  -8  121.82    2.50
  -4   0   8  120.26    2.65
   4   0  -8  122.01    2.49
  -4   0   8  118.45    2.51
  -4   0   7    0.33    0.49
  -4   0   7    0.20    0.47
   4   0  -7    0.47    0.43
   4   0  -7    0.17    0.39
  -4   0   7   -0.22    0.39
   4   0  -6 1063.63   17.45
   4   0  -6 1084.47   17.48
  -4   0   6 1090.95   17.59
  -4   0   6 1052.74   17.46
   4   0  -5   -0.02    0.37
  -4   0   5    0.08    0.39
   4   0  -5    0.57    0.44
   4   0  -5    0.16    0.33
  -4   0   5    0.13    0.33
   4   0  -4 4236.37   67.53
  -4   0   4 4244.10   67.51
  -4   0   4 4259.23   67.62
   4   0  -4 4137.18   67.63
  -4   0   4 4185.86   67.52
   4   0  -4 4347.35   67.53
   4   0  -3   -0.21    0.23
  -4   0   3   -0.16    0.23
  -4   0   3    0.19    0.28
   4   0  -3    0.27    0.31
  -4   0   2  528.39    8.62
   4   0  -2  529.96    8.62
   4   0  -2  525.33    8.69
  -4   0   2  537.42    8.69
  -4   0   1    0.13    0.18
   4   0  -1   -0.08    0.19
   4   0   0  481.26    7.90
  -4   0   0  481.17    7.89
  -4   0  -1    0.29    0.26
   4   0   1    0.42    0.27
  -4   0  -1    0.01    0.23
   4   0   2 4346.44   68.30
  -4   0  -2 4266.17   68.29
   4   0   2 4282.71   68.36
  -4   0  -2 4242.28   68.35
  -4   0  -3    0.05    0.32
   4   0   3    0.14    0.32
   4   0   3    0.18    0.37
  -4   0  -3    0.02    0.40
   4   0   4  963.42   15.91
  -4   0  -4  984.58   15.98
   4   0   4  954.17   15.99
  -4   0  -4  984.00   15.88
   4   0   5    0.23    0.40
  -4   0  -5    0.37    0.38
  -4   0  -5   -0.24    0.44
   4   0   5    0.36    0.42
   4   0   6  523.16    9.09
  -4   0  -6  536.95    9.18
   4   0   6  529.88    9.19
  -4   0  -6  537.49    9.05
   4   0   7    0.64    0.45
   4   0   7    0.22    0.54
  -4   0  -7   -0.10    0.50
   4   0   7   -0.14    0.38
  -4   0  -7    0.48    0.48
   4   0   8    0.14    0.55
   4   0   8    0.68    0.57
  -4   0  -8    0.78    0.55
  -4   0  -8    0.84    0.39
   4   0   8    0.08    0.44
  -4   0  -8    0.59    0.52
   4   0   9    0.15    0.59
  -4   0  -9    0.54    0.40
  -4   0  -9    0.04    0.59
   4   0   9    0.27    0.63
   4   0   9   -0.11    0.49
  -4   0  -9    0.14    0.52
  -4   0 -10  195.98    3.68
   4   0  10  191.09    3.79
   4   0  10  195.61    4.17
   4   0  10  193.41    4.01
  -4   0 -10  194.05    3.93
  -4   0 -10  191.02    4.10
   4   0  11    0.59    0.65
   4   0  11   -0.38    0.69
  -4   0 -11    0.20    0.68
   4   0  11    0.52    0.55
  -4   0 -11    0.04    0.56
   4   0  12   50.35    1.57
   4   0  12   52.99    1.89
   4   0  12   50.85    1.77
  -4   0 -12   50.75    1.67
  -4   0 -12   54.95    1.86
   4   0  12   55.50    1.79
  -4   0 -13    0.38    0.67
   4   0  13    0.44    0.76
   4   0  13    0.27    0.71
   4   0  13   -0.57    0.60
  -4   0 -13   -0.23    0.73
   4   0  13   -0.31    0.65
  -4   0 -14    1.27    0.72
   4   0  14    0.68    0.81
   4   0  14   -0.12    0.70
   4   0  14   -0.44    0.64
   4   0  14    0.11    0.67
  -4   0 -14    0.87    0.76
  -4   0 -15   -0.05    0.73
   4   0  15   -0.65    0.84
   4   0  15    0.12    0.74
   4   0  15   -0.24    0.67
  -4   0 -15    0.59    0.86
   4   0  15    0.12    0.76
   4   0  16   66.01    2.04
   4   0  16   67.18    2.25
  -4   0 -16   61.57    2.08
  -4   0 -16   64.73    2.29
   4   0  16   64.90    2.21
  -4   0 -17   -0.06    0.80
   4   0  17   -0.25    0.92
   4   0  17    0.84    0.88
   4   0  17   -0.11    0.69
  -4   0 -17   -0.59    0.95
   4   0  17   -0.67    0.88
   4   0  18   60.93    2.36
  -4   0 -18   64.39    2.21
  -4   0 -18   64.17    2.44
   4   0  18   65.51    2.34
   4   0  19    0.08    1.01
   4   0  19   -0.09    1.14
  -4   0 -19    1.20    0.92
  -4   0 -19    0.16    1.09
   4   0  19   -0.44    1.02
   4   0  20  520.68   10.51
   4   0  20  530.51   10.12
   4   0  20  527.20   10.25
   4   0  21    0.20    1.16
   4   0  21    0.32    1.08
   4   0  21   -0.18    1.12
   4   0  22  364.84    7.55
   4   0  22  353.57    7.93
   4   0  22  349.79    7.66
   4   0  23   -0.90    1.26
   4   0  23   -0.34    1.10
   4   0  23    0.97    1.30
   4   0  24   56.45    2.39
   4   0  24   52.93    2.67
   4   0  24   53.36    2.55
   4   0  25    0.37    1.36
   4   0  25   -0.09    1.18
   4   0  25    1.17    1.25
   4   0  26    9.25    1.69
   4   0  26   10.41    1.52
   4   0  26    9.83    1.61
  -4   2  27   14.51    1.69
  -4  -2  27   17.99    1.81
  -4  -2  27   18.64    1.14
  -4  -2  27   17.07    1.98
  -4   2  27   18.53    1.95
  -4  -2  26  131.51    4.03
  -4  -2  26  129.68    4.26
  -4   2  26  137.49    4.41
  -4   2  26  129.53    4.11
  -4  -2  26  138.19    3.17
  -4   2  26  140.63    4.20
  -4  -2  25  176.41    4.70
  -4  -2  25  169.00    4.95
  -4   2  25  174.39    5.01
  -4   2  25  174.76    4.81
  -4  -2  25  180.28    3.81
  -4   2  25  176.70    4.82
  -4  -2  24    4.91    1.24
  -4   2  24    6.49    1.38
  -4  -2  24    3.04    1.33
  -4  -2  24    7.13    0.83
  -4   2  24    6.36    1.07
  -4   2  24    7.01    1.45
  -4   2  24    8.08    1.42
  -4   2  23   43.18    1.76
  -4  -2  23   46.84    2.15
  -4  -2  23   44.43    2.33
  -4   2  23   44.40    2.38
  -4   2  23   43.34    2.25
  -4  -2  23   47.18    1.54
  -4   2  23   46.69    2.24
  -4  -2  22   47.65    2.17
  -4   2  22   50.26    1.83
  -4  -2  22   52.46    2.48
  -4   2  22   52.31    2.45
  -4   2  22   49.64    2.40
  -4  -2  22   55.26    1.66
  -4   2  22   50.49    2.26
  -4  -2  21    1.91    0.97
  -4   2  21    1.44    0.78
  -4   2  21   -0.38    1.16
  -4  -2  21    0.85    1.06
  -4   2  21    1.44    1.11
  -4  -2  21    1.08    0.59
  -4   2  21    1.73    1.07
   4   2 -21    0.76    0.85
   4   2 -20    0.06    0.84
  -4   2  20    0.24    1.02
  -4   2  20   -0.45    1.05
  -4  -2  20   -0.36    1.08
  -4  -2  20    0.07    0.92
  -4   2  20   -0.44    0.66
  -4  -2  20   -0.07    0.54
  -4   2  20    1.48    1.08
  -4  -2  20    0.39    0.97
  -4   2  20   -0.47    1.04
  -4  -2  19   56.52    2.37
  -4   2  19   60.57    2.31
   4   2 -19   59.22    2.01
  -4   2  19   54.64    2.37
  -4  -2  19   58.98    2.18
  -4  -2  19   60.49    1.63
  -4  -2  19   60.80    2.30
  -4   2  19   61.45    2.35
  -4   2  18   17.65    1.33
   4   2 -18   14.71    1.09
  -4  -2  18   17.95    1.46
  -4   2  18   18.14    1.43
  -4  -2  18   16.57    1.27
  -4  -2  18   17.52    0.85
  -4   2  18   17.69    1.35
  -4  -2  18   14.91    1.31
  -4   2  17  102.95    3.14
  -4  -2  17  107.25    3.15
  -4  -2  17  106.01    2.89
  -4   2  17  109.03    3.05
   4   2 -17  108.49    2.78
  -4  -2  17  109.54    2.32
  -4  -2  17  103.31    3.01
  -4   2  17  105.71    3.03
  -4   2  16   40.20    1.79
  -4  -2  16   34.62    1.70
   4   2 -16   40.00    1.55
  -4  -2  16   39.25    1.57
  -4   2  16   39.11    1.70
   4   2 -16   34.40    1.42
  -4  -2  16   37.81    1.10
  -4   2  16   37.33    1.68
  -4  -2  16   38.08    1.69
  -4   2  15   18.61    1.29
  -4  -2  15   19.34    1.27
  -4  -2  15   19.64    1.12
   4   2 -15   19.30    1.10
   4   2 -15   19.98    1.06
  -4   2  15   21.01    1.27
  -4  -2  15   20.37    0.75
  -4  -2  15   16.84    1.19
  -4   2  15   18.76    1.24
   4  -2 -14   80.21    2.51
  -4   2  14   80.50    2.46
  -4  -2  14   80.45    2.44
  -4  -2  14   81.92    2.25
   4   2 -14   77.82    2.22
   4   2 -14   84.39    2.14
  -4   2  14   74.95    2.32
  -4   2  14   78.93    2.51
  -4  -2  14   79.44    1.67
  -4   2  14   78.90    2.34
  -4  -2  14   82.22    2.35
  -4  -2  13  138.29    3.37
  -4   2  13  137.93    3.40
   4  -2 -13  135.85    3.48
   4   2 -13  145.34    3.09
  -4   2  13  140.26    3.34
   4   2 -13  141.31    3.21
  -4  -2  13  136.82    3.17
  -4  -2  13  140.76    2.57
  -4   2  13  143.99    3.55
  -4   2  13  143.74    3.33
  -4  -2  13  136.37    3.29
   4  -2 -12    0.18    0.79
   4   2 -12    1.55    0.54
  -4   2  12    0.69    0.62
  -4  -2  12    1.17    0.61
  -4   2  12    0.67    0.65
  -4  -2  12    1.25    0.56
  -4   2  12    2.01    0.76
   4   2 -12    1.53    0.60
  -4  -2  12    0.84    0.63
  -4   2  12    1.60    0.63
   4   2 -11  132.66    2.81
  -4   2  11  131.59    3.07
  -4   2  11  126.02    3.01
  -4  -2  11  131.57    3.02
  -4  -2  11  133.49    2.89
   4   2 -11  132.16    2.99
  -4   2  11  132.46    3.26
  -4  -2  11  129.58    3.07
  -4   2  11  132.34    3.07
   4  -2 -11  127.13    3.23
   4   2 -10  150.07    3.10
  -4   2  10  155.40    3.40
  -4  -2  10  157.30    3.34
  -4   2  10  155.47    3.34
   4   2 -10  160.94    3.35
  -4  -2  10  157.63    3.20
  -4   2  10  146.01    3.53
   4  -2 -10  153.72    3.58
  -4  -2  10  158.72    3.39
  -4   2  10  147.19    3.35
  -4   2   9   57.05    1.71
   4   2  -9   59.64    1.47
  -4  -2   9   57.80    1.62
  -4   2   9   57.81    1.65
   4   2  -9   57.82    1.67
  -4  -2   9   54.97    1.52
  -4   2   9   56.47    1.86
  -4  -2   9   56.25    1.65
   4  -2  -9   55.26    1.85
  -4   2   9   57.43    1.69
  -4   2   8   32.73    1.24
   4   2  -8   31.87    0.99
  -4   2   8   34.56    1.17
  -4  -2   8   31.28    1.13
   4   2  -8   32.16    1.20
  -4  -2   8   32.86    1.05
  -4   2   8   33.38    1.37
   4  -2  -8   32.45    1.37
  -4   2   8   33.82    1.16
  -4  -2   8   33.33    1.17
  -4   2   7  326.09    5.98
   4   2  -7  322.02    5.62
  -4  -2   7  323.43    5.79
  -4   2   7  327.42    5.81
  -4  -2   7  325.54    5.68
   4   2  -7  328.14    5.95
  -4   2   7  324.66    6.12
  -4   2   7  324.85    5.84
  -4  -2   7  329.46    5.83
   4  -2  -7  315.88    6.15
  -4   2   6    8.71    0.72
   4   2  -6    9.49    0.50
  -4  -2   6    9.20    0.58
  -4   2   6    8.58    0.58
   4   2  -6    9.59    0.71
  -4   2   6    8.94    0.83
  -4   2   6    9.65    0.63
  -4  -2   6    9.34    0.63
  -4   2   5   89.33    2.14
   4   2  -5   92.13    1.79
   4   2  -5   95.11    2.12
  -4  -2   5   94.06    1.93
  -4   2   5   88.85    1.93
  -4   2   5   90.66    2.23
  -4  -2   5   91.51    1.90
  -4   2   5   92.45    1.91
  -4  -2   4   47.88    1.12
  -4   2   4   46.92    1.14
  -4   2   4   48.48    1.37
   4   2  -4   47.42    1.34
   4   2  -4   48.63    1.04
  -4   2   4   50.00    1.45
   4   2  -4   48.54    0.96
  -4   2   4   47.46    1.15
  -4   2   3  191.04    3.32
  -4  -2   3  193.62    3.32
   4   2  -3  185.55    3.34
   4  -2  -3  187.13    3.34
  -4   2   3  190.38    3.65
   4   2  -3  189.23    3.59
   4   2  -3  194.19    3.26
  -4   2   3  184.18    3.67
   4   2  -3  189.46    3.31
  -4  -2   2  721.28   11.53
  -4   2   2  713.75   11.53
  -4   2   2  717.16   11.91
   4   2  -2  704.43   11.48
  -4   2   2  681.62   11.89
   4   2  -2  708.00   11.66
   4  -2  -2  721.88   11.54
   4   2  -2  704.53   11.55
  -4  -2   1    1.15    0.22
  -4   2   1    0.83    0.22
   4   2  -1    0.82    0.23
   4  -2  -1    1.02    0.22
   4   2  -1    1.13    0.20
  -4   2   1    0.62    0.42
  -4   2   1    1.08    0.39
   4   2  -1    0.44    0.34
   4   2   0   14.80    0.46
   4  -2   0   14.83    0.45
  -4  -2   0   14.55    0.48
   4   2   0   13.83    0.45
  -4   2   0   13.68    0.45
  -4  -2   0   14.72    0.47
   4  -2   0   13.79    0.67
   4   2   0   14.07    0.65
   4  -2   1  470.73    7.82
   4   2   1  473.53    7.85
   4   2   1  474.47    7.85
  -4  -2  -1  474.28    7.87
  -4   2  -1  485.27    7.84
  -4  -2  -1  480.70    7.87
   4  -2   1  463.72    8.02
   4   2   1  487.28    8.20
   4  -2   2   95.98    1.87
   4   2   2   95.74    1.89
  -4  -2  -2   98.16    1.90
  -4  -2  -2   97.22    1.91
   4   2   2   96.76    1.90
  -4   2  -2   97.15    1.88
   4  -2   2   91.89    1.92
   4   2   2   98.41    2.21
  -4  -2  -3    0.76    0.37
  -4   2  -3    0.19    0.34
  -4  -2  -3    0.12    0.35
   4   2   3    0.17    0.33
   4  -2   3    0.31    0.33
   4   2   3    0.33    0.35
   4   2   3    0.58    0.54
   4   2   4   51.16    1.29
   4   2   4   50.94    1.31
   4  -2   4   51.39    1.29
  -4  -2  -4   51.10    1.28
   4   2   4   49.31    1.55
  -4   2  -4   50.19    1.29
  -4  -2  -4   50.78    1.31
   4   2   5  260.48    4.64
   4  -2   5  250.51    4.66
   4   2   5  255.70    4.69
  -4   2  -5  252.68    4.78
  -4  -2  -5  256.12    4.62
   4   2   5  256.90    5.00
  -4   2  -5  252.76    4.66
  -4  -2  -5  254.71    4.69
   4   2   6  211.80    3.99
   4   2   6  207.30    4.05
   4  -2   6  210.71    4.05
  -4   2  -6  213.78    4.11
  -4  -2  -6  208.86    3.97
   4   2   6  196.71    4.32
  -4   2  -6  209.89    4.02
  -4  -2  -6  213.29    4.05
   4   2   7  247.47    4.62
   4   2   7  236.72    4.68
   4  -2   7  245.25    4.68
  -4   2  -7  240.58    4.68
  -4  -2  -7  247.36    4.59
  -4   2  -7  246.49    4.65
  -4  -2  -7  239.29    4.66
   4   2   7  242.26    4.97
   4   2   8  224.24    4.27
   4   2   8  220.53    4.35
   4  -2   8  207.89    4.30
  -4   2  -8  218.33    4.45
  -4   2  -8  204.04    4.28
  -4  -2  -8  221.35    4.23
  -4   2  -8  215.26    4.29
  -4  -2  -8  223.82    4.34
   4   2   8  210.65    4.58
   4   2   9   66.57    1.88
   4   2   9   71.61    2.03
   4  -2   9   72.77    1.99
  -4   2  -9   71.45    1.93
  -4   2  -9   72.12    2.06
  -4  -2  -9   65.86    1.85
  -4   2  -9   68.64    1.93
  -4  -2  -9   66.82    1.93
   4   2   9   69.54    2.19
   4   2  10  178.72    3.80
  -4   2 -10  179.30    3.79
   4   2  10  175.51    3.91
   4  -2  10  180.80    3.91
  -4   2 -10  178.12    3.94
  -4  -2 -10  183.82    3.77
   4   2  10  192.03    4.21
  -4  -2 -10  181.22    3.88
  -4   2 -10  176.66    3.86
  -4   2 -11  237.71    4.71
   4   2  11  234.01    4.73
   4  -2  11  233.03    4.85
   4   2  11  226.76    4.86
  -4  -2 -11  232.95    4.68
  -4   2 -11  232.95    4.78
   4   2  11  233.77    5.09
  -4  -2 -11  222.89    4.77
   4   2  12 1241.77   21.28
  -4   2 -12 1272.25   21.24
   4  -2  12 1255.90   21.46
   4   2  12 1263.20   21.50
   4   2  12 1290.65   20.69
  -4  -2 -12 1278.56   21.24
  -4  -2 -12 1246.53   21.37
  -4   2 -12 1251.95   21.36
   4   2  12 1272.01   21.73
  -4   2 -13   59.78    1.95
   4   2  13   63.76    2.05
   4  -2  13   65.01    2.16
   4   2  13   63.96    2.18
   4  -2  13   64.07    2.13
   4   2  13   64.38    1.59
  -4  -2 -13   64.44    2.00
  -4  -2 -13   56.71    2.02
   4   2  13   63.97    2.31
  -4   2 -13   63.03    2.08
   4   2  14  215.25    4.69
  -4   2 -14  213.84    4.57
   4  -2  14  225.62    4.88
   4   2  14  211.29    4.83
   4  -2  14  213.22    4.79
   4   2  14  211.20    4.09
  -4  -2 -14  222.44    4.63
   4   2  14  202.46    4.94
  -4   2 -14  223.27    4.79
   4  -2  14  213.47    4.23
  -4  -2 -14  210.09    4.73
   4   2  15   24.51    1.40
  -4   2 -15   23.18    1.28
   4   2  15   22.63    1.45
   4  -2  15   22.18    1.44
   4  -2  15   24.91    1.46
   4   2  15   23.30    1.00
  -4  -2 -15   25.29    1.36
  -4   2 -15   20.76    1.34
  -4  -2 -15   23.32    1.38
   4  -2  15   26.81    1.13
   4   2  16   12.36    0.82
   4  -2  16   10.39    1.19
   4  -2  16   12.09    1.21
   4   2  16    9.85    1.18
  -4   2 -16    9.64    1.03
  -4  -2 -16    9.61    1.04
   4   2  16   11.25    1.17
   4  -2  16    9.84    0.86
  -4  -2 -16   10.01    1.14
  -4   2 -16   11.05    1.17
  -4   2 -17    6.93    1.01
  -4  -2 -17    5.77    0.99
   4  -2  17    7.04    1.10
   4   2  17    5.60    1.17
   4   2  17    7.08    1.05
   4  -2  17    8.22    1.15
  -4   2 -17    6.40    0.93
   4   2  17    8.65    0.78
   4  -2  17    8.17    0.82
  -4  -2 -17    6.82    1.07
  -4   2 -17    7.93    1.11
  -4   2 -18   -0.19    0.88
  -4  -2 -18   -0.13    0.83
   4  -2  18    0.51    0.99
   4   2  18    0.52    1.06
   4   2  18    0.23    0.95
   4  -2  18    0.96    0.99
  -4   2 -18    0.67    0.80
   4   2  18    0.67    0.66
   4  -2  18    0.43    0.65
  -4   2 -18    0.84    0.98
  -4  -2 -18   -0.23    0.98
   4  -2  19  317.97    6.83
  -4   2 -19  310.91    6.37
   4   2  19  310.33    6.01
   4   2  19  308.38    6.93
   4  -2  19  317.72    6.94
   4   2  19  319.23    6.74
   4  -2  19  312.95    6.12
  -4   2 -20   36.61    1.66
   4  -2  20   29.36    1.85
   4   2  20   33.26    1.42
   4   2  20   26.59    1.89
   4  -2  20   31.36    1.95
   4   2  20   29.92    1.96
   4  -2  20   33.97    1.46
   4   2  20   30.56    1.83
   4   2  21    0.10    1.20
   4  -2  21    0.20    1.17
   4   2  21    0.05    0.77
   4  -2  21    0.05    0.71
   4   2  21   -0.81    1.19
   4   2  21   -0.09    1.09
   4  -2  21    1.11    1.15
   4  -2  22   11.76    1.61
   4   2  22    9.18    1.49
   4   2  22   11.63    1.45
   4  -2  22    9.78    1.47
   4   2  22   10.44    1.07
   4   2  22   12.26    1.61
   4  -2  22    9.73    1.04
   4  -2  23  154.45    4.41
   4   2  23  148.17    3.60
   4  -2  23  140.18    4.39
   4   2  23  144.76    4.44
   4  -2  23  152.00    3.64
   4   2  23  155.70    4.52
   4   2  23  147.67    4.28
   4  -2  24   10.87    1.70
   4   2  24   15.01    1.81
   4  -2  24   14.23    1.19
   4   2  24   11.57    1.69
   4  -2  24   13.79    1.70
   4   2  24   15.59    1.68
   4   2  25   17.81    1.77
   4  -2  25   15.94    1.70
   4  -2  25   13.24    1.74
   4   2  25   15.03    1.83
   4  -2  25   14.79    1.23
  -4  -4  23   17.64    1.63
  -4   4  23   14.76    1.61
  -4   4  23   18.03    1.72
  -4   4  22    3.91    1.21
  -4  -4  22    3.73    1.22
  -4   4  22    5.98    1.33
   4   4 -21    0.63    1.01
  -4   4  21    2.12    1.11
  -4  -4  21    1.90    1.12
  -4   4  21    1.41    1.31
  -4   4  21    0.92    1.14
   4   4 -20   27.86    1.67
  -4  -4  20   29.46    1.71
  -4   4  20   31.32    1.80
  -4   4  20   26.03    1.93
  -4   4  20   23.93    1.72
   4   4 -20   26.89    1.46
  -4   4  19    3.63    1.10
   4   4 -19    2.51    0.85
  -4   4  19    2.06    1.08
  -4  -4  19    2.25    1.03
   4   4 -19    3.01    1.04
  -4   4  19    2.55    1.23
  -4  -4  19    3.02    1.03
  -4   4  19    1.06    0.92
   4   4 -18    2.07    0.81
  -4   4  18    1.37    0.95
  -4  -4  18    2.26    0.90
  -4   4  18    2.62    0.96
  -4   4  18    1.78    1.22
   4   4 -18    2.28    0.98
  -4  -4  18    0.91    0.86
  -4   4  18    1.87    0.93
   4   4 -17   27.13    1.31
  -4   4  17   28.24    1.67
  -4  -4  17   25.81    1.50
  -4   4  17   24.35    1.52
   4   4 -17   23.15    1.51
  -4   4  17   27.54    1.91
  -4   4  17   24.80    1.40
  -4  -4  17   25.71    1.42
   4   4 -16    0.10    0.69
  -4   4  16    0.22    0.93
  -4  -4  16   -0.51    0.81
  -4   4  16    0.98    0.85
   4   4 -16   -0.99    0.85
  -4   4  16   -0.83    1.14
  -4   4  16   -0.29    0.81
  -4  -4  16    0.17    0.78
   4  -4 -15   23.46    1.44
   4   4 -15   25.08    1.21
  -4   4  15   24.07    1.47
  -4  -4  15   21.21    1.30
  -4   4  15   25.55    1.40
   4   4 -15   22.64    1.45
  -4   4  15   21.09    1.70
  -4  -4  15   24.56    1.27
  -4   4  15   24.47    1.33
   4  -4 -14   11.38    1.16
  -4   4  14   11.79    1.21
   4   4 -14   12.73    0.91
  -4  -4  14   12.68    1.03
  -4   4  14   12.85    1.07
   4   4 -14   13.22    1.19
  -4   4  14   11.70    1.42
  -4   4  14   13.19    1.03
  -4  -4  14   12.50    0.99
   4  -4 -13  123.07    3.21
  -4   4  13  122.35    3.27
   4   4 -13  115.04    2.76
  -4   4  13  120.59    3.00
  -4  -4  13  121.69    2.99
   4   4 -13  124.55    3.28
  -4   4  13  130.65    3.60
  -4   4  13  125.85    2.96
  -4  -4  13  119.21    2.89
  -4  -4  12    3.81    0.71
  -4   4  12    4.29    0.72
   4  -4 -12    3.54    0.95
  -4   4  12    3.83    0.99
   4   4 -12    3.67    0.69
  -4   4  12    4.06    0.77
  -4  -4  12    3.75    0.73
  -4   4  12    4.12    1.10
   4   4 -12    5.09    0.97
   4  -4 -12    2.92    1.11
  -4   4  11  856.92   14.41
  -4  -4  11  830.82   14.35
   4  -4 -11  846.36   14.85
   4   4 -11  853.59   14.33
  -4   4  11  867.11   14.90
  -4   4  11  849.98   14.49
  -4  -4  11  839.74   14.44
   4   4 -11  853.77   14.98
  -4   4  11  863.10   15.25
   4  -4 -11  857.84   15.29
  -4   4  10   17.36    0.91
  -4  -4  10   17.38    0.88
  -4   4  10   17.43    1.20
   4  -4 -10   16.81    1.21
   4   4 -10   17.48    0.91
  -4   4  10   15.62    0.92
  -4  -4  10   17.05    0.92
   4   4 -10   15.35    1.24
  -4   4  10   18.07    1.39
   4  -4 -10   16.16    1.38
  -4  -4   9  722.86   12.18
  -4   4   9  729.72   12.22
  -4   4   9  719.07   12.76
   4  -4  -9  723.74   12.77
   4   4  -9  724.17   12.23
  -4  -4   9  723.65   12.25
  -4   4   9  729.34   12.28
   4   4  -9  730.09   12.91
  -4   4   9  723.45   13.09
   4  -4  -9  725.54   13.16
  -4   4   8  141.11    2.77
  -4  -4   8  135.34    2.72
   4  -4  -8  138.97    3.29
  -4   4   8  132.03    3.27
   4   4  -8  137.17    2.83
  -4   4   8  136.69    2.80
  -4  -4   8  136.05    2.77
   4   4  -8  138.66    3.40
  -4   4   8  140.53    3.54
   4  -4  -8  134.13    3.50
  -4  -4   7   38.20    1.03
   4  -4  -7   39.76    1.53
  -4   4   7   35.96    1.49
  -4   4   7   38.57    1.09
  -4  -4   7   39.04    1.07
  -4   4   7   39.11    1.07
   4   4  -7   40.56    1.19
   4   4  -7   39.09    1.61
  -4   4   7   40.46    1.70
   4  -4  -7   37.88    1.70
  -4   4   6   95.17    1.83
  -4  -4   6   93.12    1.80
  -4  -4   6   88.96    1.81
  -4   4   6   87.59    1.83
  -4   4   6   93.47    2.48
   4   4  -6   94.53    2.04
   4   4  -6   98.97    2.60
  -4   4   6   93.30    2.62
   4  -4  -6   92.17    2.66
  -4   4   5   26.57    0.65
   4   4  -5   28.08    0.93
  -4   4   5   28.32    1.28
   4   4  -5   27.21    1.34
   4   4  -5   28.14    0.94
  -4  -4   5   26.47    0.63
  -4   4   5   26.76    0.67
  -4   4   5   24.48    1.30
   4  -4  -5   28.15    1.39
   4   4  -4    7.53    0.53
  -4   4   4    7.29    0.78
   4   4  -4    8.55    0.52
  -4   4   4    7.00    0.83
   4  -4  -4    8.15    0.94
   4   4  -4    8.12    0.56
  -4   4   3  156.64    3.45
   4   4  -3  156.10    3.06
   4  -4  -3  158.41    3.57
   4   4  -3  152.36    2.98
  -4   4   3  153.51    3.41
  -4   4   2  304.62    5.73
   4   4  -2  302.25    5.47
   4  -4  -2  300.81    5.83
   4   4  -2  295.47    5.28
  -4   4   2  296.77    5.72
   4   4  -1  137.50    2.93
   4  -4  -1  138.85    3.12
   4   4  -1  132.28    2.67
  -4   4   1  133.57    3.07
   4   4   0  140.86    3.10
   4  -4   0  142.46    3.14
  -4   4   0  135.17    3.13
   4   4   0  143.28    2.80
   4   4   1    4.35    0.46
  -4   4  -1    2.91    0.63
   4  -4   1    3.34    0.62
   4   4   1    2.79    0.60
   4   4   2   24.60    1.22
   4  -4   2   23.78    1.04
   4   4   2   23.99    0.91
   4   4   3   53.40    1.06
   4   4   3   56.85    1.88
   4  -4   3   57.96    1.55
   4   4   3   52.34    1.06
   4   4   3   56.01    1.49
   4   4   4  108.34    2.13
  -4  -4  -4  116.59    2.53
   4  -4   4  115.05    2.44
   4   4   4  113.74    2.97
   4   4   4  109.87    2.11
   4  -4   4  113.48    2.04
   4   4   4  114.30    2.50
   4  -4   5  273.15    4.73
  -4  -4  -5  271.01    5.14
   4   4   5  277.40    5.14
   4   4   5  278.07    5.70
   4  -4   5  271.39    4.92
   4   4   5  272.83    4.79
   4  -4   5  268.66    4.71
   4  -4   6   19.73    0.76
  -4  -4  -6   18.74    0.99
   4   4   6   17.52    0.96
   4   4   6   17.22    0.76
  -4   4  -6   18.43    1.08
   4  -4   6   18.60    0.77
   4   4   6   18.77    1.34
   4  -4   6   18.38    0.73
   4  -4   7  255.42    4.68
  -4  -4  -7  262.53    4.99
   4   4   7  250.37    4.96
   4  -4   7  256.14    4.68
   4   4   7  245.44    4.72
  -4   4  -7  255.00    5.10
   4  -4   7  254.70    4.50
   4   4   7  251.90    5.52
  -4  -4  -7  258.80    4.74
  -4  -4  -8  300.89    5.90
   4   4   8  303.57    5.91
   4   4   8  311.43    5.71
   4  -4   8  309.33    5.66
  -4   4  -8  310.32    6.01
   4  -4   8  310.26    5.30
   4   4   8  320.82    6.55
  -4  -4  -8  309.72    5.69
  -4  -4  -9   31.38    1.35
   4   4   9   30.96    1.34
   4  -4   9   33.11    1.22
   4   4   9   32.90    1.26
  -4   4  -9   30.04    1.35
   4   4   9   30.07    1.70
   4  -4   9   30.27    0.79
  -4  -4  -9   32.44    1.22
  -4  -4 -10   54.25    1.81
   4   4  10   59.98    1.88
   4   4  10   58.62    1.77
   4  -4  10   57.71    1.72
  -4   4 -10   58.87    2.21
  -4   4 -10   56.78    1.88
   4   4  10   55.94    2.26
   4  -4  10   50.41    1.06
  -4  -4 -10   55.47    1.70
   4   4  11   22.92    1.29
   4   4  11   22.08    1.19
   4  -4  11   23.37    1.20
  -4   4 -11   25.64    1.31
  -4   4 -11   25.50    1.55
  -4  -4 -11   22.03    1.21
   4   4  11   19.79    1.59
  -4  -4 -11   22.64    1.15
  -4  -4 -12   97.26    2.64
  -4   4 -12   91.92    2.61
   4   4  12  100.24    2.74
   4   4  12   96.13    2.61
   4  -4  12   99.08    2.59
  -4   4 -12   94.55    2.97
   4   4  12  104.50    3.26
  -4  -4 -12   93.26    2.55
  -4  -4 -13    0.06    0.82
   4   4  13    0.06    0.81
   4  -4  13   -1.22    0.79
   4   4  13   -0.23    0.80
  -4   4 -13    0.28    0.84
  -4   4 -13    0.77    1.00
   4   4  13    0.18    1.12
  -4  -4 -13   -0.75    0.80
   4   4  14   59.69    2.14
  -4   4 -14   59.66    2.06
   4   4  14   59.63    2.10
   4  -4  14   57.51    2.05
  -4   4 -14   58.90    2.32
   4   4  14   56.54    2.55
  -4  -4 -14   57.46    2.05
  -4  -4 -15   44.51    1.88
  -4   4 -15   42.21    1.81
   4   4  15   46.68    1.95
   4  -4  15   51.63    1.96
   4   4  15   47.26    1.94
  -4   4 -15   47.56    2.11
   4   4  15   45.06    2.34
   4  -4  15   43.99    1.80
   4   4  16  106.11    3.09
  -4   4 -16  106.92    2.99
   4   4  16  105.19    3.08
   4  -4  16  104.88    3.04
  -4   4 -16  110.11    3.29
   4   4  16  109.37    3.64
   4  -4  16  103.93    2.98
   4   4  17  124.07    3.52
   4  -4  17  125.64    3.50
   4   4  17  124.31    3.52
  -4   4 -17  123.10    3.61
   4   4  17  131.29    4.08
   4  -4  17  131.14    3.45
   4   4  18    0.44    1.38
   4   4  18    1.84    1.07
   4  -4  18    1.49    1.06
   4   4  18    1.69    1.04
  -4   4 -18    2.82    1.05
   4  -4  18    2.25    1.00
  -4   4 -19   28.21    1.78
   4   4  19   27.77    1.77
   4  -4  19   29.26    1.80
   4   4  19   28.42    2.13
   4   4  19   30.70    1.81
   4   4  20    1.50    1.11
   4   4  20    2.87    1.22
   4  -4  20    1.75    1.18
   4   4  20   -0.12    1.40
   4   4  21    7.18    1.27
   4  -4  21    4.40    1.17
   4   4  21    5.74    1.25
  -4   6  15    4.66    1.14
  -4   6  14    0.20    1.22
   4   6 -14    2.22    1.13
  -4   6  14   -0.08    1.08
  -4   6  13   42.62    2.20
  -4   6  13   42.02    1.97
   4   6 -13   45.57    2.11
  -4   6  12    3.39    1.26
   4   6 -12    3.12    1.07
  -4   6  12    2.09    1.00
  -4   6  11   44.68    2.17
  -4   6  11   40.68    1.89
   4   6 -11   40.86    2.00
  -4   6  10    1.35    1.10
   4   6 -10    0.24    0.94
  -4   6  10    0.27    0.85
  -4   6   9   -0.32    1.08
   4   6  -9    0.63    0.96
  -4   6   9    0.53    0.87
  -4   6   8    3.12    1.09
   4   6  -8    3.07    1.03
  -4   6   8    3.00    0.91
  -4   6   7   11.93    1.26
   4   6  -7   12.19    1.32
  -4   6   7   11.54    1.13
  -4   6   6    5.03    1.01
   4   6  -6    5.97    1.14
  -4   6   6    4.96    0.96
   4   6  -5    0.94    0.99
  -4   6   5   -0.77    0.89
  -4   6   4  196.74    4.45
   4   6  -4  208.58    4.74
   4   6  -3    0.03    0.52
  -4   6   3    0.86    0.88
   4   6  -3    0.14    0.92
   4   6  -2   56.88    1.54
  -4   6   2   55.64    1.97
  -4   6   1   83.04    2.45
   4   6  -1   82.17    2.00
   4   6  -1   85.36    2.24
   4   6   0   36.84    1.24
  -4   6   0   39.70    1.64
   4   6   0   37.30    1.50
   4   6   1    5.80    0.66
  -4   6  -1    5.05    0.92
   4   6   1    6.28    0.90
   4   6   2   36.51    1.32
  -4   6  -2   39.14    1.63
   4   6   2   41.91    1.70
   4   6   3  138.02    3.03
  -4   6  -3  136.65    3.37
   4   6   3  137.66    3.50
   4   6   4   -0.20    0.64
  -4   6  -4    0.17    0.76
   4   6   4    0.61    0.85
   4   6   5   42.21    1.49
  -4   6  -5   44.04    1.73
   4   6   5   43.10    1.94
   4   6   6   62.68    1.90
  -4   6  -6   63.69    2.12
   4   6   6   59.99    2.33
   4   6   7   31.97    1.38
   4   6   7   30.44    1.77
  -4   6  -7   31.70    1.52
   4   6   8   54.73    1.87
   4   6   8   58.75    2.42
  -4   6  -8   56.26    2.03
  -4   6  -8   55.44    2.41
   4   6   9    5.28    0.92
  -4   6  -9    7.56    1.03
  -4   6  -9    6.67    1.39
   4   6   9    7.26    1.31
  -4   6 -10    0.10    1.22
   4   6  10    2.50    1.23
   4   6  10    0.46    0.83
   4   6  11   17.54    1.70
  -4   6 -11   15.25    1.59
   4   6  11   20.45    1.32
   4   6  12   -0.80    1.21
   4   6  12    0.32    0.87
   4   6  13    1.35    1.34
   4   6  13    0.07    0.92
  -5  -1  28   50.10    2.51
  -5  -1  28   51.66    2.05
  -5   1  28   53.66    2.49
  -5   1  28   47.71    2.75
  -5  -1  27   39.54    2.25
  -5   1  27   43.75    2.59
  -5  -1  27   42.79    1.86
  -5   1  27   44.89    2.30
  -5   1  27   40.63    2.34
  -5  -1  26   76.40    2.95
  -5   1  26   72.14    3.18
  -5   1  26   77.33    2.88
  -5  -1  26   77.69    2.48
  -5   1  26   80.83    3.02
  -5  -1  25   10.44    1.45
  -5   1  25    8.51    1.41
  -5   1  25    7.05    1.29
  -5  -1  25    8.74    1.09
  -5   1  25   11.51    1.67
  -5  -1  24   70.19    2.69
  -5   1  24   73.33    2.42
  -5   1  24   66.84    2.92
  -5  -1  24   65.01    2.20
  -5   1  24   65.89    2.64
  -5   1  24   70.52    2.75
  -5   1  23   52.18    1.99
  -5  -1  23   52.64    2.33
  -5   1  23   51.78    2.52
  -5  -1  23   52.14    1.92
  -5   1  23   56.94    2.34
  -5   1  23   57.89    2.39
  -5   1  22   28.51    1.74
  -5  -1  22   25.61    1.65
  -5  -1  22   26.98    1.62
  -5   1  22   28.45    1.46
  -5  -1  22   29.67    1.42
  -5   1  22   26.26    1.73
  -5   1  22   25.99    1.89
  -5  -1  21    6.64    1.08
  -5   1  21    2.87    1.17
  -5   1  21    5.99    1.20
  -5  -1  21    5.99    1.09
  -5   1  21    7.93    1.04
  -5  -1  21    7.05    0.90
   5   1 -21    8.64    1.10
  -5   1  21    4.61    1.05
  -5   1  20  192.92    4.65
   5  -1 -20  196.97    4.45
   5   1 -20  181.96    4.24
  -5  -1  20  184.13    4.44
  -5   1  20  181.92    4.49
  -5   1  20  186.73    4.12
  -5  -1  20  189.29    4.42
  -5   1  20  183.45    4.52
  -5  -1  20  183.16    4.04
  -5   1  20  190.24    4.83
   5   1 -19    1.33    0.75
   5  -1 -19    1.65    0.89
  -5   1  19    1.47    0.89
  -5   1  19    0.94    0.99
  -5  -1  19    1.25    0.81
  -5   1  19    1.42    0.70
  -5   1  19    2.14    0.97
  -5  -1  19    1.48    0.92
  -5  -1  19    1.91    0.72
  -5   1  19    1.19    0.94
   5  -1 -18   62.82    2.14
   5   1 -18   63.36    2.06
  -5   1  18   63.05    2.22
  -5  -1  18   60.98    2.16
  -5   1  18   64.33    2.31
  -5  -1  18   66.00    2.18
  -5   1  18   67.66    1.95
  -5  -1  18   62.36    1.87
  -5   1  18   66.09    2.32
  -5   1  18   61.50    2.38
   5  -1 -17  201.17    4.41
  -5   1  17  201.85    4.51
   5   1 -17  206.56    4.31
  -5  -1  17  192.08    4.37
  -5   1  17  193.38    4.58
  -5   1  17  200.38    4.11
  -5  -1  17  197.71    4.39
  -5  -1  17  190.27    4.04
  -5   1  17  204.06    4.57
  -5   1  17  201.27    4.75
   5  -1 -16  156.53    3.59
  -5  -1  16  148.56    3.55
   5   1 -16  154.47    3.46
  -5   1  16  152.87    3.65
  -5   1  16  153.16    3.74
  -5  -1  16  153.64    3.58
  -5  -1  16  151.84    3.25
  -5   1  16  150.10    3.71
  -5   1  16  152.01    3.85
   5  -1 -15  515.19    9.49
   5   1 -15  529.78    9.37
  -5   1  15  520.15    9.60
  -5  -1  15  529.55    9.47
  -5   1  15  536.20    9.71
  -5  -1  15  520.40    9.48
  -5   1  15  512.80    9.63
  -5  -1  15  523.32    9.14
  -5   1  15  532.41    9.84
   5  -1 -15  522.65    9.65
   5  -1 -14  283.77    5.62
  -5   1  14  289.35    5.69
   5   1 -14  286.49    5.47
  -5  -1  14  285.65    5.57
  -5   1  14  288.94    5.78
  -5  -1  14  284.26    5.60
  -5  -1  14  284.22    5.26
   5  -1 -14  285.51    5.77
  -5   1  14  282.24    5.86
   5  -1 -13  113.61    2.73
  -5  -1  13  114.30    2.68
   5   1 -13  113.56    2.60
  -5   1  13  111.32    2.76
  -5   1  13  111.57    2.84
  -5  -1  13  110.64    2.70
  -5  -1  13  112.21    2.41
  -5   1  13  109.64    2.90
   5  -1 -13  107.20    2.82
   5  -1 -12  421.11    7.80
  -5  -1  12  435.49    7.73
   5   1 -12  436.51    7.67
  -5   1  12  423.29    7.85
  -5   1  12  426.81    7.94
  -5  -1  12  429.88    7.80
  -5  -1  12  434.64    7.45
  -5   1  12  433.22    8.02
   5  -1 -12  434.07    7.97
   5  -1 -11   65.00    1.85
  -5  -1  11   63.62    1.75
  -5   1  11   63.75    1.87
   5   1 -11   63.74    1.72
  -5   1  11   65.23    1.93
  -5  -1  11   69.24    1.86
  -5  -1  11   70.13    1.57
  -5   1  11   63.28    1.95
   5  -1 -11   69.41    2.00
   5   1 -11   67.15    1.59
   5  -1 -10  544.64    9.27
  -5   1  10  519.33    9.26
  -5  -1  10  516.56    9.10
   5   1 -10  521.34    9.07
  -5   1  10  539.06    9.34
  -5  -1  10  530.16    9.21
  -5  -1  10  538.02    8.85
   5  -1 -10  530.55    9.40
  -5   1  10  520.94    9.39
   5   1 -10  525.48    8.89
   5  -1  -9  234.03    4.50
  -5   1   9  236.55    4.52
  -5  -1   9  233.73    4.34
   5   1  -9  239.83    4.32
  -5   1   9  234.01    4.55
  -5  -1   9  231.01    4.45
  -5   1   9  237.11    4.61
   5  -1  -9  233.38    4.63
  -5  -1   9  236.16    4.11
   5   1  -9  234.38    4.16
  -5   1   9  232.53    4.60
  -5   1   8  982.64   16.55
   5  -1  -8 1006.95   16.53
   5   1  -8 1016.30   16.33
  -5   1   8 1014.99   16.58
  -5  -1   8  990.46   16.48
  -5  -1   8  974.20   16.12
   5  -1  -8  987.29   16.66
  -5   1   8  992.24   16.65
   5   1  -8 1013.83   16.17
  -5   1   8  982.43   16.61
  -5   1   7 3959.98   63.46
   5  -1  -7 3812.41   63.44
   5   1  -7 4005.92   63.21
  -5   1   7 4072.34   63.47
   5   1  -7 3963.22   63.34
  -5  -1   7 3891.71   63.39
   5   1  -7 3989.31   63.07
  -5   1   7 3855.43   63.54
   5  -1  -7 4017.90   63.58
  -5   1   7 3956.95   63.50
   5   1  -6 1187.67   19.10
  -5  -1   6 1179.73   19.28
   5   1  -6 1179.67   19.23
  -5   1   6 1181.98   19.37
   5  -1  -6 1217.47   19.36
  -5   1   6 1135.59   19.31
   5   1  -6 1146.29   19.36
   5  -1  -6 1185.31   19.46
  -5   1   6 1182.55   19.43
   5   1  -6 1194.80   18.97
  -5   1   4 8233.71  134.30
   5  -1  -4 8411.66  134.30
   5  -1  -4 8556.00  134.36
  -5   1   4 8517.50  134.34
  -5   1   4 8472.76  134.22
   5   1  -3 1736.93   28.04
   5  -1  -3 1765.46   28.21
  -5   1   3 1788.78   28.22
   5  -1  -3 1746.63   28.22
  -5   1   3 1693.65   28.19
   5   1  -3 1739.46   28.11
  -5   1   3 1770.25   28.10
   5   1  -2  190.75    3.46
  -5   1   2  196.69    3.57
   5   1  -2  198.78    3.37
  -5   1   2  202.14    3.45
   5  -1  -2  194.76    3.55
   5   1  -1  262.88    4.53
  -5   1   1  271.24    4.52
   5   1  -1  263.03    4.40
  -5   1   0   45.91    1.04
   5   1   0   45.60    1.05
   5   1   0   46.17    0.86
   5   1   0   45.22    0.87
  -5   1  -1 3200.75   51.26
   5   1   1 3186.89   51.12
   5   1   1 3255.45   51.28
   5   1   2 1110.02   18.08
  -5   1  -2 1144.57   18.21
   5   1   2 1110.17   18.22
   5   1   3   75.11    1.56
  -5   1  -3   76.32    1.67
   5   1   4   38.34    1.02
   5   1   4   38.23    1.13
  -5   1  -4   35.80    1.10
   5   1   4   37.53    0.73
   5   1   5  691.93   11.71
  -5   1  -5  702.04   11.83
   5   1   5  701.29   11.87
   5   1   5  710.00   11.36
  -5   1  -5  693.54   11.80
   5   1   6 1349.80   21.97
   5   1   6 1309.15   22.14
  -5   1  -6 1360.31   22.10
   5  -1   6 1349.34   22.13
  -5   1  -6 1350.62   22.04
   5   1   6 1342.66   21.60
   5   1   7  155.75    2.79
   5  -1   7  148.30    3.24
  -5   1  -7  152.87    3.18
   5   1   7  157.34    3.31
   5   1   7  154.76    3.15
  -5   1  -7  150.79    3.25
   5  -1   8  538.95    9.49
   5   1   8  526.50    8.96
   5   1   8  536.17    9.55
  -5   1  -8  547.08    9.40
   5   1   8  546.93    9.39
  -5   1  -8  551.85    9.52
   5  -1   9   19.97    1.08
   5   1   9   21.28    0.75
   5   1   9   18.65    1.09
  -5   1  -9   17.85    0.98
   5   1   9   20.46    1.00
  -5   1  -9   20.17    1.08
   5   1  10   17.79    0.75
   5  -1  10   17.98    1.07
   5   1  10   18.63    1.13
  -5   1 -10   18.48    1.00
   5   1  10   19.64    1.05
  -5   1 -10   17.47    1.08
   5   1  11  544.40    9.34
   5   1  11  560.50   10.01
   5   1  11  554.95    9.81
  -5   1 -11  539.63    9.72
  -5   1 -11  548.31    9.91
  -5   1 -12   70.67    1.94
   5   1  12   68.55    1.74
   5   1  12   69.01    2.24
  -5   1 -12   69.51    2.03
   5   1  12   72.18    2.11
  -5   1 -12   69.59    2.17
   5   1  13   50.35    1.46
  -5   1 -13   51.02    1.62
   5   1  13   46.23    1.87
   5   1  13   46.47    1.73
  -5   1 -13   52.03    1.73
  -5   1 -13   50.09    1.87
  -5   1 -14    5.58    0.86
   5   1  14    2.65    0.83
   5   1  14    3.53    0.85
  -5   1 -14    4.65    0.69
   5   1  14    3.47    0.61
  -5   1 -14    2.28    0.82
  -5   1 -15  272.63    5.38
   5   1  15  272.95    5.23
   5   1  15  270.55    5.93
  -5   1 -15  266.65    5.55
   5   1  15  281.96    5.74
   5  -1  15  286.61    5.52
   5   1  15  265.55    5.83
  -5   1 -15  258.15    5.75
   5   1  16  170.78    3.64
  -5   1 -16  167.36    3.72
   5   1  16  169.64    4.29
  -5   1 -16  167.47    3.92
   5   1  16  165.09    4.07
  -5   1 -16  159.04    4.09
   5  -1  16  170.43    3.85
   5   1  16  174.74    4.25
   5   1  17   59.59    1.84
  -5   1 -17   58.84    1.90
   5   1  17   62.02    2.42
   5   1  17   62.85    2.25
  -5   1 -17   53.99    2.03
  -5   1 -17   57.85    2.26
   5   1  17   57.58    2.31
   5  -1  17   58.04    2.02
   5   1  18  364.24    6.99
   5   1  18  368.84    7.81
   5   1  18  362.92    7.51
  -5   1 -18  372.31    7.34
   5  -1  18  373.28    7.26
  -5   1 -18  366.48    7.60
   5   1  18  373.82    7.70
   5   1  19   48.83    1.75
   5   1  19   46.16    2.23
   5   1  19   49.31    2.15
   5  -1  19   48.30    1.93
   5   1  19   47.90    2.20
   5   1  20  107.24    2.88
   5   1  20  105.35    3.52
   5   1  20  106.35    3.33
   5  -1  20  114.69    3.14
   5   1  20  108.66    3.42
   5   1  21  253.20    6.12
   5   1  21  251.09    5.93
   5  -1  21  239.00    5.45
   5   1  21  250.53    5.85
   5   1  21  251.09    5.27
   5   1  22  205.12    5.27
   5  -1  22  213.70    4.91
   5   1  22  211.21    5.51
   5   1  22  200.23    5.21
   5  -1  23  133.85    3.67
   5   1  23  132.25    4.06
   5   1  23  135.26    4.29
   5   1  23  136.97    4.07
   5   1  24  234.27    5.84
   5  -1  24  239.47    5.43
   5   1  24  235.48    6.13
   5   1  24  229.42    5.82
   5  -1  25  273.31    5.97
   5   1  25  267.54    6.41
   5   1  25  259.74    6.42
   5   1  25  255.97    6.67
   5   1  26   15.37    1.76
   5  -1  26   17.38    1.85
   5  -1  26   20.32    2.01
   5   1  26   13.45    1.85
   5   1  26   14.44    1.73
   5  -1  26   18.83    1.60
  -5  -3  25   12.40    1.51
  -5  -3  25   12.90    1.61
  -5   3  25   11.14    1.67
  -5   3  25   11.83    1.60
  -5  -3  24   10.89    1.42
  -5  -3  24   13.02    1.58
  -5   3  24   10.37    1.62
  -5   3  24   16.06    1.73
  -5   3  24   12.88    1.54
  -5   3  23    9.71    1.46
  -5  -3  23    6.74    1.36
  -5   3  23   11.67    1.57
  -5  -3  23   11.32    1.36
  -5   3  23   12.64    1.12
  -5   3  22    0.36    1.10
  -5  -3  22    1.92    1.19
  -5   3  22    1.27    1.12
  -5  -3  22    1.20    0.98
  -5   3  21   61.68    2.48
   5   3 -21   63.26    2.17
  -5  -3  21   58.52    2.47
  -5   3  21   58.13    2.52
  -5  -3  21   56.99    2.27
  -5  -3  20    6.81    1.08
  -5   3  20    6.36    1.23
  -5  -3  20    9.00    1.32
  -5   3  20    7.69    1.22
   5   3 -20    6.48    0.92
  -5   3  20    9.74    1.21
  -5  -3  20   10.46    1.29
   5   3 -19   67.27    2.14
  -5   3  19   65.20    2.47
  -5  -3  19   67.92    2.55
  -5   3  19   64.45    2.51
  -5  -3  19   68.93    2.38
  -5   3  19   71.56    2.78
  -5  -3  19   70.75    2.46
  -5   3  19   70.65    2.46
  -5   3  18   85.58    2.80
   5   3 -18   86.79    2.43
  -5   3  18   86.44    2.85
  -5  -3  18   82.80    2.79
   5   3 -18   91.22    2.67
  -5  -3  18   87.23    2.64
  -5   3  18   89.16    3.06
  -5  -3  18   88.39    2.74
  -5   3  18   88.13    2.74
   5  -3 -17    0.47    0.84
   5   3 -17    1.23    0.74
  -5   3  17    0.58    0.95
  -5   3  17    1.04    0.91
  -5  -3  17    0.65    0.93
  -5  -3  17    0.24    0.79
   5   3 -17    2.60    0.85
  -5   3  17    0.68    1.07
  -5   3  17    1.17    0.87
  -5  -3  17    1.09    0.83
   5  -3 -16   72.96    2.42
  -5   3  16   71.95    2.45
   5   3 -16   74.91    2.10
  -5  -3  16   71.63    2.33
  -5   3  16   73.03    2.36
  -5  -3  16   71.95    2.25
   5   3 -16   69.45    2.27
  -5   3  16   74.43    2.68
  -5  -3  16   74.23    2.43
  -5   3  16   74.88    2.47
   5  -3 -15   45.73    1.83
  -5   3  15   42.79    1.83
   5   3 -15   43.49    1.54
  -5   3  15   45.90    1.78
  -5  -3  15   43.95    1.75
   5   3 -15   45.18    1.76
  -5  -3  15   45.64    1.68
  -5   3  15   43.43    2.04
  -5   3  15   47.34    1.87
  -5  -3  15   45.66    1.85
   5  -3 -15   40.43    2.00
   5  -3 -14  135.43    3.38
   5   3 -14  141.71    3.07
  -5   3  14  138.48    3.45
  -5  -3  14  135.46    3.26
  -5   3  14  134.54    3.31
   5   3 -14  136.79    3.34
  -5   3  14  127.08    3.59
  -5   3  14  136.22    3.41
  -5  -3  14  137.34    3.37
   5  -3 -14  133.55    3.70
   5  -3 -13  225.61    4.82
   5   3 -13  223.30    4.43
  -5   3  13  219.24    4.84
  -5   3  13  226.87    4.70
  -5  -3  13  221.94    4.64
   5   3 -13  226.10    4.79
  -5   3  13  229.36    5.15
  -5  -3  13  228.17    4.78
  -5   3  13  233.62    4.81
   5  -3 -13  221.26    5.11
   5  -3 -12  188.38    4.15
  -5   3  12  193.96    4.22
   5   3 -12  183.90    3.75
  -5   3  12  189.65    4.01
  -5  -3  12  191.45    4.00
   5   3 -12  192.75    4.15
  -5   3  12  188.01    4.43
  -5  -3  12  184.43    4.06
  -5   3  12  182.76    4.07
   5  -3 -11  537.73    9.73
   5   3 -11  547.44    9.29
  -5   3  11  525.23    9.74
  -5   3  11  546.44    9.54
  -5  -3  11  535.49    9.50
   5   3 -11  543.46    9.73
  -5   3  11  529.98   10.01
  -5  -3  11  533.19    9.59
  -5   3  11  534.71    9.62
  -5   3  10  553.95   10.01
   5  -3 -10  542.70    9.96
   5   3 -10  549.38    9.49
  -5   3  10  548.59    9.71
  -5  -3  10  577.58    9.73
   5   3 -10  567.75    9.99
  -5   3  10  562.44   10.25
  -5  -3  10  552.67    9.78
  -5   3  10  557.04    9.80
   5  -3  -9   60.49    1.87
  -5   3   9   57.60    1.88
   5   3  -9   57.52    1.49
  -5  -3   9   62.12    1.65
  -5   3   9   60.68    1.66
   5   3  -9   60.88    1.87
  -5   3   9   62.95    2.05
  -5  -3   9   62.20    1.70
  -5   3   9   60.38    1.70
   5  -3  -8  261.97    5.17
  -5   3   8  261.60    5.19
   5   3  -8  263.45    4.71
  -5   3   8  263.03    4.85
  -5  -3   8  262.19    4.84
   5   3  -8  266.02    5.18
  -5   3   8  264.36    5.39
  -5   3   8  259.76    4.91
  -5  -3   8  259.97    4.89
   5  -3  -7   16.99    0.97
  -5   3   7   18.93    1.03
   5   3  -7   19.71    0.70
  -5   3   7   18.58    0.78
  -5  -3   7   18.64    0.77
   5   3  -7   17.22    0.97
  -5   3   7   17.52    1.08
  -5  -3   7   17.39    0.77
  -5   3   7   17.51    0.78
   5  -3  -6   66.40    1.89
  -5   3   6   63.43    1.86
   5   3  -6   69.08    1.49
   5   3  -6   65.98    1.88
  -5   3   6   69.31    1.60
  -5  -3   6   70.49    1.59
   5  -3  -6   68.16    2.09
  -5   3   6   68.23    2.00
  -5   3   6   64.99    1.56
  -5  -3   6   69.18    1.55
  -5  -3   5   38.93    0.99
  -5   3   5   36.74    0.98
   5   3  -5   34.36    1.29
   5   3  -5   39.11    0.96
   5  -3  -5   32.69    1.30
  -5   3   5   39.81    1.35
   5  -3  -5   36.36    1.46
  -5   3   5   36.34    1.39
   5   3  -5   37.08    0.85
  -5  -3   5   38.50    1.01
  -5   3   5   36.16    1.00
  -5   3   4  121.56    2.33
  -5  -3   4  128.82    2.34
   5   3  -4  127.32    2.81
   5   3  -4  126.42    2.35
   5   3  -4  126.55    2.39
   5  -3  -4  130.10    2.96
  -5   3   4  123.44    2.87
  -5   3   4  125.98    2.36
  -5  -3   4  125.59    2.36
   5   3  -4  120.94    2.34
  -5   3   4  126.26    2.82
  -5   3   3   54.32    1.11
  -5  -3   3   53.10    1.11
   5   3  -3   51.39    1.15
  -5   3   3   52.09    1.60
   5  -3  -3   51.67    1.63
   5   3  -3   50.22    1.29
  -5   3   3   52.85    1.58
  -5  -3   3   52.32    1.12
  -5   3   3   53.34    1.12
  -5   3   2   64.95    1.27
   5   3  -2   66.90    1.37
  -5   3   2   65.76    1.82
   5   3  -2   65.64    1.60
   5  -3  -2   68.35    1.85
  -5   3   2   70.01    1.77
   5   3  -2   64.99    1.30
  -5   3   1   27.76    0.63
   5   3  -1   26.34    0.74
  -5   3   1   28.24    1.10
   5  -3  -1   24.86    1.06
   5   3  -1   26.77    1.00
   5  -3  -1   26.91    0.62
   5   3  -1   26.87    0.66
  -5   3   0  324.01    5.35
   5   3   0  325.80    5.51
  -5   3   0  316.81    5.99
   5  -3   0  313.94    5.89
   5   3   0  322.53    5.91
   5   3   0  330.76    5.40
   5  -3   0  320.36    5.34
   5   3   1   42.60    0.97
   5  -3   1   42.79    0.93
   5   3   1   42.31    1.06
  -5  -3  -1   42.44    0.98
  -5   3  -1   42.24    0.94
   5  -3   1   43.76    1.30
   5   3   1   43.77    1.42
   5   3   2  446.69    7.52
   5  -3   2  453.62    7.48
  -5  -3  -2  464.33    7.66
   5  -3   2  453.51    7.79
  -5   3  -2  448.71    7.50
   5   3   2  458.99    8.12
  -5  -3  -2  434.30    7.54
   5   3   2  451.48    7.63
   5  -3   3  353.27    6.06
   5   3   3  359.03    6.11
  -5  -3  -3  356.07    6.21
   5   3   3  351.12    6.19
   5  -3   3  356.23    6.24
  -5   3  -3  354.37    6.09
   5   3   3  351.06    6.69
  -5  -3  -3  364.06    6.14
  -5  -3  -4 2435.06   39.03
   5   3   4 2423.39   38.95
   5  -3   4 2402.15   38.90
   5   3   4 2417.06   39.02
   5  -3   4 2407.06   38.94
  -5   3  -4 2431.96   38.92
  -5  -3  -4 2433.42   38.96
   5   3   4 2408.33   39.58
  -5  -3  -5  322.42    5.84
   5   3   5  324.31    5.85
   5  -3   5  325.61    5.77
   5   3   5  326.73    5.82
   5  -3   5  326.66    5.68
   5   3   5  333.49    6.39
  -5   3  -5  327.86    5.79
  -5  -3  -5  323.41    5.82
  -5  -3  -6  247.00    4.67
   5   3   6  249.18    4.69
   5  -3   6  250.42    4.63
   5   3   6  252.04    4.68
  -5   3  -6  248.53    4.89
   5  -3   6  247.28    4.40
  -5   3  -6  240.55    4.61
  -5  -3  -6  250.05    4.66
   5   3   6  245.18    5.19
  -5  -3  -7    2.03    0.57
   5   3   7    1.55    0.51
   5   3   7    1.87    0.56
   5  -3   7    2.31    0.54
  -5   3  -7    3.19    0.66
   5  -3   7    2.29    0.37
  -5   3  -7    1.72    0.51
   5   3   7    2.31    0.81
  -5  -3  -7    1.86    0.52
   5   3   8  133.31    2.96
   5  -3   8  134.63    2.94
   5   3   8  137.58    2.98
  -5   3  -8  132.31    3.06
  -5  -3  -8  125.95    2.89
  -5  -3  -8  124.53    2.90
   5   3   8  134.26    3.42
  -5   3  -8  127.14    2.88
   5   3   9   97.02    2.44
   5   3   9   94.50    2.45
   5  -3   9   95.12    2.40
  -5   3  -9   97.15    2.49
  -5  -3  -9   96.92    2.39
  -5   3  -9   95.15    2.38
  -5  -3  -9   93.05    2.39
   5   3   9   98.08    2.87
   5   3  10   35.86    1.43
   5   3  10   34.27    1.42
   5  -3  10   37.74    1.45
  -5   3 -10   36.09    1.62
  -5   3 -10   36.36    1.47
  -5  -3 -10   34.83    1.37
   5   3  10   39.30    1.80
  -5  -3 -10   36.11    1.41
  -5   3 -10   37.08    1.41
  -5   3 -11   30.06    1.38
   5   3  11   29.78    1.33
   5  -3  11   32.21    1.39
   5   3  11   26.41    1.34
  -5   3 -11   27.89    1.50
  -5  -3 -11   29.36    1.30
  -5  -3 -11   27.26    1.32
  -5   3 -11   29.03    1.30
   5   3  11   28.44    1.66
  -5   3 -12   79.76    2.29
   5   3  12   78.13    2.30
   5  -3  12   79.44    2.35
   5   3  12   77.01    2.35
  -5   3 -12   80.21    2.49
  -5  -3 -12   76.01    2.23
  -5  -3 -12   75.48    2.28
   5   3  12   75.68    2.66
  -5   3 -12   75.23    2.28
  -5  -3 -13    2.26    0.76
   5   3  13    3.05    0.80
   5  -3  13    1.53    0.82
   5   3  13    0.32    0.83
  -5   3 -13    2.63    0.79
  -5   3 -13    1.47    0.83
  -5  -3 -13    2.44    0.84
  -5   3 -13    1.71    0.76
   5   3  13    3.09    1.05
   5   3  14    3.84    0.52
  -5   3 -14    3.49    0.86
   5   3  14    4.00    0.96
   5  -3  14    3.43    0.89
  -5  -3 -14    3.70    0.86
   5   3  14    4.68    0.89
   5  -3  14    3.91    0.54
  -5   3 -14    4.56    0.93
  -5  -3 -14    3.97    0.93
   5   3  14    3.85    1.13
   5   3  15    4.18    0.56
   5   3  15    5.58    1.05
   5  -3  15    3.88    0.93
  -5   3 -15    3.11    0.88
  -5  -3 -15    3.37    0.90
   5   3  15    3.23    0.89
   5  -3  15    3.32    0.55
  -5  -3 -15    2.04    0.91
   5   3  15    1.82    1.12
  -5   3 -15    2.33    0.90
  -5  -3 -16   23.94    1.43
   5   3  16   24.73    1.52
  -5   3 -16   22.46    1.37
   5  -3  16   24.66    1.55
   5   3  16   26.31    1.59
   5   3  16   27.62    1.04
   5   3  16   29.74    1.93
   5  -3  16   24.65    1.01
  -5  -3 -16   25.50    1.50
  -5   3 -16   23.71    1.42
   5   3  17  130.97    3.57
  -5   3 -17  137.72    3.47
   5  -3  17  130.44    3.67
   5   3  17  128.84    3.68
   5   3  17  126.01    2.82
   5   3  17  138.40    4.05
  -5  -3 -17  129.34    3.54
  -5   3 -17  130.36    3.50
   5  -3  17  131.03    2.82
   5   3  18   21.01    1.53
   5  -3  18   20.71    1.54
   5   3  18   20.36    1.55
   5  -3  18   20.53    0.97
  -5  -3 -18   20.54    1.50
  -5   3 -18   21.80    1.53
   5   3  18   20.62    1.75
   5   3  18   21.79    1.03
   5  -3  19    3.48    1.14
   5   3  19    3.56    1.16
   5   3  19    3.45    0.71
   5  -3  19    4.36    0.67
   5   3  19    4.65    1.44
   5   3  19    3.13    1.13
   5  -3  20    4.22    1.22
   5   3  20    4.22    1.22
  -5   3 -20    4.22    1.00
   5  -3  20    3.07    0.66
   5   3  20    2.86    1.14
  -5   3 -21   -0.31    0.96
   5   3  21   -0.09    1.16
   5  -3  21    0.10    1.23
   5   3  21   -0.80    1.25
   5  -3  21    0.04    0.62
  -5   3 -22   49.32    2.16
   5  -3  22   52.86    2.55
   5   3  22   50.80    2.54
   5  -3  22   49.60    1.61
   5   3  22   49.06    2.34
   5   3  23    4.08    1.36
   5  -3  23    1.86    0.69
   5   3  23    2.63    1.44
   5  -3  23    2.14    1.36
  -5   5  20   25.51    1.84
  -5  -5  20   23.96    1.55
  -5   5  19    8.90    1.31
  -5  -5  19    7.20    1.12
  -5   5  18    1.37    1.08
  -5   5  18    2.12    1.38
   5   5 -18    3.08    1.10
  -5  -5  18    0.63    0.79
  -5   5  18    0.94    0.90
  -5  -5  18    1.75    0.90
  -5   5  17   14.26    1.44
   5   5 -17   17.86    1.45
  -5   5  17   11.69    1.65
  -5  -5  17   16.45    1.13
  -5   5  17   14.55    1.20
  -5  -5  17   16.30    1.23
  -5   5  16    0.80    1.07
  -5   5  16    0.11    0.80
  -5  -5  16    0.11    0.76
   5   5 -16    0.94    1.00
  -5   5  16    0.79    1.17
  -5  -5  16    1.52    0.68
  -5   5  15   67.10    2.47
  -5  -5  15   67.73    2.06
  -5   5  15   64.50    2.07
   5   5 -15   66.37    2.47
  -5   5  15   71.25    2.82
  -5  -5  15   66.98    1.96
  -5   5  14  103.69    3.10
  -5  -5  14  105.52    2.64
  -5   5  14  106.92    2.68
   5   5 -14  101.02    3.12
  -5   5  14  113.75    3.50
  -5  -5  14  104.04    2.55
  -5   5  13   33.95    1.71
  -5   5  13   34.01    1.35
  -5  -5  13   32.38    1.28
   5   5 -13   36.96    1.80
  -5   5  13   33.97    1.95
  -5  -5  13   33.81    1.25
   5   5 -12    1.53    0.58
  -5   5  12    3.51    0.99
   5  -5 -12    0.27    0.94
  -5   5  12    1.93    0.60
  -5  -5  12    1.10    0.56
   5   5 -12    2.08    0.99
  -5   5  12    4.00    1.14
  -5  -5  12    0.99    0.52
  -5   5  12    2.14    0.61
   5   5 -11    2.40    0.59
  -5   5  11    1.59    0.84
   5  -5 -11    1.62    0.87
  -5  -5  11    1.54    0.53
  -5   5  11    2.31    0.55
  -5   5  11    1.79    1.08
   5   5 -11    1.55    0.92
  -5   5  11    2.25    0.57
  -5  -5  11    1.52    0.48
  -5  -5  10    8.21    0.56
   5   5 -10    9.08    0.72
  -5   5  10    9.48    1.08
  -5  -5  10    7.84    0.59
  -5   5  10    8.75    0.63
   5   5 -10    8.48    1.13
  -5   5  10    8.45    1.26
  -5   5  10    9.06    0.61
  -5   5   9    0.71    0.39
   5   5  -9    0.75    0.49
  -5   5   9    1.05    0.88
  -5  -5   9    0.43    0.35
  -5   5   9    0.44    0.36
   5   5  -9    0.52    0.50
   5   5  -9    1.28    0.92
  -5   5   9    1.18    1.02
   5  -5  -9    1.81    1.04
  -5   5   8   57.78    1.17
  -5  -5   8   51.69    1.07
   5   5  -8   60.16    1.55
  -5   5   8   64.12    2.12
   5   5  -8   62.68    1.53
  -5  -5   8   51.42    1.07
  -5   5   8   59.29    1.20
   5   5  -8   65.77    2.22
  -5   5   8   60.12    2.23
   5  -5  -8   58.58    2.29
   5   5  -7   -0.17    0.48
   5   5  -7    0.10    0.47
  -5   5   7    0.99    0.86
  -5   5   7    0.47    0.86
   5   5  -7    0.06    0.85
   5  -5  -7    0.65    0.98
   5   5  -6   78.37    1.84
  -5   5   6   74.24    2.33
  -5   5   6   78.22    2.49
   5  -5  -6   82.18    2.58
   5   5  -6   81.33    2.50
   5   5  -6   77.89    1.82
   5   5  -5  634.01   10.82
  -5   5   5  648.72   11.54
  -5   5   5  659.91   11.65
   5  -5  -5  652.25   11.78
   5   5  -5  651.63   11.68
   5   5  -5  641.83   10.82
   5   5  -4   85.47    1.93
  -5   5   4   84.19    2.45
   5   5  -4   88.09    1.96
  -5   5   4   89.54    2.51
   5  -5  -4   89.08    2.64
   5   5  -4   89.33    2.56
   5   5  -4   86.68    1.96
  -5   5   3   46.17    1.72
   5   5  -3   47.87    1.29
   5   5  -3   48.23    1.41
   5  -5  -3   50.06    1.88
   5   5  -3   44.60    1.29
   5   5  -3   50.21    1.85
   5   5  -2  470.43    8.02
  -5   5   2  474.94    8.67
   5  -5  -2  473.50    8.73
   5   5  -2  455.30    8.28
   5   5  -1  237.76    4.39
  -5   5   1  237.32    4.97
   5  -5  -1  235.05    4.96
   5   5  -1  245.03    4.76
   5   5   0  105.83    2.32
  -5   5   0  108.54    2.81
   5   5   0  112.72    2.73
   5  -5   0  108.92    2.76
  -5   5  -1  812.38   14.35
   5   5   1  820.68   14.32
   5  -5   1  830.60   14.21
   5   5   1  835.26   13.81
  -5   5  -2  473.11    8.69
   5   5   2  471.39    8.75
   5  -5   2  456.85    8.43
   5   5   2  475.08    8.19
  -5   5  -3   14.82    1.13
   5   5   3   13.44    1.16
   5  -5   3   17.22    0.96
   5   5   3   16.35    0.86
  -5   5  -4   22.68    1.31
   5   5   4   23.71    1.03
   5   5   4   22.87    1.42
   5  -5   4   23.21    1.04
  -5   5  -5    3.83    0.85
   5   5   5    3.73    0.65
  -5   5  -5    3.01    0.84
   5   5   5    5.38    1.02
   5  -5   5    3.63    0.59
   5  -5   6   51.48    1.39
   5   5   6   52.47    1.62
   5   5   6   49.21    1.13
  -5   5  -6   52.05    1.80
   5   5   6   55.04    2.18
   5   5   6   49.51    1.13
   5  -5   7   89.59    1.84
   5   5   7   96.15    1.97
  -5  -5  -7   98.85    2.47
   5   5   7   93.96    2.42
   5   5   7   93.51    1.98
  -5   5  -7   92.38    2.59
   5   5   7   92.73    2.98
   5  -5   7   99.16    2.02
   5  -5   8   18.62    0.74
   5   5   8   18.58    0.82
   5   5   8   17.93    1.09
  -5  -5  -8   16.12    1.05
  -5   5  -8   18.35    1.21
   5   5   8   17.48    1.50
   5   5   8   18.03    0.79
   5  -5   8   17.87    0.74
   5  -5   9    0.97    0.45
   5   5   9    0.76    0.52
   5   5   9    1.11    0.71
  -5  -5  -9    0.50    0.70
  -5   5  -9    0.67    0.81
  -5   5  -9    1.28    1.03
   5   5   9    1.45    1.03
   5  -5   9    1.30    0.48
   5   5   9    0.26    0.50
   5   5  10    2.13    0.62
   5  -5  10    2.25    0.56
  -5  -5 -10    2.05    0.78
   5   5  10    1.51    0.76
  -5   5 -10    2.55    0.86
  -5   5 -10    1.47    1.11
   5   5  10    0.63    1.10
   5  -5  10    2.37    0.58
   5   5  10    1.30    0.59
  -5  -5 -11   38.88    1.62
   5   5  11   38.74    1.64
   5   5  11   36.18    1.41
   5  -5  11   36.79    1.34
  -5   5 -11   39.59    1.65
  -5   5 -11   41.08    2.10
   5   5  11   41.14    2.19
   5  -5  11   37.71    1.34
  -5  -5 -12   35.82    1.59
   5   5  12   37.59    1.67
  -5   5 -12   36.89    1.65
   5  -5  12   33.11    1.34
   5   5  12   34.96    1.44
  -5   5 -12   31.19    1.89
   5   5  12   30.25    1.99
   5  -5  12   35.25    1.34
  -5  -5 -13   23.13    1.40
  -5   5 -13   24.49    1.43
   5   5  13   20.23    1.37
   5   5  13   23.10    1.28
   5  -5  13   22.69    1.20
  -5   5 -13   24.11    1.73
   5   5  13   24.98    1.88
   5  -5  13   21.53    1.17
   5   5  14   42.10    1.87
   5  -5  14   43.65    1.68
   5   5  14   47.54    1.79
  -5   5 -14   47.36    2.23
   5   5  14   43.31    2.43
   5  -5  14   43.79    1.66
   5   5  15   23.85    1.58
   5   5  15   22.53    1.40
   5  -5  15   22.33    1.34
  -5   5 -15   25.87    1.81
   5   5  15   21.96    1.92
   5  -5  15   20.61    1.29
   5   5  16  449.11    8.77
   5   5  16  445.74    8.55
   5  -5  16  437.03    8.47
  -5   5 -16  434.18    9.09
   5   5  16  453.70    9.58
   5  -5  16  444.93    8.39
   5  -5  17   22.82    1.52
   5   5  17   25.44    1.71
   5  -5  18   85.89    2.74
   5   5  18   79.85    2.82
  -6   0  28   22.27    1.83
  -6   0  28   24.52    2.15
  -6   0  28   20.90    1.59
  -6   0  27   -1.31    1.26
  -6   0  27    0.12    1.40
  -6   0  27    0.96    1.01
  -6   0  26   39.03    2.42
  -6   0  26   41.37    1.96
  -6   0  26   39.94    2.21
  -6   0  25    2.21    1.18
  -6   0  25   -0.34    1.33
  -6   0  25    0.23    0.99
  -6   0  24   21.73    1.63
  -6   0  24   20.06    1.87
  -6   0  24   20.99    1.54
  -6   0  23   -0.11    1.24
  -6   0  23   -1.18    0.94
  -6   0  23    0.42    0.91
  -6   0  22    6.61    1.41
  -6   0  22    4.31    1.01
  -6   0  22    8.33    1.06
  -6   0  21   -0.85    1.13
  -6   0  21   -0.26    0.88
  -6   0  21    0.56    0.78
   6   0 -21   -0.20    0.87
  -6   0  20   39.71    1.92
   6   0 -20   39.77    1.74
  -6   0  20   44.03    1.73
  -6   0  20   42.08    1.78
  -6   0  20   39.42    2.08
   6   0 -19    0.24    0.81
  -6   0  19    0.67    0.90
  -6   0  19    0.55    0.72
  -6   0  19    0.29    0.79
  -6   0  19    0.25    0.93
  -6   0  18  199.46    4.68
   6   0 -18  198.39    4.40
  -6   0  18  200.61    4.31
  -6   0  18  202.38    4.40
  -6   0  18  196.32    4.80
  -6   0  17    0.97    0.91
   6   0 -17    0.16    0.69
  -6   0  17    0.38    0.63
  -6   0  17   -0.05    0.69
  -6   0  17    0.47    0.82
  -6   0  16    3.28    0.95
  -6   0  16    2.06    0.67
  -6   0  16    2.19    0.68
   6   0 -16    2.10    0.69
  -6   0  16    2.56    0.82
   6   0 -15    0.65    0.63
  -6   0  15    0.29    0.79
  -6   0  15    0.87    0.60
  -6   0  15   -0.37    0.64
  -6   0  15   -0.45    0.73
   6   0 -15    0.05    0.62
   6   0 -14  454.09    8.20
  -6   0  14  452.45    8.46
  -6   0  14  450.59    8.08
  -6   0  14  450.43    8.17
  -6   0  14  461.41    8.57
   6   0 -14  447.49    8.21
   6   0 -13   -0.16    0.56
  -6   0  13    0.61    0.72
  -6   0  13    0.04    0.50
  -6   0  13    0.59    0.55
   6   0 -13    0.17    0.60
  -6   0  13    0.28    0.66
   6   0 -12    1.37    0.57
  -6   0  12    1.13    0.65
  -6   0  12    0.84    0.50
  -6   0  12    0.11    0.58
  -6   0  12    0.86    0.65
   6   0 -12    0.77    0.61
  -6   0  11    0.26    0.63
  -6   0  11    0.33    0.68
   6   0 -11    0.14    0.58
  -6   0  11    0.23    0.53
   6   0 -11   -0.03    0.53
   6   0 -10   63.75    1.68
  -6   0  10   62.88    1.83
  -6   0  10   63.47    1.67
   6   0 -10   58.83    1.67
  -6   0  10   65.80    1.88
  -6   0   9   -0.11    0.52
   6   0  -9    0.12    0.51
  -6   0   9    0.11    0.55
   6   0  -9    0.03    0.47
   6   0  -8  284.12    5.08
   6   0  -8  283.19    5.11
  -6   0   8  282.51    5.26
   6   0  -7   -0.16    0.41
   6   0  -7   -0.18    0.52
  -6   0   7    0.26    0.49
   6   0  -7    0.09    0.38
   6   0  -6 9947.33  158.59
   6   0  -6 9971.30  158.76
  -6   0   6 9999.00  158.73
   6   0  -5    0.15    0.35
   6   0  -5   -0.12    0.33
  -6   0   5    0.31    0.39
   6   0  -5    0.53    0.43
   6   0  -4 2518.24   40.05
  -6   0   4 2446.55   40.04
   6   0  -4 2542.88   40.19
  -6   0   4 2520.39   40.18
   6   0  -3    0.13    0.29
  -6   0   3   -0.08    0.29
   6   0  -3    0.09    0.35
  -6   0   3    0.12    0.33
  -6   0   2 3360.66   53.64
   6   0  -2 3388.36   53.74
  -6   0   2 3344.56   53.73
  -6   0   1   -0.05    0.35
   6   0  -1    0.14    0.31
  -6   0   0 1278.75   20.28
   6   0   0 1227.82   20.29
   6   0   1   -0.16    0.36
  -6   0  -1   -0.02    0.36
  -6   0  -2    1.68    0.40
   6   0   2    1.41    0.43
  -6   0  -2    1.87    0.44
  -6   0  -3    0.67    0.39
   6   0   3   -0.02    0.38
  -6   0  -3    0.54    0.45
   6   0   3    0.41    0.42
  -6   0  -4  606.62   10.02
   6   0   4  588.87   10.05
  -6   0  -4  598.73   10.13
   6   0   4  592.64   10.13
   6   0   5    0.11    0.44
  -6   0  -5   -0.20    0.40
  -6   0  -5    0.03    0.47
   6   0   5    0.50    0.48
   6   0   6 1009.21   16.58
  -6   0  -6  974.98   16.27
   6   0   6  990.81   16.68
  -6   0  -6 1011.16   16.65
  -6   0  -6 1013.69   16.51
   6   0   7    0.45    0.52
  -6   0  -7   -0.40    0.51
  -6   0  -7    0.02    0.36
  -6   0  -7   -0.80    0.57
   6   0   7    0.56    0.57
   6   0   8  358.84    6.57
  -6   0  -8  356.20    6.23
   6   0   8  356.89    6.70
  -6   0  -8  368.32    6.70
  -6   0  -8  353.38    6.48
   6   0   9   -0.04    0.58
  -6   0  -9   -0.14    0.66
   6   0   9   -0.48    0.67
  -6   0  -9    0.87    0.40
  -6   0  -9    0.33    0.53
   6   0  10   66.38    1.98
  -6   0 -10   68.98    1.66
   6   0  10   66.34    2.10
  -6   0 -10   66.02    1.88
  -6   0 -10   71.91    2.10
  -6   0 -11    0.69    0.57
  -6   0 -11    0.05    0.67
   6   0  11    0.29    0.69
   6   0  11   -0.20    0.64
  -6   0 -11    0.49    0.39
  -6   0 -12  704.37   12.06
   6   0  12  701.82   12.58
   6   0  12  721.73   12.79
  -6   0 -12  723.22   12.44
  -6   0 -12  724.84   12.71
  -6   0 -13   -0.35    0.66
   6   0  13    1.53    0.78
  -6   0 -13   -0.12    0.74
   6   0  13    0.17    0.72
   6   0  14   11.39    1.07
   6   0  14   10.51    1.10
  -6   0 -14   13.14    1.02
   6   0  14   12.41    1.05
  -6   0 -14    9.52    1.04
   6   0  15    0.91    0.80
   6   0  15    0.15    0.89
  -6   0 -15    1.35    0.73
   6   0  15   -0.44    0.81
  -6   0 -15   -0.07    0.84
   6   0  16   14.62    1.24
   6   0  16   17.17    1.41
  -6   0 -16   15.15    1.15
   6   0  16   18.57    1.31
  -6   0 -16   15.89    1.35
   6   0  17   -0.74    0.90
   6   0  17   -0.17    0.96
  -6   0 -17    1.43    0.87
  -6   0 -17    0.23    0.95
   6   0  17   -0.77    0.94
   6   0  18  760.46   14.03
   6   0  18  784.44   14.33
  -6   0 -18  764.49   13.75
  -6   0 -18  768.59   14.06
   6   0  18  772.75   13.93
   6   0  19   -0.19    1.18
   6   0  19    1.01    1.04
   6   0  19    0.50    1.09
   6   0  20    3.10    1.24
   6   0  20    5.50    1.22
   6   0  20    5.40    1.23
   6   0  21    0.84    1.28
   6   0  21    0.68    1.07
   6   0  21   -0.55    1.17
   6   0  22  976.94   18.09
   6   0  22  992.19   17.63
   6   0  22  967.75   17.80
   6   0  23    2.07    1.39
   6   0  23   -0.09    1.09
   6   0  23    0.10    1.20
   6   0  24    9.10    1.59
   6   0  24    7.71    1.36
   6   0  24    5.25    1.41
   6   0  25   -1.49    1.48
   6   0  25   -0.67    1.15
   6   0  25   -0.66    1.29
   6   0  26   39.65    2.38
   6   0  26   34.71    2.12
   6   0  26   35.67    2.44
  -6  -2  27  143.78    4.19
  -6  -2  27  140.59    4.53
  -6   2  27  140.22    4.54
  -6   2  27  132.91    4.20
  -6  -2  27  148.46    3.26
  -6   2  27  142.15    4.37
  -6  -2  26    2.82    1.28
  -6  -2  26    2.11    1.40
  -6   2  26    2.25    1.50
  -6  -2  26    3.34    0.75
  -6   2  26    2.15    1.31
  -6   2  25  104.35    3.77
  -6  -2  25  104.35    3.73
  -6   2  25  112.01    3.63
  -6  -2  25  110.85    2.65
  -6   2  25  108.41    3.57
  -6  -2  24   16.62    1.50
  -6   2  24   13.29    1.64
  -6  -2  24   12.70    0.88
  -6   2  24   12.63    1.58
  -6   2  24   13.77    1.52
  -6  -2  23    0.65    0.97
  -6   2  23   -0.10    1.17
  -6  -2  23   -1.34    1.27
  -6  -2  23    0.30    0.59
  -6   2  23    1.39    0.85
  -6   2  23   -0.19    1.22
  -6   2  23    0.09    1.12
  -6  -2  22    2.00    1.05
  -6   2  22    0.98    0.79
  -6   2  22    0.70    1.17
  -6  -2  22    2.36    1.17
  -6  -2  22    2.47    0.60
  -6   2  22    0.81    1.12
  -6   2  22    1.81    1.04
   6   2 -21   99.64    2.83
  -6   2  21  104.36    3.22
  -6  -2  21  102.81    3.06
  -6   2  21  104.49    2.72
  -6   2  21   98.15    3.26
  -6  -2  21  101.45    2.36
  -6  -2  21  108.87    3.43
  -6   2  21  101.31    3.38
   6   2 -20   13.05    1.12
  -6   2  20   15.28    1.36
  -6  -2  20   15.45    1.49
  -6   2  20   13.95    1.43
  -6  -2  20   15.12    1.32
  -6  -2  20   14.27    0.82
  -6   2  20   14.67    1.44
  -6   2  20   14.67    1.36
  -6  -2  20   14.20    1.36
  -6   2  19  233.14    5.49
  -6  -2  19  229.04    5.44
  -6  -2  19  236.29    5.16
  -6   2  19  228.24    5.29
   6   2 -19  231.56    4.95
  -6  -2  19  241.70    4.41
  -6   2  19  234.81    5.32
  -6  -2  19  230.72    5.30
  -6  -2  18  248.35    5.50
  -6   2  18  247.17    5.51
  -6  -2  18  230.65    5.07
  -6   2  18  235.65    5.29
   6   2 -18  233.24    4.91
  -6  -2  18  239.00    4.38
  -6   2  18  229.54    5.26
  -6  -2  18  236.82    5.27
  -6  -2  17   30.06    1.62
  -6   2  17   31.90    1.71
   6  -2 -17   31.06    1.73
  -6   2  17   30.22    1.58
   6   2 -17   30.50    1.36
  -6  -2  17   32.39    1.46
  -6  -2  17   29.73    1.59
  -6  -2  17   31.19    0.99
  -6   2  17   31.02    1.59
  -6  -2  17   30.10    1.56
   6  -2 -16   18.75    1.40
   6   2 -16   17.69    1.04
  -6   2  16   18.28    1.25
  -6   2  16   16.14    1.29
  -6  -2  16   16.73    1.28
  -6  -2  16   20.87    1.20
  -6  -2  16   20.00    1.31
  -6  -2  16   19.26    0.72
  -6   2  16   18.28    1.28
  -6  -2  16   18.58    1.27
  -6  -2  15   43.07    1.57
  -6  -2  15   42.31    1.77
  -6   2  15   44.41    1.75
  -6  -2  15   42.83    1.73
  -6   2  15   46.72    1.78
   6   2 -15   43.50    1.48
  -6   2  15   41.22    1.78
  -6  -2  15   43.08    1.82
   6  -2 -15   43.19    1.85
  -6   2  14   25.90    1.32
   6   2 -14   28.34    1.15
  -6  -2  14   25.86    1.32
  -6   2  14   27.09    1.31
  -6  -2  14   29.34    1.40
   6   2 -14   27.71    1.23
  -6  -2  14   26.10    1.23
  -6   2  14   22.03    1.37
  -6   2  14   26.32    1.36
  -6  -2  14   25.26    1.36
   6  -2 -14   24.41    1.44
   6   2 -13  118.74    2.73
  -6   2  13  120.72    3.04
  -6   2  13  125.85    3.03
  -6  -2  13  128.07    3.04
  -6  -2  13  125.04    3.09
  -6  -2  13  122.87    2.82
   6   2 -13  122.97    2.90
  -6   2  13  124.19    3.20
  -6  -2  13  122.84    3.10
  -6   2  13  123.42    3.11
   6  -2 -13  121.79    3.21
  -6   2  12    3.06    0.68
   6   2 -12    3.47    0.56
  -6   2  12    3.04    0.68
  -6  -2  12    1.85    0.65
  -6  -2  12    3.45    0.59
   6   2 -12    3.05    0.61
  -6  -2  12    2.94    0.73
  -6   2  12    1.66    0.75
  -6  -2  12    2.56    0.66
   6  -2 -12    2.91    0.81
  -6   2  12    2.66    0.68
   6   2 -11  341.34    6.06
  -6   2  11  349.47    6.47
  -6  -2  11  344.89    6.36
  -6   2  11  342.33    6.38
  -6  -2  11  339.29    6.14
   6   2 -11  336.57    6.28
  -6   2  11  329.55    6.58
   6  -2 -11  330.81    6.64
  -6  -2  11  329.32    6.39
  -6   2  11  333.47    6.45
  -6   2  10  203.18    4.30
   6   2 -10  206.44    3.92
  -6   2  10  208.79    4.20
  -6  -2  10  220.56    4.24
  -6  -2  10  205.65    4.00
   6   2 -10  213.55    4.19
  -6   2  10  215.40    4.47
   6  -2 -10  201.36    4.47
  -6  -2  10  208.26    4.26
  -6   2  10  208.73    4.26
  -6   2   9  613.12   10.75
   6   2  -9  616.21   10.32
  -6   2   9  605.13   10.63
  -6  -2   9  631.93   10.62
  -6  -2   9  625.03   10.39
   6   2  -9  625.62   10.62
  -6   2   9  598.02   10.90
   6  -2  -9  604.60   10.92
  -6   2   9  614.02   10.68
  -6  -2   9  613.42   10.66
  -6   2   8   56.10    1.68
   6   2  -8   55.89    1.31
  -6  -2   8   55.12    1.55
  -6   2   8   53.79    1.53
  -6  -2   8   53.84    1.34
   6   2  -8   55.87    1.57
  -6   2   8   48.73    1.70
   6  -2  -8   54.47    1.79
  -6  -2   8   55.23    1.56
  -6   2   8   54.65    1.55
  -6   2   7  446.73    7.91
   6   2  -7  446.45    7.43
  -6   2   7  440.43    7.69
  -6  -2   7  441.22    7.69
  -6  -2   7  441.18    7.47
   6   2  -7  440.49    7.77
   6  -2  -7  443.17    8.05
  -6   2   7  442.45    8.01
  -6   2   7  450.05    7.76
  -6  -2   7  444.26    7.74
   6   2  -6 1474.94   24.38
  -6   2   6 1507.27   24.91
   6   2  -6 1521.06   24.77
  -6   2   6 1559.81   25.01
  -6   2   6 1528.11   24.67
  -6  -2   6 1546.16   24.67
   6   2  -6 1538.86   24.71
   6   2  -5   19.61    0.56
  -6   2   5   21.11    0.96
   6   2  -5   21.76    0.85
  -6   2   5   20.05    1.00
   6   2  -5   19.74    0.80
  -6  -2   5   20.59    0.77
  -6   2   5   21.39    0.77
   6  -2  -5   21.56    0.80
   6  -2  -4   16.26    0.66
   6   2  -4   16.60    0.68
   6   2  -4   16.31    0.43
   6   2  -4   16.54    0.73
  -6   2   4   17.82    0.87
  -6   2   4   15.82    0.85
  -6  -2   4   17.35    0.66
  -6   2   4   17.25    0.67
   6  -2  -3  388.31    6.70
   6   2  -3  386.93    6.71
   6   2  -3  399.52    6.82
  -6   2   3  399.24    7.03
  -6   2   3  412.57    6.99
  -6  -2   3  397.96    6.70
  -6   2   3  402.19    6.70
  -6   2   2  163.45    3.27
   6   2  -2  162.70    2.97
   6  -2  -2  163.48    2.95
   6   2  -2  164.05    3.05
  -6   2   2  159.79    2.94
  -6  -2   2  162.40    2.95
   6   2  -1 2404.66   38.27
  -6   2   1 2357.86   38.58
   6  -2  -1 2401.96   38.20
  -6   2   1 2388.16   38.20
   6   2  -1 2367.93   38.23
  -6  -2   1 2384.33   38.22
  -6  -2   0  472.30    7.52
  -6  -2   0  458.58    7.71
  -6   2   0  455.25    7.68
   6   2   0  468.41    7.52
   6  -2   0  456.36    7.88
   6  -2   0  450.19    7.68
   6   2   0  448.43    7.70
  -6  -2  -1  192.99    3.32
  -6  -2  -1  193.99    3.47
  -6   2  -1  192.81    3.45
   6   2   1  188.74    3.31
   6  -2   1  191.51    3.55
   6  -2   1  190.48    3.44
   6   2   1  189.28    3.47
   6   2   2   54.96    1.21
   6   2   2   53.74    1.32
   6  -2   2   54.55    1.30
  -6   2  -2   53.26    1.30
  -6  -2  -2   54.47    1.32
  -6  -2  -2   53.74    1.20
   6  -2   3  363.10    6.37
  -6  -2  -3  371.09    6.41
   6   2   3  362.68    6.39
  -6   2  -3  372.80    6.39
   6   2   3  364.73    6.27
  -6  -2  -3  370.17    6.27
  -6   2  -4 1256.62   20.42
  -6  -2  -4 1234.83   20.43
   6   2   4 1244.77   20.44
   6  -2   4 1256.64   20.42
  -6  -2  -4 1256.50   20.30
   6   2   4 1230.64   20.31
   6   2   5  566.04    9.58
   6   2   5  555.18    9.71
   6  -2   5  570.44    9.68
  -6  -2  -5  569.39    9.71
  -6   2  -5  566.42    9.69
  -6   2  -5  568.63    9.83
  -6  -2  -5  565.87    9.56
   6   2   5  553.87   10.03
  -6   2  -6   69.84    1.88
  -6  -2  -6   67.52    1.81
   6  -2   6   65.92    1.80
   6   2   6   70.32    1.85
   6   2   6   68.86    1.73
  -6  -2  -6   68.23    1.70
  -6   2  -6   69.77    1.80
   6   2   6   68.56    2.05
  -6   2  -7  457.66    8.27
   6   2   7  457.19    8.27
   6  -2   7  461.56    8.24
  -6  -2  -7  467.72    8.09
   6   2   7  451.05    8.10
  -6  -2  -7  469.16    8.26
  -6   2  -7  465.75    8.24
   6   2   7  476.65    8.57
  -6   2  -8  118.73    2.79
   6   2   8  126.03    2.86
   6  -2   8  115.99    2.78
   6   2   8  121.11    2.70
  -6  -2  -8  119.73    2.66
  -6   2  -8  115.76    2.78
   6   2   8  119.24    3.05
  -6  -2  -8  119.99    2.81
   6   2   9    5.68    0.39
  -6   2  -9    6.57    0.76
  -6   2  -9    5.06    0.72
   6  -2   9    4.35    0.72
   6   2   9    6.63    0.79
  -6  -2  -9    4.81    0.72
   6   2   9    5.53    0.70
  -6  -2  -9    5.29    0.64
   6   2   9    4.65    0.85
   6   2  10  139.90    2.65
   6  -2  10  144.00    3.35
   6   2  10  130.34    3.29
   6   2  10  136.43    3.17
  -6  -2 -10  140.60    3.13
  -6   2 -10  145.35    3.24
   6   2  10  149.28    3.59
  -6   2 -10  138.48    3.25
  -6  -2 -10  140.77    3.28
   6   2  11   13.95    0.62
   6  -2  11   11.96    1.03
   6   2  11   13.05    1.03
  -6  -2 -11   12.98    1.00
  -6   2 -11   11.39    0.98
  -6   2 -11   13.99    1.00
   6   2  11   13.00    0.98
  -6  -2 -11   14.45    0.97
   6   2  11   11.67    1.12
   6   2  12    8.06    0.56
  -6   2 -12    6.85    0.83
   6   2  12    6.38    0.85
   6  -2  12    7.32    0.95
   6   2  12    7.79    0.96
  -6  -2 -12    8.34    0.83
   6   2  12    6.14    1.00
  -6   2 -12    5.77    0.86
  -6  -2 -12    7.14    0.94
   6   2  13   56.46    1.48
   6  -2  13   57.07    2.10
   6   2  13   54.14    2.06
  -6  -2 -13   58.76    1.90
   6   2  13   55.88    1.94
  -6   2 -13   54.92    1.89
  -6   2 -13   53.77    1.98
  -6  -2 -13   55.90    2.01
   6   2  13   55.30    2.20
   6   2  14   10.74    1.04
   6   2  14   12.41    0.73
   6   2  14   11.49    1.16
   6  -2  14   10.23    1.14
  -6  -2 -14   11.18    1.01
  -6   2 -14   12.31    1.04
   6   2  14   12.12    1.31
  -6   2 -14   10.40    1.08
  -6  -2 -14   11.15    1.12
  -6  -2 -15    7.00    0.93
  -6   2 -15    8.20    1.01
   6  -2  15    6.97    1.12
   6   2  15    7.80    1.15
   6   2  15    6.16    0.97
   6   2  15    8.93    0.70
  -6   2 -15    7.29    0.96
  -6   2 -15    8.77    1.06
  -6  -2 -15    6.86    1.03
  -6   2 -16    2.55    0.88
  -6  -2 -16    1.96    0.85
   6   2  16    2.25    0.98
   6  -2  16    1.58    0.98
   6   2  16    1.87    0.89
   6  -2  16    2.14    0.95
  -6   2 -16    2.23    0.85
   6   2  16    3.11    0.64
  -6   2 -16    2.21    0.90
  -6  -2 -16    4.53    0.98
   6  -2  16    1.97    0.71
  -6   2 -17    1.98    0.92
  -6  -2 -17    1.68    0.89
   6  -2  17    2.51    1.07
   6   2  17    0.94    1.02
   6  -2  17    1.29    1.00
   6   2  17    1.17    0.93
  -6   2 -17    2.95    0.84
   6   2  17    2.00    0.65
  -6   2 -17    0.90    0.95
  -6  -2 -17    0.45    0.95
   6  -2  17    1.73    0.70
  -6   2 -18   47.40    1.86
   6  -2  18   45.25    2.13
   6   2  18   47.25    1.57
   6  -2  18   48.10    2.24
   6   2  18   39.42    2.10
   6   2  18   46.16    2.04
  -6   2 -18   42.02    1.97
  -6  -2 -18   42.10    2.01
   6  -2  18   46.35    1.71
   6  -2  19   12.23    1.39
   6   2  19   14.83    1.58
   6   2  19   14.19    0.99
   6  -2  19   12.39    1.05
   6   2  19   13.71    1.44
  -6   2 -19   13.41    1.18
   6  -2  19   14.00    1.47
  -6   2 -20   20.87    1.37
   6  -2  20   18.65    1.63
   6   2  20   20.05    1.60
   6   2  20   20.12    1.14
   6  -2  20   19.63    1.69
   6   2  20   20.18    1.73
   6  -2  20   22.06    1.31
   6   2  20   21.96    1.82
   6   2  21   78.49    2.91
   6  -2  21   83.29    3.11
   6   2  21   78.91    3.08
   6   2  21   78.33    3.09
   6  -2  21   83.97    2.47
   6  -2  21   80.93    3.03
   6   2  21   75.98    2.29
  -6   2 -21   82.12    2.59
   6  -2  22    4.62    1.32
   6   2  22    5.57    1.42
   6  -2  22    7.93    1.03
   6   2  22    7.90    1.36
   6  -2  22    5.66    1.35
   6   2  23  106.53    3.69
   6  -2  23  101.70    2.94
   6  -2  23  109.30    3.67
   6   2  23  108.18    3.54
   6  -2  23  103.18    3.65
   6   2  23  110.52    3.75
   6  -2  24    2.08    1.32
   6   2  24    5.08    1.36
   6   2  24    3.55    1.37
   6  -2  24    5.16    1.01
   6  -2  24    2.33    1.36
   6   2  24    2.72    1.38
   6   2  25    5.08    1.40
   6  -2  25    5.65    1.08
   6   2  25    6.12    1.53
   6  -2  25    7.23    1.59
  -6   4  23   28.31    1.97
  -6  -4  23   29.22    1.92
  -6   4  23   27.63    1.93
  -6   4  22   75.13    2.90
  -6   4  22   79.59    2.91
  -6  -4  22   74.98    2.83
  -6  -4  21    0.17    1.09
  -6   4  21    0.71    1.10
  -6   4  21    1.17    1.27
  -6   4  21    0.83    1.09
   6   4 -20   88.85    2.86
  -6  -4  20   90.63    2.98
  -6   4  20   95.12    3.06
  -6   4  20   91.08    3.09
   6   4 -19    1.10    0.78
  -6   4  19    0.17    1.08
  -6   4  19    1.66    1.00
  -6  -4  19    0.47    0.96
   6   4 -19    2.20    0.94
  -6   4  19    2.70    1.27
  -6  -4  19    0.40    0.85
  -6   4  19    1.87    0.92
   6   4 -18   12.30    1.02
  -6   4  18   11.00    1.30
  -6   4  18   10.77    1.19
  -6  -4  18   13.44    1.23
   6   4 -18   10.87    1.20
  -6   4  18   10.17    1.44
  -6   4  18    9.56    1.11
  -6  -4  18   12.26    1.12
  -6   4  17   24.36    1.60
   6   4 -17   26.93    1.28
  -6  -4  17   25.71    1.50
  -6   4  17   26.77    1.54
   6   4 -17   25.44    1.53
  -6   4  17   28.13    1.90
  -6   4  17   26.62    1.44
  -6  -4  17   25.60    1.41
   6   4 -16   15.67    1.00
  -6   4  16   13.99    1.31
  -6   4  16   15.75    1.24
  -6  -4  16   17.02    1.23
  -6   4  16   13.15    1.47
   6   4 -16   14.82    1.25
  -6   4  16   15.39    1.16
  -6  -4  16   13.34    1.10
   6  -4 -15   27.80    1.61
   6   4 -15   31.88    1.28
  -6   4  15   30.40    1.68
  -6  -4  15   29.70    1.46
  -6   4  15   30.65    1.51
   6   4 -15   30.14    1.58
  -6   4  15   31.16    1.90
  -6  -4  15   31.48    1.41
  -6   4  15   30.46    1.41
   6  -4 -14   49.84    1.99
   6   4 -14   48.48    1.54
  -6   4  14   47.35    1.98
  -6   4  14   46.46    1.77
  -6  -4  14   46.23    1.77
   6   4 -14   50.73    1.97
  -6   4  14   50.90    2.22
  -6   4  14   51.46    1.75
  -6  -4  14   44.46    1.64
  -6   4  13  155.84    3.51
  -6  -4  13  155.61    3.49
   6  -4 -13  159.07    3.85
   6   4 -13  157.11    3.31
  -6   4  13  156.62    3.89
  -6   4  13  160.52    3.63
  -6  -4  13  164.15    3.63
   6   4 -13  159.34    3.85
  -6   4  13  163.97    4.19
   6  -4 -13  155.31    4.18
  -6   4  12  325.05    6.06
  -6  -4  12  317.34    6.02
   6  -4 -12  312.91    6.46
  -6   4  12  324.14    6.51
   6   4 -12  323.57    5.87
  -6   4  12  313.59    6.14
   6   4 -12  318.77    6.46
  -6   4  12  327.96    6.81
   6  -4 -12  320.42    6.85
  -6  -4  12  319.37    6.14
  -6   4  11  708.83   12.05
  -6  -4  11  718.07   12.03
   6  -4 -11  688.62   12.50
  -6   4  11  699.78   12.57
   6   4 -11  692.18   11.85
   6   4 -11  697.31   12.53
  -6   4  11  687.94   12.83
  -6   4  11  713.42   12.15
   6  -4 -11  715.41   12.94
  -6  -4  11  692.71   12.11
  -6  -4  10    2.29    0.59
  -6   4  10    0.91    0.56
   6  -4 -10    2.72    0.88
   6   4 -10    2.70    0.53
  -6   4  10    2.93    0.90
  -6  -4  10    1.86    0.61
  -6   4  10    1.21    0.59
   6   4 -10    2.00    0.82
  -6   4  10    1.18    0.95
   6  -4 -10    1.61    0.98
  -6   4   9  408.22    7.81
   6  -4  -9  412.35    7.79
   6   4  -9  402.93    7.11
  -6  -4   9  409.81    7.20
  -6   4   9  417.42    7.25
   6   4  -9  409.76    7.81
  -6   4   9  420.43    8.06
   6  -4  -9  409.98    8.11
  -6   4   9  414.10    7.31
  -6  -4   9  412.64    7.28
  -6  -4   8   32.56    1.04
  -6   4   8   30.64    1.05
   6   4  -8   33.07    1.01
   6  -4  -8   35.87    1.52
  -6   4   8   34.72    1.51
   6   4  -8   32.62    1.47
  -6   4   8   34.02    1.63
  -6   4   8   34.81    1.12
   6  -4  -8   34.47    1.70
  -6  -4   8   35.50    1.12
  -6   4   7   73.68    1.68
  -6  -4   7   75.83    1.67
   6   4  -7   76.16    1.68
  -6   4   7   78.91    2.29
   6   4  -7   76.38    2.23
  -6   4   7   77.11    2.38
  -6  -4   7   77.67    1.73
  -6   4   7   77.59    1.74
   6  -4  -7   74.17    2.45
  -6  -4   6   71.31    1.50
  -6   4   6   70.40    1.52
   6   4  -6   68.06    1.56
  -6   4   6   72.72    2.12
   6   4  -6   72.35    1.57
   6   4  -6   68.78    2.09
  -6   4   6   73.47    2.24
  -6   4   6   72.29    1.55
   6  -4  -6   67.48    2.27
  -6  -4   6   70.18    1.54
  -6   4   5    0.84    0.29
   6   4  -5    0.62    0.34
  -6   4   5    0.40    0.67
   6   4  -5    0.43    0.35
  -6   4   5    0.97    0.27
  -6  -4   5    0.46    0.28
  -6   4   5    1.03    0.77
   6   4  -5   -0.19    0.66
   6   4  -5    0.45    0.34
   6  -4  -5   -0.12    0.71
  -6   4   4    7.70    0.84
   6   4  -4    9.56    0.49
   6   4  -4    9.62    0.51
  -6   4   4    8.43    0.33
  -6   4   4    8.48    0.32
  -6   4   4    9.31    0.87
   6   4  -4    9.96    0.60
   6   4  -4   10.54    0.89
  -6  -4   4    9.53    0.34
   6  -4  -4   10.54    0.96
   6   4  -3   20.58    1.09
   6  -4  -3   19.81    1.14
   6   4  -3   20.70    0.87
   6   4  -3   20.14    0.67
  -6   4   3   21.67    1.12
   6   4  -2    3.55    0.38
  -6   4   2    3.37    0.74
   6  -4  -2    3.29    0.70
   6   4  -2    4.75    0.61
   6   4  -1   10.78    0.79
   6   4  -1   12.00    0.54
  -6   4   1   11.59    0.92
   6  -4   0  115.53    2.76
   6   4   0  115.24    2.76
   6   4   0  116.05    2.30
  -6   4   0  120.92    2.86
   6   4   1   23.02    0.56
  -6   4  -1   25.30    1.22
   6   4   1   27.25    1.22
   6  -4   1   25.82    1.13
   6   4   1   26.36    0.85
   6   4   2    7.01    0.53
  -6   4  -2    6.45    0.80
   6  -4   2    5.28    0.26
  -6   4  -2    5.60    0.27
   6  -4   2    7.09    0.71
   6   4   2    6.51    0.78
   6   4   2    6.30    0.35
   6  -4   3    8.88    0.73
  -6   4  -3    9.82    0.45
   6   4   3    9.05    0.93
  -6  -4  -3    9.14    0.48
   6   4   3    9.89    0.47
   6  -4   3   10.24    0.44
   6   4   3    9.76    0.64
   6  -4   4   66.68    1.45
   6   4   4   64.44    1.49
  -6  -4  -4   67.41    1.71
   6  -4   4   68.43    1.74
   6   4   4   64.77    2.14
  -6  -4  -4   63.52    1.51
  -6   4  -4   66.65    1.46
   6   4   4   66.90    1.70
   6   4   5    3.99    0.49
   6  -4   5    3.13    0.46
   6   4   5    2.68    0.56
  -6  -4  -5    2.79    0.56
   6  -4   5    3.56    0.55
  -6  -4  -5    3.38    0.48
  -6   4  -5    3.22    0.44
   6   4   5    3.09    0.86
   6   4   6   61.63    1.59
   6  -4   6   61.26    1.55
  -6  -4  -6   60.12    1.72
   6   4   6   64.69    1.75
  -6   4  -6   60.78    1.97
   6  -4   6   61.09    1.56
   6   4   6   62.27    2.22
  -6   4  -6   62.33    1.56
  -6  -4  -6   59.40    1.59
   6  -4   7   15.64    0.82
  -6  -4  -7   16.98    0.97
   6   4   7   17.67    0.97
   6   4   7   17.00    0.88
  -6   4  -7   17.96    1.14
   6  -4   7   17.31    0.77
  -6  -4  -7   15.40    0.85
   6   4   7   17.49    1.34
  -6   4  -7   16.73    0.85
  -6  -4  -8   18.20    1.04
   6   4   8   15.55    1.00
   6   4   8   17.70    0.93
   6  -4   8   16.14    0.91
  -6   4  -8   17.84    1.14
   6  -4   8   17.45    0.74
  -6  -4  -8   15.96    0.91
   6   4   8   15.62    1.36
  -6   4  -8   16.43    0.89
  -6  -4  -9   24.85    1.19
   6   4   9   23.14    1.19
   6  -4   9   27.12    1.16
   6   4   9   26.47    1.18
  -6   4  -9   22.18    1.26
   6  -4   9   25.54    0.84
   6   4   9   23.13    1.58
  -6   4  -9   24.40    1.10
  -6  -4  -9   23.67    1.12
  -6  -4 -10  100.63    2.60
   6   4  10   97.82    2.59
   6  -4  10  100.34    2.53
   6   4  10  100.05    2.56
  -6   4 -10   98.50    3.03
  -6   4 -10   97.44    2.70
   6  -4  10   98.57    2.01
   6   4  10  105.60    3.21
  -6   4 -10  100.91    2.50
  -6  -4 -10  103.08    2.56
   6  -4  11    2.11    0.72
  -6  -4 -11    2.74    0.79
   6   4  11    4.66    0.82
   6   4  11    3.56    0.81
  -6   4 -11    4.24    0.84
   6  -4  11    3.04    0.40
  -6   4 -11    1.71    0.99
  -6   4 -11    2.20    0.72
  -6  -4 -11    2.02    0.73
   6   4  11    1.99    1.10
  -6  -4 -12   29.66    1.44
  -6   4 -12   29.13    1.45
   6   4  12   28.05    1.44
   6   4  12   29.82    1.44
   6  -4  12   27.10    1.36
  -6   4 -12   28.47    1.67
   6   4  12   29.70    1.92
   6  -4  12   29.94    0.82
  -6   4 -12   27.60    1.36
  -6  -4 -12   25.45    1.33
  -6  -4 -13   31.67    1.49
  -6   4 -13   29.71    1.53
   6   4  13   29.56    1.48
   6   4  13   29.92    1.53
   6  -4  13   28.27    1.46
  -6   4 -13   27.39    1.69
   6  -4  13   27.38    0.77
   6   4  13   30.02    1.92
  -6   4 -13   27.30    1.42
  -6  -4 -13   26.24    1.44
  -6  -4 -14    5.88    0.94
   6   4  14    6.78    1.03
   6   4  14    6.77    1.08
   6  -4  14    6.08    1.02
  -6   4 -14    7.39    1.05
  -6   4 -14    7.63    1.23
   6  -4  14    7.15    0.43
   6   4  14    8.91    1.43
  -6  -4 -14    7.06    1.05
  -6   4 -14    5.20    0.96
  -6  -4 -15    7.95    1.09
   6   4  15    9.91    1.17
   6  -4  15    7.94    1.11
   6   4  15    7.03    1.06
   6   4  15    8.23    0.63
   6  -4  15    5.83    0.38
  -6   4 -15    7.82    1.30
  -6  -4 -15    4.82    1.01
  -6   4 -15    7.48    1.08
   6   4  15    4.99    1.38
   6   4  16   90.97    2.81
   6   4  16   90.78    2.83
   6  -4  16   93.01    2.83
   6   4  16   91.12    3.29
   6  -4  16   83.76    1.63
  -6   4 -16   91.96    2.70
  -6  -4 -16   89.51    2.73
  -6   4 -16   90.10    2.97
   6   4  17    0.31    0.98
   6  -4  17    1.68    1.04
   6   4  17    3.31    1.02
  -6   4 -17    1.76    1.11
   6  -4  17    1.62    0.27
   6  -4  17    1.44    0.30
   6   4  17    4.27    1.40
  -6   4 -17    2.44    0.94
  -6  -4 -17    2.80    0.99
   6  -4  18   44.42    2.04
   6   4  18   44.38    2.09
   6  -4  18   38.84    0.81
   6   4  18   51.95    2.62
   6   4  18   46.67    2.09
   6  -4  19    5.97    1.26
   6   4  19    7.53    1.30
   6  -4  19    4.79    0.27
   6  -4  19    4.93    0.25
   6   4  19    6.12    1.55
   6   4  20   17.59    1.63
   6   4  20   20.79    1.70
   6  -4  20   18.81    1.58
   6   4  21   16.59    1.55
   6   4  21   16.66    1.65
   6  -4  21   13.99    1.46
  -6   6  15  165.79    4.34
   6   6 -14    7.75    1.27
  -6   6  14    7.67    1.32
  -6   6  14    7.83    1.26
  -6   6  13    4.39    1.34
   6   6 -13    4.16    1.16
  -6   6  13    4.18    1.11
  -6   6  12    1.26    1.15
   6   6 -12    0.16    0.94
  -6   6  12    1.74    1.04
  -6   6  11   25.36    1.75
   6   6 -11   24.54    1.56
  -6   6  11   23.94    1.52
  -6   6  10    0.58    1.09
   6   6 -10    0.90    1.00
  -6   6  10   -0.07    0.98
  -6   6   9   12.00    1.32
   6   6  -9   11.73    1.32
  -6   6   9   11.65    1.24
   6   6  -8  172.19    4.27
  -6   6   8  174.79    4.18
  -6   6   8  170.39    4.29
  -6   6   7    2.31    0.93
   6   6  -7    1.77    1.01
  -6   6   6   15.72    1.28
   6   6  -6   15.86    1.33
   6   6  -5   16.98    1.36
  -6   6   5   17.41    1.26
  -6   6   4   49.95    1.96
   6   6  -4   53.31    2.06
   6   6  -3    0.32    0.92
  -6   6   3   -0.49    0.90
  -6   6   2  262.14    5.53
   6   6  -2  259.87    5.06
   6  -6  -2  266.59    5.57
   6   6  -2  260.22    5.55
  -6   6   1  499.63    9.41
   6   6  -1  508.91    9.09
   6  -6  -1  503.59    9.38
   6   6  -1  505.72    9.43
   6   6   0  179.10    3.90
  -6   6   0  175.35    4.10
   6   6   0  171.55    4.05
   6   6   1   19.28    1.20
  -6   6  -1   20.39    1.34
   6   6   2    0.55    0.79
  -6   6  -2    0.49    0.81
   6   6   3    2.35    0.93
  -6   6  -3    3.07    0.92
   6   6   4    2.96    0.60
   6   6   4    2.65    0.95
  -6   6  -4    4.42    0.98
  -6   6  -4    2.38    0.93
   6   6   5    0.85    0.60
  -6   6  -5    0.57    0.84
   6   6   5    0.07    1.02
   6   6   6    1.04    0.63
   6   6   6    1.73    1.03
  -6   6  -6    1.02    0.86
   6   6   7    0.25    1.07
  -6   6  -7    1.44    0.84
   6   6   8   16.22    1.53
  -6   6  -8   17.81    1.33
   6   6   9    1.19    1.14
  -6   6  -9    2.44    1.21
   6   6  10   -0.76    1.22
  -6   6 -10    0.49    1.21
   6   6  11   10.88    1.55
  -6  -6 -11   10.32    1.10
   6   6  12   50.47    2.55
  -7  -1  28    1.32    1.34
  -7   1  28    1.41    1.48
  -7   1  28   -0.38    1.27
  -7  -1  28   -0.65    0.88
  -7  -1  27   60.66    2.65
  -7   1  27   66.05    3.07
  -7   1  27   65.54    2.62
  -7  -1  27   64.79    2.21
  -7  -1  26   -0.19    1.12
  -7   1  26   -0.60    1.37
  -7   1  26    0.09    1.15
  -7  -1  26    0.37    0.84
  -7  -1  25   21.80    1.73
  -7   1  25   20.96    1.58
  -7  -1  25   18.46    1.30
  -7   1  25   19.72    1.85
  -7  -1  24  282.40    6.32
  -7   1  24  275.72    6.29
  -7  -1  24  283.40    5.78
  -7   1  24  291.02    6.85
  -7  -1  23    2.25    1.08
  -7   1  23    0.42    1.24
  -7   1  23    2.00    0.94
  -7   1  23    1.30    1.08
  -7  -1  23    2.96    0.85
  -7   1  23    3.06    1.09
  -7  -1  22   31.30    1.72
  -7   1  22   31.14    1.77
  -7  -1  22   32.37    1.44
  -7   1  22   30.92    1.77
  -7   1  22   29.11    1.49
  -7  -1  22   27.20    1.62
   7   1 -21   39.64    1.74
  -7   1  21   36.52    1.85
  -7  -1  21   42.27    1.91
  -7  -1  21   39.17    1.81
  -7   1  21   40.76    1.65
  -7  -1  21   40.91    1.57
  -7   1  21   37.09    1.88
  -7   1  21   38.59    2.07
   7  -1 -20   36.04    1.70
   7   1 -20   35.27    1.61
  -7  -1  20   35.83    1.68
  -7   1  20   38.97    1.84
  -7   1  20   36.34    1.89
  -7   1  20   37.04    1.50
  -7  -1  20   32.86    1.67
  -7  -1  20   35.23    1.42
  -7   1  20   30.15    1.70
  -7   1  20   34.32    1.94
   7  -1 -19  186.92    4.37
  -7  -1  19  187.66    4.37
  -7   1  19  195.52    4.55
   7   1 -19  189.48    4.25
  -7   1  19  188.20    4.57
  -7   1  19  194.01    4.14
  -7  -1  19  193.43    4.41
  -7   1  19  198.56    4.55
  -7  -1  19  188.11    4.02
  -7   1  19  193.61    4.78
   7  -1 -18  163.33    3.85
  -7   1  18  160.53    3.95
   7   1 -18  156.66    3.67
  -7  -1  18  160.84    3.81
  -7   1  18  161.77    4.01
  -7   1  18  160.04    3.55
  -7  -1  18  160.10    3.81
  -7  -1  18  165.29    3.50
  -7   1  18  156.87    3.92
  -7   1  18  165.19    4.20
   7  -1 -18  157.73    3.93
   7  -1 -17   79.12    2.36
   7   1 -17   74.52    2.19
  -7   1  17   78.95    2.42
  -7  -1  17   77.35    2.31
  -7   1  17   76.00    2.48
  -7  -1  17   72.82    2.28
  -7  -1  17   75.27    2.03
  -7   1  17   82.25    2.47
  -7   1  17   76.68    2.56
   7  -1 -17   77.70    2.45
   7  -1 -16   34.66    1.50
  -7   1  16   34.78    1.55
  -7  -1  16   33.62    1.45
   7   1 -16   32.87    1.36
  -7   1  16   35.77    1.63
  -7  -1  16   36.86    1.50
  -7  -1  16   35.28    1.25
  -7   1  16   33.84    1.56
  -7   1  16   39.30    1.74
   7  -1 -16   36.21    1.60
   7  -1 -15  186.25    4.12
  -7  -1  15  187.77    4.06
   7   1 -15  189.07    3.98
  -7   1  15  192.46    4.23
  -7   1  15  196.32    4.32
  -7  -1  15  193.12    4.10
  -7  -1  15  197.08    3.80
  -7   1  15  184.66    4.22
  -7   1  15  191.26    4.40
   7  -1 -15  186.76    4.28
   7  -1 -14   48.93    1.66
  -7   1  14   46.45    1.67
   7   1 -14   45.28    1.50
  -7  -1  14   42.46    1.53
  -7   1  14   47.38    1.74
  -7  -1  14   45.84    1.59
  -7  -1  14   47.27    1.35
   7  -1 -14   47.84    1.76
  -7   1  14   43.68    1.74
   7   1 -14   47.66    1.42
   7  -1 -13  817.45   13.89
   7   1 -13  801.16   13.67
  -7   1  13  808.09   13.93
  -7  -1  13  804.47   13.74
  -7   1  13  813.98   14.02
  -7  -1  13  812.26   13.82
  -7  -1  13  813.32   13.46
  -7   1  13  810.32   14.11
   7   1 -13  798.94   13.53
   7  -1 -13  794.53   14.03
   7  -1 -12  110.70    2.58
  -7  -1  12  102.21    2.42
   7   1 -12  104.43    2.37
  -7   1  12   97.87    2.54
  -7   1  12  100.03    2.60
  -7  -1  12  102.76    2.48
  -7  -1  12  105.93    2.19
  -7   1  12  100.51    2.67
   7   1 -12  102.31    2.25
   7  -1 -12  105.06    2.67
   7  -1 -11  221.10    4.39
  -7   1  11  219.51    4.43
   7   1 -11  221.15    4.20
  -7  -1  11  219.60    4.22
  -7   1  11  217.17    4.46
  -7  -1  11  217.31    4.32
   7  -1 -11  219.87    4.53
  -7  -1  11  219.27    3.98
  -7   1  11  220.75    4.53
   7   1 -11  220.11    4.07
   7  -1 -10  627.43   10.61
  -7   1  10  617.70   10.63
   7   1 -10  616.98   10.37
  -7  -1  10  605.98   10.39
  -7   1  10  599.26   10.67
  -7  -1  10  616.24   10.52
   7   1 -10  603.56   10.24
   7  -1 -10  621.66   10.73
  -7   1  10  612.78   10.74
   7  -1  -9 1071.82   17.67
  -7   1   9 1050.36   17.69
   7   1  -9 1058.58   17.42
  -7  -1   9 1065.85   17.45
  -7   1   9 1070.10   17.73
  -7  -1   9 1045.53   17.57
  -7   1   9 1079.38   17.77
   7   1  -9 1045.90   17.31
   7  -1  -9 1069.62   17.80
  -7   1   9 1086.75   17.79
   7   1  -8   30.52    0.92
  -7  -1   8   29.74    0.94
  -7   1   8   30.42    1.13
   7  -1  -8   30.99    1.12
  -7  -1   8   31.09    1.04
  -7   1   8   29.02    1.14
   7  -1  -8   27.63    1.17
   7   1  -8   31.86    0.87
   7   1  -8   31.48    1.18
  -7   1   8   32.06    1.14
   7  -1  -7 1206.64   20.05
  -7   1   7 1208.00   20.08
   7   1  -7 1229.54   19.77
   7   1  -7 1208.40   19.69
  -7   1   7 1218.39   20.12
   7  -1  -7 1238.76   20.16
  -7   1   7 1225.81   20.06
   7   1  -7 1223.82   20.10
  -7  -1   7 1226.54   19.79
   7  -1  -6 2946.93   47.47
   7   1  -6 2962.01   47.14
  -7   1   6 2913.23   47.47
   7  -1  -6 2989.17   47.53
  -7   1   6 2910.02   47.49
  -7   1   6 3036.33   47.44
   7   1  -6 2972.23   47.48
  -7  -1   6 2905.81   47.13
  -7   1   5 2113.05   34.82
   7   1  -5 2207.53   34.47
   7  -1  -5 2110.19   34.82
   7  -1  -5 2124.66   34.86
  -7   1   5 2147.84   34.82
   7   1  -5 2158.09   34.80
  -7   1   5 2236.50   34.78
  -7  -1   5 2125.24   34.46
   7  -1  -4 3621.10   58.27
  -7   1   4 3634.44   58.29
   7   1  -4 3661.33   57.88
   7  -1  -4 3670.51   58.29
  -7   1   4 3678.39   58.20
   7   1  -4 3587.74   58.22
  -7  -1   4 3614.37   57.87
   7   1  -3 1964.12   31.27
  -7   1   3 1899.42   31.35
  -7   1   3 1985.83   31.24
   7  -1  -3 1902.69   31.31
   7   1  -2 2000.42   31.99
  -7   1   2 2026.84   31.98
  -7   1   2 1925.01   32.09
   7   1  -1  320.52    5.48
  -7   1   1  314.07    5.46
   7   1   0 1585.52   25.43
  -7   1   0 1561.76   25.41
   7   1   1   30.31    0.78
  -7   1  -1   32.08    0.94
   7   1   1   32.04    0.96
   7   1   2  609.99    9.94
  -7   1  -2  595.66    9.91
   7   1   3  966.54   16.13
  -7   1  -3  983.94   16.10
   7   1   3  974.98   15.94
  -7   1  -4  351.66    6.26
   7   1   4  350.79    6.28
  -7   1  -4  357.06    6.29
   7   1   4  347.08    6.12
   7   1   5   67.88    1.67
   7   1   5   67.74    1.82
  -7   1  -5   67.47    1.77
   7   1   6  247.32    4.62
  -7   1  -6  251.18    4.77
   7   1   6  250.41    4.80
   7   1   6  246.42    4.23
  -7   1  -6  244.65    4.71
   7   1   7  424.10    7.45
   7   1   7  428.41    7.64
  -7   1  -7  418.93    7.59
  -7   1  -7  415.04    7.51
   7   1   7  414.25    7.02
   7   1   8 1508.38   24.60
   7   1   8 1491.84   24.79
  -7   1  -8 1496.30   24.74
   7  -1   8 1507.76   24.77
  -7   1  -8 1489.85   24.61
   7   1   8 1478.49   24.12
   7  -1   9  574.33   10.51
   7   1   9  593.13    9.91
   7   1   9  602.98   10.59
  -7   1  -9  595.83   10.37
   7   1   9  590.30   10.37
  -7   1  -9  592.98   10.52
   7  -1  10   20.97    1.19
   7   1  10   19.25    0.79
  -7   1 -10   18.15    0.99
   7   1  10   18.59    1.15
  -7   1 -10   18.78    1.05
   7   1  10   18.52    1.05
  -7   1 -10   17.33    1.11
   7  -1  11   33.16    1.47
   7   1  11   34.11    1.11
   7   1  11   33.52    1.53
  -7   1 -11   34.38    1.38
   7   1  11   37.06    1.47
  -7   1 -11   33.12    1.47
   7   1  12   30.41    1.07
   7  -1  12   30.03    1.44
  -7   1 -12   29.60    1.21
   7   1  12   31.48    1.53
   7   1  12   26.70    1.33
  -7   1 -12   27.86    1.30
  -7   1 -12   27.11    1.42
   7   1  13  131.61    2.84
  -7   1 -13  130.86    3.03
   7  -1  13  133.58    3.37
   7   1  13  127.22    3.43
  -7   1 -13  129.98    3.17
   7   1  13  133.87    3.27
  -7   1 -13  127.86    3.35
  -7   1 -14  165.64    3.65
   7   1  14  166.41    3.47
   7  -1  14  165.85    4.01
   7   1  14  162.55    4.10
   7   1  14  174.70    3.98
  -7   1 -14  160.34    3.78
  -7   1 -14  168.15    4.05
   7   1  15  635.08   11.00
  -7   1 -15  633.19   11.17
   7   1  15  632.83   11.81
   7   1  15  635.52   11.59
  -7   1 -15  615.42   11.38
  -7   1 -15  637.55   11.68
   7   1  15  639.64   11.76
   7   1  16   99.76    2.49
  -7   1 -16  103.26    2.61
   7   1  16   96.79    2.91
   7   1  16  100.67    3.15
  -7   1 -16  101.09    2.82
   7  -1  16   98.91    2.78
  -7   1 -16   95.66    2.98
   7   1  16   90.62    3.00
  -7   1 -17  503.13    9.09
   7   1  17  495.45    9.57
   7   1  17  485.82    9.81
  -7   1 -17  489.08    9.35
   7  -1  17  509.46    9.36
   7   1  17  494.00    9.75
  -7   1 -17  489.52    9.62
   7   1  18    4.14    1.22
   7   1  18    3.87    1.13
   7  -1  18    5.17    1.00
  -7   1 -18    4.13    1.09
  -7   1 -18    4.38    0.81
   7   1  18    4.24    1.13
   7   1  19   -0.87    1.22
   7  -1  19    0.07    0.85
   7   1  19   -0.81    1.06
   7   1  19    1.24    1.03
   7   1  20   79.73    3.05
   7   1  20   82.85    2.96
   7  -1  20   72.50    2.55
   7   1  20   81.75    2.87
   7   1  21   69.06    2.73
   7  -1  21   65.36    2.41
   7   1  21   66.38    2.65
   7   1  22   -0.33    1.22
   7  -1  22    0.78    0.97
   7   1  22    0.40    1.22
   7   1  22    1.25    1.24
   7  -1  23   36.05    1.89
   7   1  23   34.56    2.19
   7   1  23   35.00    2.31
   7   1  23   33.86    2.06
   7   1  24   23.16    2.08
   7  -1  24   23.66    1.67
   7   1  24   22.99    1.95
   7   1  24   22.50    1.88
   7   1  25    2.42    1.31
   7   1  25   -0.12    1.42
   7  -1  25    0.17    1.10
   7   1  25   -0.98    1.36
  -7  -3  26    5.49    1.30
  -7   3  26    3.46    1.43
  -7  -3  26    4.88    1.47
  -7   3  26    3.97    1.39
  -7  -3  25   10.07    1.32
  -7  -3  25    8.75    1.59
  -7   3  25    8.12    1.50
  -7   3  25   11.14    1.49
  -7  -3  24   79.31    2.80
  -7  -3  24   79.62    3.09
  -7   3  24   78.91    3.17
  -7   3  24   79.44    3.12
  -7   3  24   78.28    2.97
  -7  -3  23   25.12    1.65
  -7  -3  23   23.51    1.83
  -7   3  23   24.76    1.85
  -7   3  23   28.25    1.93
  -7  -3  22   22.73    1.56
  -7  -3  22   23.60    1.78
  -7   3  22   21.88    1.79
  -7   3  22   22.48    1.68
  -7  -3  21   27.90    1.60
  -7  -3  21   30.73    1.87
  -7   3  21   26.71    1.81
  -7   3  21   30.70    1.83
   7   3 -21   33.60    1.52
  -7   3  20   92.93    3.02
   7   3 -20   86.73    2.53
  -7  -3  20   86.65    2.70
  -7  -3  20   87.47    3.03
  -7   3  20   95.02    3.10
  -7  -3  20   89.26    2.88
  -7   3  20   90.74    2.86
  -7   3  19    0.88    1.00
   7   3 -19    0.21    0.78
  -7  -3  19    1.23    1.07
  -7   3  19    0.42    1.01
  -7  -3  19    0.32    0.82
  -7   3  19   -1.17    1.11
  -7  -3  19   -0.50    1.00
  -7   3  19    0.36    0.89
   7   3 -18   30.32    1.36
  -7   3  18   30.23    1.68
  -7  -3  18   34.19    1.83
   7  -3 -18   30.59    1.87
  -7   3  18   28.64    1.68
  -7  -3  18   29.96    1.45
  -7   3  18   32.04    1.89
  -7  -3  18   28.99    1.59
  -7   3  18   28.83    1.63
  -7   3  17   41.34    1.81
  -7  -3  17   41.30    1.78
  -7   3  17   40.97    1.88
   7   3 -17   40.99    1.54
   7  -3 -17   42.47    1.86
  -7  -3  17   41.32    1.66
   7   3 -17   42.03    1.74
  -7   3  17   47.21    2.15
  -7  -3  17   36.06    1.81
   7  -3 -17   42.04    2.07
  -7   3  17   43.57    1.91
  -7   3  16   20.14    1.31
  -7  -3  16   19.19    1.30
   7  -3 -16   20.42    1.39
   7   3 -16   20.93    1.08
  -7   3  16   21.88    1.40
  -7  -3  16   22.23    1.22
   7   3 -16   22.21    1.29
  -7   3  16   24.31    1.66
   7  -3 -16   20.96    1.60
  -7  -3  16   23.36    1.44
  -7   3  16   21.63    1.46
  -7  -3  15   14.34    1.14
  -7   3  15   14.88    1.09
   7  -3 -15   15.30    1.23
  -7   3  15   16.97    1.28
   7   3 -15   15.10    0.94
  -7  -3  15   17.12    1.24
  -7  -3  15   17.85    1.09
   7   3 -15   14.90    1.12
  -7   3  15   14.94    1.35
  -7   3  15   17.85    1.27
   7  -3 -15   15.91    1.44
   7  -3 -14  171.51    4.01
  -7   3  14  174.23    4.08
   7   3 -14  176.62    3.58
  -7  -3  14  171.91    3.87
  -7   3  14  173.71    3.87
  -7  -3  14  173.30    3.69
   7   3 -14  171.65    3.88
  -7   3  14  165.54    4.21
   7  -3 -14  159.27    4.21
  -7  -3  14  171.91    3.97
  -7   3  14  167.65    3.97
   7  -3 -13  149.46    3.59
   7   3 -13  153.02    3.15
  -7   3  13  151.46    3.64
  -7  -3  13  143.67    3.40
  -7   3  13  147.99    3.43
   7   3 -13  154.66    3.51
  -7   3  13  148.55    3.83
  -7  -3  13  147.66    3.51
   7  -3 -13  151.52    3.88
  -7   3  13  145.60    3.53
  -7   3  12  700.71   12.42
   7  -3 -12  687.59   12.36
   7   3 -12  698.52   11.81
  -7  -3  12  689.77   12.12
  -7   3  12  696.42   12.15
   7   3 -12  703.86   12.26
  -7   3  12  718.46   12.67
  -7   3  12  693.50   12.25
  -7  -3  12  699.27   12.24
  -7   3  11   55.53    1.89
   7  -3 -11   58.46    1.90
   7   3 -11   53.17    1.45
  -7   3  11   53.87    1.70
  -7  -3  11   51.13    1.63
   7   3 -11   55.15    1.81
  -7   3  11   58.03    2.07
  -7  -3  11   56.79    1.76
  -7   3  11   51.68    1.71
   7  -3 -10   21.35    1.18
  -7   3  10   21.26    1.19
   7   3 -10   20.19    0.81
  -7   3  10   21.90    1.02
  -7  -3  10   19.43    0.95
   7   3 -10   21.51    1.11
  -7   3  10   21.53    1.29
  -7   3  10   23.30    1.06
  -7  -3  10   19.89    1.01
  -7   3   9   63.01    1.96
   7  -3  -9   61.50    1.94
   7   3  -9   63.59    1.48
  -7  -3   9   65.00    1.72
  -7   3   9   64.66    1.72
   7   3  -9   65.73    1.88
  -7   3   9   62.57    2.05
  -7  -3   9   58.70    1.71
  -7   3   9   61.64    1.74
   7  -3  -8   16.63    1.04
  -7   3   8   17.25    1.04
   7   3  -8   16.56    0.64
  -7  -3   8   16.32    0.81
  -7   3   8   16.97    0.83
   7   3  -8   17.99    0.97
  -7   3   8   15.05    1.09
  -7  -3   8   16.85    0.84
  -7   3   8   16.29    0.84
   7  -3  -7   25.38    1.21
  -7   3   7   24.77    1.18
   7   3  -7   24.18    0.72
  -7   3   7   25.36    0.93
  -7  -3   7   26.77    0.93
   7   3  -7   25.78    1.11
  -7   3   7   23.43    1.20
  -7  -3   7   24.13    0.94
  -7   3   7   25.60    0.96
   7  -3  -6    0.83    0.61
  -7   3   6    0.27    0.59
   7   3  -6    0.27    0.25
  -7   3   6    1.02    0.40
  -7  -3   6    0.44    0.37
   7   3  -6    0.65    0.24
   7   3  -6    0.53    0.50
  -7   3   6    0.14    0.60
  -7   3   6    0.67    0.40
   7  -3  -6    0.61    0.63
  -7  -3   6    0.89    0.39
   7   3  -5   48.06    1.02
  -7   3   5   48.49    1.58
   7   3  -5   47.85    1.00
   7   3  -5   47.99    1.25
   7   3  -5   49.27    1.47
   7   3  -5   46.38    1.12
  -7   3   5   48.83    1.59
   7  -3  -5   45.86    1.66
  -7   3   5   48.77    1.21
  -7  -3   5   49.14    1.22
  -7   3   4   59.57    1.36
  -7  -3   4   60.77    1.37
  -7   3   4   58.53    1.79
   7   3  -4   59.18    1.16
   7   3  -4   62.12    1.16
   7   3  -4   60.63    1.65
   7   3  -4   62.94    1.44
   7  -3  -4   62.64    1.88
  -7   3   4   63.96    1.79
   7  -3  -4   61.94    1.40
   7   3  -4   58.37    1.40
  -7   3   3   16.08    0.57
  -7  -3   3   15.26    0.58
   7   3  -3   13.50    0.40
  -7   3   3   15.16    0.93
   7  -3  -3   14.51    0.58
   7   3  -3   13.89    0.58
   7   3  -3   14.43    0.77
   7   3  -3   14.58    0.41
   7  -3  -3   14.09    0.93
   7   3  -3   14.21    0.70
  -7  -3   2    1.02    0.29
  -7   3   2    0.74    0.29
  -7   3   2    0.66    0.57
   7   3  -2    0.57    0.19
   7  -3  -2    0.42    0.29
   7   3  -2    0.55    0.31
   7   3  -2    0.97    0.42
   7  -3  -2    1.06    0.56
   7   3  -2    0.58    0.45
  -7   3   1  337.44    6.29
   7   3  -1  345.38    5.59
   7  -3  -1  329.24    5.71
   7   3  -1  332.15    5.74
  -7   3   1  330.97    5.71
  -7  -3   1  335.31    5.74
   7  -3  -1  350.09    6.23
   7   3  -1  341.49    6.14
   7   3   0 1665.96   26.73
   7  -3   0 1628.72   26.68
   7   3   0 1658.43   26.61
  -7   3   0 1691.11   27.34
  -7  -3   0 1688.84   26.74
  -7   3   0 1630.26   26.70
   7  -3   0 1686.72   27.15
   7   3   0 1662.23   27.19
   7  -3   1   55.50    1.27
   7   3   1   53.82    1.30
   7   3   1   55.51    1.23
  -7  -3  -1   55.06    1.25
  -7  -3  -1   56.92    1.33
  -7   3  -1   55.96    1.29
   7  -3   1   57.00    1.57
   7   3   1   55.18    1.69
   7  -3   2   52.49    1.25
   7   3   2   51.12    1.28
   7   3   2   53.35    1.24
  -7  -3  -2   53.69    1.26
  -7  -3  -2   52.38    1.30
  -7   3  -2   49.36    1.25
   7  -3   2   48.72    1.42
   7   3   2   49.78    1.66
   7   3   3  178.70    3.40
   7  -3   3  177.82    3.35
   7   3   3  180.37    3.35
  -7  -3  -3  180.17    3.35
  -7   3  -3  179.48    3.38
  -7  -3  -3  176.10    3.41
   7  -3   3  178.88    3.46
   7   3   3  167.86    3.87
   7   3   4   33.17    1.09
   7  -3   4   30.69    1.03
  -7  -3  -4   35.07    1.07
  -7  -3  -4   35.03    1.11
   7   3   4   33.25    1.04
   7  -3   4   34.90    1.08
   7   3   4   33.67    1.43
  -7   3  -4   33.29    1.06
  -7  -3  -5  130.96    2.71
   7   3   5  131.69    2.73
   7  -3   5  135.68    2.76
   7   3   5  129.58    2.78
   7  -3   5  128.07    2.62
   7   3   5  124.47    3.20
  -7   3  -5  130.34    2.76
  -7  -3  -5  132.04    2.79
   7   3   6   85.35    2.01
   7   3   6   79.48    2.03
   7  -3   6   81.03    2.00
  -7   3  -6   79.55    2.22
  -7  -3  -6   80.99    1.97
  -7   3  -6   78.49    2.00
   7   3   6   82.47    2.45
  -7  -3  -6   81.85    2.04
   7   3   7   11.00    0.76
   7   3   7   11.79    0.83
   7  -3   7   11.76    0.81
  -7   3  -7   12.60    0.94
  -7  -3  -7   12.67    0.78
   7   3   7    9.65    1.05
  -7  -3  -7   11.49    0.81
  -7   3  -7   11.54    0.79
   7   3   8    6.63    0.69
  -7  -3  -8    6.51    0.75
   7   3   8    6.41    0.72
  -7   3  -8    4.62    0.72
   7  -3   8    5.75    0.73
  -7   3  -8    5.05    0.77
  -7  -3  -8    6.99    0.72
   7   3   8    5.19    0.95
   7   3   9   20.53    1.07
   7  -3   9   22.93    1.13
   7   3   9   19.65    1.10
  -7   3  -9   21.01    1.17
  -7  -3  -9   22.54    1.08
  -7  -3  -9   20.76    1.13
  -7   3  -9   22.07    1.11
   7   3   9   20.19    1.40
   7   3  10   97.75    2.52
   7   3  10   96.68    2.63
   7  -3  10   98.55    2.57
  -7   3 -10   98.57    2.83
  -7   3 -10   97.15    2.61
  -7  -3 -10   97.56    2.49
   7   3  10  103.38    3.04
  -7   3 -10   93.25    2.53
  -7  -3 -10   94.96    2.57
  -7  -3 -11   16.12    1.03
   7   3  11   13.80    1.02
   7   3  11   15.25    1.10
   7  -3  11   16.45    1.12
  -7   3 -11   14.64    1.07
  -7   3 -11   15.51    1.25
   7   3  11   15.51    1.39
  -7  -3 -11   15.14    1.07
  -7   3 -11   16.47    1.10
   7   3  12   60.56    1.98
  -7   3 -12   56.26    1.98
   7   3  12   52.24    2.01
   7  -3  12   55.60    2.00
   7   3  12   60.74    1.40
  -7  -3 -12   56.41    1.91
   7   3  12   61.50    2.39
  -7   3 -12   59.79    2.00
  -7  -3 -12   58.89    2.02
   7   3  13   39.69    1.70
  -7   3 -13   42.94    1.75
   7  -3  13   38.30    1.69
   7   3  13   37.41    1.75
   7   3  13   41.30    1.13
  -7  -3 -13   39.66    1.61
   7   3  13   41.99    2.08
  -7   3 -13   36.23    1.66
  -7  -3 -13   40.09    1.71
  -7   3 -14  356.43    7.05
   7   3  14  358.16    7.10
   7   3  14  349.87    7.22
   7  -3  14  353.08    7.19
   7   3  14  359.69    6.26
  -7  -3 -14  360.47    7.00
  -7   3 -14  353.73    7.09
  -7  -3 -14  352.55    7.12
   7   3  14  359.20    7.68
   7   3  15   35.46    1.69
  -7   3 -15   34.28    1.65
   7   3  15   36.48    1.83
   7  -3  15   35.29    1.76
   7   3  15   34.56    1.12
  -7  -3 -15   33.74    1.59
   7   3  15   31.55    1.98
  -7  -3 -15   33.57    1.71
  -7   3 -15   35.02    1.70
  -7  -3 -16    8.85    1.06
  -7   3 -16   10.50    1.19
   7   3  16    9.21    1.20
   7  -3  16   10.76    1.25
   7   3  16    9.70    0.70
   7  -3  16   10.09    0.78
  -7   3 -16   11.21    1.22
  -7  -3 -16    8.11    1.16
   7   3  16   12.01    1.49
   7   3  16   12.29    1.24
   7   3  17   18.87    0.93
   7   3  17   19.06    1.44
   7  -3  17   17.79    1.46
   7   3  17   18.24    1.49
  -7  -3 -17   18.89    1.44
  -7   3 -17   18.62    1.45
   7  -3  17   16.10    0.96
   7   3  17   14.41    1.59
   7   3  18   30.96    1.77
   7  -3  18   30.12    1.79
   7   3  18   27.58    1.80
   7   3  18   33.85    2.16
   7  -3  18   29.94    1.25
  -7   3 -18   31.40    1.69
   7   3  18   30.49    1.19
   7   3  19   11.01    1.43
   7  -3  19   12.12    1.40
  -7   3 -19   14.23    1.35
   7   3  19   13.67    1.70
   7  -3  19   13.47    0.95
   7   3  19   13.72    1.42
   7   3  20   19.47    1.65
   7  -3  20   18.37    1.66
   7  -3  20   20.59    1.09
  -7   3 -20   20.50    1.50
   7   3  20   16.27    1.52
   7   3  21   15.36    1.63
   7  -3  21   18.52    1.70
   7   3  21   15.09    1.58
  -7   3 -21   17.55    1.50
   7  -3  21   13.40    1.00
  -7   3 -22   51.10    2.23
   7  -3  22   55.49    1.76
   7   3  22   48.94    2.41
   7   3  22   50.47    2.54
   7  -3  22   51.06    2.53
   7  -3  23   83.59    2.27
   7  -3  23   82.23    3.18
   7   3  23   77.51    3.14
   7   3  23   79.52    3.05
  -7  -5  20   38.34    1.88
  -7   5  20   42.49    2.20
  -7  -5  19   48.36    2.03
  -7   5  19   52.22    2.36
  -7  -5  19   48.90    1.90
  -7   5  18    5.85    1.25
  -7   5  18    5.96    1.02
  -7  -5  18    6.11    1.02
   7   5 -18    6.36    1.14
  -7   5  18    5.19    1.40
  -7  -5  18    6.54    0.93
  -7   5  17   30.65    1.78
  -7  -5  17   27.64    1.44
  -7   5  17   27.42    1.48
   7   5 -17   29.57    1.69
  -7   5  17   28.62    1.99
  -7  -5  17   29.24    1.37
  -7   5  16   91.11    2.98
  -7  -5  16   88.44    2.55
  -7   5  16   87.44    2.58
   7   5 -16   99.75    2.99
  -7   5  16   91.47    3.21
  -7  -5  16   92.60    2.47
  -7   5  15    2.91    1.08
  -7   5  15    2.44    1.21
   7   5 -15    2.80    1.03
  -7  -5  15    3.33    0.67
  -7  -5  15    1.57    0.72
  -7   5  15    1.41    0.77
  -7   5  14   16.79    1.42
  -7  -5  14   18.34    1.05
  -7   5  14   16.24    1.06
   7   5 -14   18.73    1.41
  -7   5  14   15.97    1.59
  -7  -5  14   17.56    0.99
  -7   5  13   78.17    2.61
  -7  -5  13   76.15    2.06
  -7   5  13   75.49    2.10
   7   5 -13   77.74    2.58
  -7   5  13   79.28    2.82
  -7  -5  13   76.61    1.99
  -7   5  12    0.36    0.92
  -7   5  12   -0.04    0.57
  -7  -5  12   -0.11    0.56
   7   5 -12    1.44    0.93
  -7   5  12    1.58    1.12
  -7  -5  12    0.06    0.51
  -7  -5  11  111.24    2.40
  -7   5  11  112.66    2.44
  -7   5  11  117.14    3.20
   7   5 -11  113.26    2.39
  -7  -5  11  114.39    2.47
  -7   5  11  109.40    2.48
   7   5 -11  103.14    3.06
  -7   5  11  106.29    3.30
   7  -5 -11  108.00    3.39
  -7   5  10    0.12    0.44
  -7  -5  10    0.07    0.42
  -7   5  10   -0.20    0.81
   7   5 -10    0.12    0.44
   7   5 -10    0.63    0.48
  -7   5  10    0.66    0.46
  -7  -5  10    0.10    0.45
  -7   5  10    0.76    1.02
   7   5 -10    1.29    0.89
   7  -5 -10    0.41    1.08
  -7  -5   9   13.40    0.58
  -7   5   9   13.07    0.61
   7   5  -9   12.44    0.69
  -7   5   9    9.89    1.14
   7   5  -9   11.92    0.64
  -7  -5   9   11.85    0.59
  -7   5   9   11.18    0.60
  -7   5   9   13.08    1.28
   7   5  -9   11.64    1.16
   7  -5  -9   12.52    1.31
  -7   5   8  334.57    5.66
  -7   5   8  341.32    6.80
   7   5  -8  341.97    5.86
   7   5  -8  340.10    5.82
  -7  -5   8  330.51    5.64
  -7   5   8  329.81    5.68
   7   5  -8  346.38    6.78
  -7   5   8  343.52    6.94
   7  -5  -8  350.42    7.08
  -7   5   7    0.06    0.85
   7   5  -7    0.12    0.39
   7   5  -7   -0.31    0.40
  -7   5   7   -0.26    0.84
   7   5  -7    0.36    0.79
   7  -5  -7    0.37    0.95
  -7   5   6  350.75    6.84
   7   5  -6  342.37    5.84
   7   5  -6  341.57    6.74
   7   5  -6  339.14    5.83
  -7   5   6  338.58    6.81
   7  -5  -6  340.41    6.99
   7   5  -5  103.22    2.04
  -7   5   5  106.62    2.87
   7   5  -5  100.88    2.79
   7   5  -5  103.41    2.04
   7   5  -5  104.27    2.15
   7  -5  -5   99.82    2.94
  -7   5   4    5.59    0.91
   7   5  -4    4.07    0.43
   7   5  -4    4.22    0.43
   7   5  -4    4.57    0.84
   7   5  -4    5.12    0.61
   7  -5  -4    5.04    0.97
  -7   5   3  111.65    2.97
   7   5  -3  109.25    2.14
   7   5  -3  117.72    2.91
   7   5  -3  106.36    2.16
   7   5  -3  114.07    2.53
   7  -5  -3  113.26    3.00
  -7   5   2  103.56    2.82
   7   5  -2  103.72    2.69
   7   5  -2  102.02    2.05
   7   5  -2  102.79    2.49
   7  -5  -2  105.13    2.84
  -7   5   1   64.25    2.15
   7   5  -1   62.59    1.97
   7   5  -1   64.67    1.92
   7   5  -1   64.59    1.46
   7  -5  -1   64.68    2.10
   7   5   0  131.99    2.61
   7   5   0  134.37    3.19
   7  -5   0  135.47    3.23
  -7   5   0  134.18    3.34
   7   5   1   42.96    1.18
   7  -5   1   40.81    1.57
  -7   5  -1   40.66    1.70
   7   5   2    4.76    0.54
   7   5   2    3.71    0.85
   7  -5   2    3.74    0.77
  -7   5  -2    4.48    0.90
   7   5   3   14.30    0.79
   7   5   3   11.96    1.14
  -7   5  -3   13.64    1.14
  -7   5  -4   36.87    1.67
   7   5   4   37.54    1.76
   7  -5   4   39.73    1.37
   7   5   4   38.27    1.26
   7   5   5   15.24    1.33
   7   5   5   14.94    0.88
   7   5   5   15.58    0.60
   7   5   5   14.07    0.56
  -7  -5  -6   40.73    1.40
   7   5   6   39.64    1.39
   7   5   6   37.86    1.10
  -7   5  -6   39.21    1.69
   7  -5   6   39.32    1.28
   7   5   6   40.71    1.94
   7  -5   6   39.08    0.98
   7   5   6   39.75    1.08
  -7  -5  -7    0.59    0.63
   7   5   7    1.01    0.67
   7  -5   7    0.35    0.38
   7   5   7    0.73    0.47
  -7   5  -7    0.35    0.82
   7   5   7   -0.08    0.96
   7  -5   7    0.96    0.47
   7  -5   7    0.28    0.39
   7   5   7    1.17    0.46
  -7  -5  -8   23.31    1.18
   7   5   8   25.03    1.21
   7   5   8   23.46    0.99
   7  -5   8   23.08    0.91
  -7   5  -8   23.30    1.36
   7  -5   8   25.24    0.89
   7   5   8   25.85    1.73
   7   5   8   24.88    1.00
   7  -5   8   24.17    0.92
   7  -5   9   31.36    1.14
   7   5   9   34.37    1.24
  -7  -5  -9   33.18    1.41
   7   5   9   35.04    1.43
   7  -5   9   33.74    1.17
  -7   5  -9   36.63    1.64
   7   5   9   35.56    2.03
   7  -5   9   32.65    0.96
   7   5  10   98.56    2.40
   7  -5  10   96.55    2.30
  -7  -5 -10   98.87    2.58
   7   5  10   95.05    2.57
   7  -5  10   96.93    2.31
  -7   5 -10   97.86    2.74
  -7   5 -10   92.63    3.15
   7   5  10   98.02    3.27
   7  -5  10   87.38    1.81
   7  -5  11    0.17    0.63
   7   5  11   -0.37    0.66
   7  -5  11   -0.29    0.62
  -7  -5 -11    0.75    0.78
   7   5  11   -0.66    0.82
  -7   5 -11    0.56    0.86
  -7   5 -11    0.09    1.15
   7   5  11    1.07    1.22
   7  -5  12   77.65    2.12
  -7  -5 -12   70.38    2.25
   7   5  12   77.97    2.35
   7   5  12   72.10    2.16
  -7   5 -12   69.83    2.77
   7   5  12   73.58    2.94
   7  -5  12   68.58    2.08
   7   5  13   15.26    1.15
  -7  -5 -13   15.83    1.23
   7   5  13   16.46    1.30
   7   5  13   16.05    1.78
   7  -5  13   15.87    1.12
  -7   5 -13   14.19    1.53
   7  -5  13   16.29    1.11
   7  -5  14    0.05    0.76
   7   5  14   -0.22    1.36
   7   5  14    1.61    0.98
  -7   5 -14    1.22    1.26
   7  -5  14    1.74    0.87
   7   5  14    0.89    0.90
   7   5  15  374.06    7.60
  -7   5 -15  370.57    8.05
   7  -5  15  377.72    7.32
   7   5  15  389.02    8.49
   7   5  15  378.56    7.46
   7  -5  15  379.52    7.40
   7   5  16    2.43    1.42
   7   5  16    2.39    1.07
   7   5  16    0.75    0.94
   7  -5  16    1.63    1.00
   7  -5  16    2.04    0.90
   7  -5  17   52.42    2.07
   7   5  17   54.35    2.27
  -8   0  28   -0.10    1.20
  -8   0  28   -1.03    1.52
  -8   0  28    0.64    1.01
  -8   0  27   -0.49    1.23
  -8   0  27    0.37    1.40
  -8   0  27    0.31    1.02
  -8   0  26    3.01    1.26
  -8   0  26    4.06    1.43
  -8   0  26    2.65    1.08
  -8   0  25   -1.17    1.17
  -8   0  25   -0.73    0.99
  -8   0  25   -0.80    1.31
  -8   0  24  137.85    3.95
  -8   0  24  149.17    3.77
  -8   0  24  143.58    4.38
  -8   0  23    0.08    0.99
  -8   0  23    0.68    0.87
  -8   0  23    0.48    0.87
  -8   0  23    0.83    1.17
  -8   0  22   28.27    1.69
  -8   0  22   29.25    1.54
  -8   0  22   26.21    1.48
  -8   0  22   30.00    1.94
  -8   0  21   -0.07    0.90
   8   0 -21   -0.13    0.86
  -8   0  21    0.65    0.99
  -8   0  21    1.25    0.83
  -8   0  21   -0.31    0.78
  -8   0  21    0.28    1.04
  -8   0  20  195.78    4.70
   8   0 -20  188.56    4.37
  -8   0  20  200.40    4.35
  -8   0  20  197.30    4.37
   8   0 -19   -0.12    0.80
  -8   0  19    0.37    0.92
  -8   0  19    0.73    0.80
  -8   0  19    0.33    0.71
  -8   0  19    0.59    0.99
   8   0 -18  168.21    3.83
  -8   0  18  166.24    4.08
  -8   0  18  163.57    3.71
  -8   0  18  166.88    3.77
  -8   0  18  163.65    4.19
   8   0 -18  157.40    3.79
   8   0 -17    0.47    0.68
  -8   0  17    0.07    0.78
  -8   0  17    0.30    0.67
  -8   0  17   -0.19    0.63
   8   0 -17    0.05    0.69
  -8   0  17    0.15    0.80
   8   0 -16    8.35    0.87
  -8   0  16    7.35    1.02
  -8   0  16    6.48    0.75
  -8   0  16    6.66    0.78
   8   0 -16    5.72    0.79
  -8   0  16    8.89    1.07
   8   0 -15   -0.14    0.62
  -8   0  15    0.49    0.55
  -8   0  15   -0.06    0.70
  -8   0  15    0.45    0.60
   8   0 -15    0.48    0.61
  -8   0  15   -0.06    0.71
   8   0 -14  702.05   12.05
  -8   0  14  708.41   12.34
  -8   0  14  700.89   11.94
  -8   0  14  680.25   12.00
  -8   0  14  673.68   12.41
   8   0 -14  702.34   12.10
  -8   0  13   -0.77    0.65
  -8   0  13   -0.11    0.66
   8   0 -13   -0.63    0.55
  -8   0  13    0.47    0.53
   8   0 -13    0.60    0.56
  -8   0  12    0.71    0.68
  -8   0  12    0.36    0.62
   8   0 -12    0.43    0.58
  -8   0  12    1.00    0.56
   8   0 -12    0.89    0.57
  -8   0  11   -0.13    0.67
   8   0 -11    0.39    0.59
  -8   0  11    0.33    0.67
  -8   0  11    0.07    0.52
   8   0 -11   -0.03    0.55
  -8   0  10    0.96    0.64
   8   0 -10    0.89    0.54
  -8   0  10    0.42    0.48
   8   0 -10    0.94    0.54
   8   0  -9    0.09    0.52
   8   0  -9   -0.08    0.57
  -8   0   9    1.03    0.60
   8   0  -9   -0.17    0.46
   8   0  -8   52.61    1.37
  -8   0   8   49.71    1.46
   8   0  -8   47.72    1.51
   8   0  -8   48.85    1.34
   8   0  -7    0.64    0.43
  -8   0   7    0.18    0.51
   8   0  -7    0.39    0.51
   8   0  -7    0.16    0.40
   8   0  -6 2540.09   41.53
   8   0  -6 2625.70   41.52
   8   0  -6 2588.90   41.73
  -8   0   6 2592.20   41.69
   8   0  -5    0.62    0.34
  -8   0   5   -0.25    0.48
   8   0  -5   -0.31    0.43
   8   0  -4 2738.59   43.22
   8   0  -4 2653.65   43.38
  -8   0   4 2689.31   43.36
  -8   0   3   -0.23    0.43
   8   0  -3   -0.20    0.39
   8   0  -2    2.72    0.44
  -8   0   2    2.24    0.44
  -8   0   1    0.50    0.43
   8   0  -1    0.02    0.38
  -8   0   0   66.61    1.52
   8   0   0   62.95    1.52
  -8   0  -1   -0.28    0.42
   8   0   1    0.09    0.41
  -8   0  -2  424.38    7.25
   8   0   2  411.40    7.26
   8   0   3   -0.18    0.43
  -8   0  -3    0.96    0.50
   8   0   4  840.21   14.19
  -8   0  -4  850.01   14.12
  -8   0  -4  872.61   14.27
   8   0   4  839.93   14.27
  -8   0  -5   -0.09    0.45
   8   0   5    0.13    0.50
   8   0   5   -0.29    0.52
  -8   0  -5    0.10    0.52
  -8   0  -6  748.10   12.23
   8   0   6  727.96   12.54
  -8   0  -6  745.91   12.63
   8   0   6  730.36   12.65
  -8   0  -6  732.52   12.46
  -8   0  -7   -0.20    0.54
   8   0   7    0.77    0.61
  -8   0  -7    0.02    0.39
  -8   0  -7   -0.08    0.64
   8   0   7    0.52    0.62
  -8   0  -8   13.78    0.67
   8   0   8   13.33    0.93
   8   0   8   13.83    0.99
  -8   0  -8   13.80    0.99
  -8   0  -8   12.81    0.86
   8   0   9    0.27    0.65
   8   0   9    0.05    0.68
  -8   0  -9    0.25    0.68
  -8   0  -9    0.56    0.39
  -8   0  -9    0.68    0.61
  -8   0 -10  176.46    3.40
   8   0  10  164.23    3.78
   8   0  10  174.23    3.95
  -8   0 -10  171.13    3.68
  -8   0 -10  175.03    3.91
   8   0  11    0.27    0.66
   8   0  11   -0.30    0.73
  -8   0 -11    0.06    0.73
  -8   0 -11    0.18    0.43
  -8   0 -11    0.36    0.63
  -8   0 -12    6.73    0.79
   8   0  12    5.62    0.97
  -8   0 -12    5.63    0.95
   8   0  12    6.10    0.88
  -8   0 -12    6.63    0.60
  -8   0 -13   -0.52    0.69
   8   0  13    0.91    0.85
  -8   0 -13    0.19    0.77
   8   0  13   -0.37    0.73
  -8   0 -13   -0.30    0.47
  -8   0 -14    4.60    0.84
   8   0  14    4.85    0.98
  -8   0 -14    2.88    0.90
   8   0  14    4.04    0.89
  -8   0 -15    0.64    0.83
   8   0  15   -0.79    0.95
  -8   0 -15    0.43    0.86
   8   0  15   -0.14    0.86
   8   0  16   15.72    1.35
   8   0  16   16.38    1.46
  -8   0 -16   17.67    1.24
  -8   0 -16   16.70    1.39
   8   0  16   15.20    1.31
   8   0  17    0.23    0.99
   8   0  17   -1.86    1.14
  -8   0 -17    0.65    0.89
   8   0  17    0.89    0.93
  -8   0 -17    0.16    1.07
   8   0  18  621.56   11.71
   8   0  18  612.56   11.58
   8   0  18  618.84   11.93
   8   0  19    1.38    1.12
   8   0  19    1.62    1.06
   8   0  19   -0.20    1.27
   8   0  20  360.37    7.65
   8   0  20  347.10    7.47
   8   0  20  358.20    7.90
   8   0  21    0.95    1.19
   8   0  21   -0.79    1.16
   8   0  21    1.40    1.30
   8   0  22   36.58    2.16
   8   0  22   32.72    1.93
   8   0  22   33.47    2.23
   8   0  23    0.94    1.27
   8   0  23   -0.47    1.09
   8   0  23    0.35    1.39
   8   0  24    5.34    1.46
   8   0  24    2.91    1.30
   8   0  24    3.89    1.48
   8   0  25   -0.68    1.34
   8   0  25   -0.76    1.52
   8   0  25    0.80    1.26
  -8  -2  27    9.39    1.45
  -8   2  27   12.61    1.81
  -8  -2  27    9.81    1.67
  -8   2  27   11.29    1.58
  -8   2  27   12.82    1.62
  -8  -2  26   -0.54    1.11
  -8   2  26    0.24    1.41
  -8  -2  26   -1.63    1.40
  -8   2  26    0.50    1.28
  -8   2  26    0.20    1.23
  -8  -2  25    0.60    1.11
  -8  -2  25    0.11    1.29
  -8   2  25    0.11    1.35
  -8   2  25    0.10    1.22
  -8   2  25    0.39    1.16
  -8  -2  24   26.82    1.69
  -8  -2  24   21.80    1.90
  -8   2  24   19.41    1.80
  -8   2  24   26.20    1.83
  -8   2  24   19.58    1.67
  -8   2  23  134.11    3.86
  -8  -2  23  131.55    3.66
  -8   2  23  124.99    3.27
  -8   2  23  133.41    3.89
  -8   2  23  140.70    4.13
  -8  -2  23  126.73    3.99
  -8  -2  22    3.17    1.03
  -8   2  22    3.37    0.81
  -8  -2  22    2.26    1.19
  -8   2  22    2.48    1.23
  -8   2  22    3.00    1.20
  -8   2  22    2.85    1.14
   8   2 -22    2.82    0.89
  -8   2  21   99.31    3.10
   8   2 -21   96.24    2.72
  -8  -2  21   93.89    2.88
  -8  -2  21   89.88    2.96
  -8   2  21   99.52    3.17
  -8   2  21   97.32    3.25
  -8  -2  21   91.04    3.15
   8   2 -20    3.60    0.88
  -8   2  20    1.10    0.93
  -8  -2  20    1.85    1.06
  -8   2  20    1.70    1.07
  -8  -2  20    2.03    0.87
  -8   2  20    1.89    1.05
  -8  -2  20    1.74    1.00
  -8   2  20    2.84    1.07
  -8  -2  20    1.07    1.03
   8  -2 -19  103.66    2.95
  -8   2  19   95.55    2.96
   8   2 -19  100.23    2.66
  -8  -2  19   98.82    2.97
  -8  -2  19   98.52    2.77
  -8   2  19   93.64    3.09
   8  -2 -19  102.41    3.16
  -8  -2  19   89.24    3.05
  -8   2  19   98.25    2.97
  -8  -2  19   99.50    2.99
  -8   2  18    6.37    1.08
  -8  -2  18    6.46    1.05
   8  -2 -18    6.79    1.07
   8   2 -18    6.44    0.86
  -8   2  18    5.24    1.05
  -8  -2  18    4.78    1.07
  -8   2  18    6.51    1.17
  -8  -2  18    6.46    0.92
  -8  -2  18    6.54    1.07
   8  -2 -18    7.24    1.18
  -8   2  17  170.68    4.05
   8   2 -17  170.23    3.66
  -8  -2  17  160.93    3.98
  -8   2  17  163.56    3.99
  -8  -2  17  168.17    4.02
  -8  -2  17  163.25    3.75
   8  -2 -17  164.86    3.95
   8  -2 -17  159.72    4.14
  -8   2  17  166.38    4.19
  -8  -2  17  163.45    4.11
   8  -2 -16   15.29    1.17
   8   2 -16   13.79    0.96
  -8   2  16   15.74    1.21
  -8   2  16   14.97    1.18
  -8  -2  16   17.46    1.22
  -8  -2  16   16.80    1.03
  -8  -2  16   16.48    1.22
  -8  -2  16   16.10    1.25
   8  -2 -16   16.12    1.34
  -8   2  16   17.07    1.28
  -8   2  15  122.34    3.17
   8   2 -15  121.90    2.83
  -8   2  15  126.04    3.17
  -8  -2  15  125.82    3.18
  -8  -2  15  127.87    2.95
  -8  -2  15  121.94    3.17
   8  -2 -15  124.42    3.15
  -8  -2  15  118.14    3.21
  -8   2  15  122.69    3.28
   8  -2 -15  123.65    3.38
   8  -2 -14    5.56    0.86
  -8   2  14    4.29    0.79
   8   2 -14    4.63    0.63
  -8   2  14    4.61    0.81
  -8  -2  14    6.63    0.86
  -8  -2  14    5.70    0.69
  -8   2  14    3.96    0.90
   8  -2 -14    4.22    0.97
  -8  -2  14    4.49    0.85
  -8   2  14    6.37    0.91
   8  -2 -13   17.18    1.10
  -8   2  13   16.99    1.11
   8   2 -13   18.13    0.89
  -8   2  13   19.44    1.12
  -8  -2  13   19.78    1.15
  -8  -2  13   19.41    0.95
  -8   2  13   18.94    1.24
   8  -2 -13   16.79    1.24
  -8   2  13   17.45    1.14
  -8  -2  13   18.13    1.15
  -8   2  12  240.40    4.91
   8  -2 -12  231.27    4.83
   8   2 -12  235.42    4.46
  -8  -2  12  237.02    4.81
  -8   2  12  235.17    4.79
  -8  -2  12  235.87    4.53
  -8   2  12  243.54    5.03
  -8  -2  12  235.30    4.87
  -8   2  12  235.27    4.89
   8  -2 -12  236.52    5.07
  -8   2  11  284.03    5.53
   8   2 -11  283.34    5.05
  -8   2  11  279.88    5.40
  -8  -2  11  284.21    5.42
   8   2 -11  278.79    5.31
  -8  -2  11  282.04    5.13
  -8   2  11  279.56    5.61
   8  -2 -11  278.22    5.68
  -8  -2  11  279.75    5.47
  -8   2  11  279.01    5.47
   8   2 -11  269.85    4.69
  -8   2  10    2.10    0.69
   8   2 -10    2.83    0.45
  -8   2  10    2.25    0.63
  -8  -2  10    2.18    0.63
   8   2 -10    3.25    0.60
  -8  -2  10    2.67    0.49
  -8   2  10    3.72    0.76
  -8  -2  10    3.69    0.66
  -8   2  10    4.72    0.72
   8  -2 -10    3.65    0.81
   8   2 -10    3.00    0.28
  -8   2   9   29.88    1.25
   8   2  -9   29.35    0.89
  -8   2   9   27.26    1.13
  -8  -2   9   26.26    1.10
  -8  -2   9   28.71    0.92
   8   2  -9   29.41    1.11
   8  -2  -9   30.85    1.37
  -8   2   9   30.50    1.32
   8   2  -9   28.35    0.68
  -8  -2   9   27.40    1.15
  -8   2   9   30.19    1.19
   8   2  -8  152.91    2.81
  -8   2   8  154.21    3.34
   8   2  -8  152.25    3.11
  -8  -2   8  155.36    2.85
   8   2  -8  151.19    2.62
   8  -2  -8  150.65    3.44
  -8   2   8  145.47    3.36
  -8   2   8  146.88    3.14
  -8  -2   8  156.45    3.15
   8  -2  -8  153.77    3.21
   8   2  -8  146.18    3.20
   8   2  -7  978.97   16.01
  -8   2   7  996.99   16.62
  -8  -2   7  965.40   16.04
  -8  -2   7  962.17   16.49
   8   2  -7 1000.14   16.38
   8  -2  -7 1005.27   16.75
  -8   2   7  978.05   16.67
  -8  -2   7 1021.79   16.41
   8   2  -7  988.34   16.46
   8  -2  -7 1011.09   16.47
  -8   2   7 1008.36   16.41
   8   2  -6    0.39    0.25
  -8  -2   6    0.30    0.25
  -8   2   6    1.01    0.65
  -8   2   6    0.11    0.61
   8   2  -6    0.68    0.48
  -8  -2   6    0.77    0.47
   8   2  -6    0.43    0.50
  -8   2   6    0.24    0.48
   8  -2  -6    0.34    0.48
   8  -2  -5  188.07    3.63
   8   2  -5  193.46    3.65
   8   2  -5  190.14    3.60
  -8   2   5  190.17    3.86
   8   2  -5  192.57    3.18
  -8   2   5  189.88    3.83
  -8   2   5  194.08    3.61
  -8  -2   5  186.84    3.58
  -8   2   4   66.69    1.81
  -8   2   4   69.12    1.57
  -8  -2   4   65.67    1.56
   8  -2  -4   66.84    1.59
   8   2  -4   67.56    1.60
   8   2  -4   69.26    1.57
  -8   2   3   24.53    1.06
  -8  -2   3   26.03    0.85
  -8   2   3   25.46    0.84
   8  -2  -3   25.31    0.86
   8   2  -3   26.07    0.89
   8   2  -3   26.31    0.82
  -8   2   2  671.03   11.46
   8   2  -2  671.14   11.04
   8  -2  -2  661.09   11.12
  -8   2   2  673.06   11.13
   8   2  -2  675.92   11.16
  -8  -2   2  671.46   11.13
  -8   2   1  207.05    3.76
   8   2  -1  204.16    3.78
   8  -2  -1  207.95    3.76
  -8  -2   1  203.87    3.76
   8   2  -1  208.27    3.61
   8   2   0   20.45    0.58
  -8  -2   0   19.38    0.77
  -8   2   0   19.10    0.75
   8   2   0   18.62    0.75
   8  -2   0   19.65    0.75
   8   2   0   20.19    0.52
   8   2   1  283.69    4.82
  -8  -2  -1  292.50    5.08
  -8   2  -1  284.47    5.06
   8   2   1  279.81    4.74
   8  -2   1  285.81    5.05
   8   2   1  288.26    5.09
  -8  -2  -1  285.87    4.81
   8   2   2  552.68    9.37
  -8  -2  -2  566.13    9.61
  -8   2  -2  574.59    9.60
   8   2   2  568.22    9.16
   8   2   2  559.32    9.62
   8  -2   2  562.33    9.58
  -8  -2  -2  579.27    9.37
  -8   2  -3  137.60    2.82
  -8  -2  -3  137.28    2.83
   8   2   3  131.67    2.62
  -8  -2  -3  140.87    2.62
   8   2   3  134.38    2.82
   8  -2   3  136.35    2.81
  -8  -2  -4  644.84   10.69
   8   2   4  635.13   10.71
   8   2   4  617.14   10.92
   8  -2   4  643.14   10.89
  -8   2  -4  647.15   10.89
  -8  -2  -4  648.67   10.92
  -8  -2  -5   87.79    1.98
   8   2   5   88.39    2.01
  -8   2  -5   90.24    2.15
  -8  -2  -5   90.88    2.18
   8   2   5   88.66    2.20
   8  -2   5   89.79    2.17
  -8   2  -5   87.28    2.25
  -8  -2  -6  112.70    2.42
   8   2   6  113.26    2.45
   8   2   6  108.25    2.60
  -8   2  -6  110.42    2.58
   8  -2   6  111.34    2.58
  -8  -2  -6  110.41    2.60
  -8   2  -6  114.03    2.67
   8   2   6  110.98    1.94
  -8  -2  -7   88.90    2.09
   8   2   7   84.42    2.10
  -8   2  -7   84.38    2.22
  -8  -2  -7   84.09    2.22
   8   2   7   84.99    2.25
   8  -2   7   89.14    2.23
   8   2   7   84.98    1.58
  -8   2  -7   85.99    2.26
   8   2   8  171.03    3.02
  -8   2  -8  174.17    3.73
   8   2   8  173.94    3.77
   8  -2   8  178.23    3.75
  -8  -2  -8  176.73    3.55
   8   2   8  167.53    3.58
  -8   2  -8  163.76    3.69
  -8  -2  -8  171.58    3.74
   8   2   9  326.62    5.59
  -8   2  -9  331.60    6.34
   8  -2   9  326.01    6.37
   8   2   9  333.96    6.42
  -8  -2  -9  334.36    6.16
   8   2   9  332.63    6.23
   8   2   9  332.24    6.66
  -8   2  -9  329.93    6.35
  -8  -2  -9  327.89    6.36
  -8   2 -10  248.70    5.06
   8   2  10  248.80    4.39
   8   2  10  245.37    5.17
   8  -2  10  242.92    5.14
   8   2  10  251.92    5.02
  -8  -2 -10  251.42    4.93
  -8   2 -10  256.91    5.16
  -8  -2 -10  252.95    5.16
   8   2  10  246.11    5.40
   8   2  11   17.74    0.69
   8   2  11   16.61    1.15
   8  -2  11   18.33    1.17
  -8   2 -11   17.01    1.09
   8   2  11   18.02    1.07
  -8  -2 -11   16.85    1.03
  -8   2 -11   16.67    1.14
  -8  -2 -11   17.66    1.18
   8   2  11   14.63    1.27
  -8  -2 -12   11.10    0.92
  -8  -2 -12    8.67    1.00
  -8   2 -12    9.85    1.01
   8   2  12    9.50    1.07
   8  -2  12    9.55    1.04
  -8   2 -12    9.10    0.96
   8   2  12    8.86    0.95
   8   2  12    7.95    0.57
   8   2  12    9.02    1.14
   8   2  13  295.24    5.24
  -8   2 -13  284.83    5.88
   8   2  13  291.94    6.11
   8  -2  13  286.12    6.06
  -8   2 -13  287.76    5.87
  -8  -2 -13  289.23    5.79
   8   2  13  292.73    5.91
  -8  -2 -13  290.69    6.03
   8   2  13  276.24    6.24
  -8   2 -13  290.91    6.01
   8   2  14  535.57    9.00
  -8   2 -14  508.30    9.63
   8   2  14  520.48    9.96
   8  -2  14  515.06    9.91
   8   2  14  523.64    9.74
  -8   2 -14  526.04    9.67
  -8  -2 -14  524.69    9.59
  -8   2 -14  508.94    9.79
  -8  -2 -14  506.43    9.79
   8   2  14  528.57   10.17
   8   2  15   30.06    1.11
  -8   2 -15   30.51    1.50
   8   2  15   31.51    1.73
   8  -2  15   27.35    1.61
   8   2  15   26.13    1.49
  -8   2 -15   30.91    1.53
  -8  -2 -15   28.37    1.47
  -8   2 -15   29.27    1.61
  -8  -2 -15   30.85    1.66
  -8   2 -16    1.67    0.87
  -8  -2 -16    1.62    0.88
   8  -2  16    1.38    0.97
   8   2  16    2.16    1.03
   8   2  16    2.36    0.96
  -8   2 -16    2.17    0.87
   8   2  16    1.16    0.59
  -8  -2 -16    1.88    0.95
  -8   2 -16    0.97    0.90
  -8   2 -17  134.90    3.45
   8   2  17  133.10    3.02
   8   2  17  135.26    3.89
   8  -2  17  140.36    3.90
   8   2  17  142.48    3.72
  -8  -2 -17  133.53    3.51
  -8  -2 -17  136.26    3.74
  -8   2 -17  136.76    3.72
   8  -2  17  135.78    3.32
   8   2  18  226.79    4.51
  -8   2 -18  221.31    4.94
   8   2  18  214.44    5.40
   8  -2  18  216.13    5.38
   8   2  18  220.49    5.20
   8  -2  18  226.68    4.80
   8   2  19    8.25    1.41
   8  -2  19   10.21    1.42
  -8   2 -19   12.50    1.12
   8  -2  19   10.83    1.05
   8   2  19   11.14    1.34
   8  -2  20   12.18    1.49
   8   2  20   11.70    1.53
   8  -2  20   10.47    1.09
   8   2  20   10.74    1.57
  -8   2 -20   11.95    1.14
   8   2  20    9.22    1.31
   8  -2  21    0.73    1.21
   8   2  21    2.45    1.27
   8  -2  21    2.07    0.90
   8   2  21    3.59    1.41
   8   2  21    0.93    1.11
  -8   2 -21    3.88    0.99
   8   2  22    6.32    1.43
   8  -2  22    9.59    1.50
   8   2  22    8.29    1.53
   8  -2  22    7.10    1.13
   8   2  22    4.29    1.31
   8  -2  23    2.39    1.37
   8   2  23    3.24    1.40
   8   2  23    2.88    1.43
   8  -2  23    3.16    0.97
   8   2  23    1.12    1.27
   8   2  24   66.50    2.90
   8  -2  24   72.08    2.41
   8   2  24   71.67    3.15
   8  -2  24   68.11    3.05
  -8   4  23   20.05    1.73
  -8  -4  23   19.20    1.67
  -8   4  23   17.47    1.70
  -8   4  22  102.14    3.39
  -8   4  22   96.14    3.26
  -8  -4  22  100.71    3.29
  -8   4  21    1.79    1.32
  -8   4  21    4.33    1.22
  -8  -4  21    4.41    1.19
  -8   4  21    3.27    1.17
  -8   4  20   52.24    2.34
  -8   4  20   57.79    2.60
  -8  -4  20   53.37    2.12
  -8   4  20   51.26    2.27
  -8  -4  20   54.30    2.27
  -8   4  19    1.11    1.01
   8   4 -19    1.42    0.72
  -8  -4  19    2.02    0.99
  -8   4  19    1.35    1.00
  -8   4  19    1.78    1.21
  -8  -4  19    2.66    0.97
  -8   4  19    2.25    0.92
   8   4 -18    0.41    0.69
  -8   4  18   -0.82    1.05
  -8   4  18   -0.90    0.90
  -8  -4  18   -0.66    0.97
   8   4 -18    0.63    0.88
  -8   4  18    1.43    1.20
  -8   4  18   -0.13    0.88
  -8  -4  18   -0.19    0.83
  -8   4  17    2.85    1.04
   8   4 -17    2.70    0.71
  -8   4  17    1.90    0.89
  -8  -4  17    3.45    0.97
   8   4 -17    5.20    1.00
  -8   4  17    4.61    1.22
  -8   4  17    3.28    0.87
  -8  -4  17    3.68    0.85
  -8   4  16   40.52    1.79
  -8  -4  16   43.87    1.80
  -8   4  16   44.31    1.96
   8   4 -16   40.60    1.44
   8   4 -16   41.00    1.79
  -8   4  16   40.32    2.08
  -8   4  16   40.61    1.68
  -8  -4  16   37.65    1.61
  -8   4  15    3.76    1.01
   8   4 -15    2.26    0.61
  -8  -4  15    1.80    0.83
  -8   4  15    2.08    0.83
   8   4 -15    2.80    0.90
  -8   4  15    2.99    1.15
  -8  -4  15    2.13    0.75
  -8   4  15    1.87    0.77
   8  -4 -14   85.57    2.69
  -8   4  14   83.62    2.68
   8   4 -14   85.38    2.10
  -8   4  14   87.69    2.40
  -8  -4  14   85.12    2.36
   8   4 -14   86.32    2.58
  -8   4  14   87.79    2.90
  -8   4  14   84.31    2.49
  -8  -4  14   87.64    2.49
   8  -4 -13   34.13    1.66
  -8   4  13   31.91    1.62
   8   4 -13   31.00    1.12
  -8  -4  13   29.87    1.31
  -8   4  13   32.68    1.35
   8   4 -13   30.09    1.51
  -8   4  13   31.79    1.80
   8  -4 -13   32.29    1.87
  -8  -4  13   32.29    1.40
  -8   4  13   26.28    1.34
   8  -4 -12  230.74    5.06
  -8   4  12  233.48    5.13
   8   4 -12  232.07    4.35
  -8  -4  12  229.88    4.62
  -8   4  12  231.39    4.65
   8   4 -12  226.07    4.95
  -8   4  12  234.90    5.33
  -8  -4  12  241.90    4.78
   8  -4 -12  233.43    5.42
  -8   4  12  234.31    4.77
   8  -4 -11   15.34    1.23
   8   4 -11   15.27    0.74
  -8   4  11   14.67    1.22
  -8   4  11   15.21    0.94
  -8  -4  11   13.49    0.90
  -8   4  11   17.88    1.44
   8   4 -11   15.25    1.12
  -8   4  11   16.89    1.01
  -8  -4  11   15.96    0.98
   8  -4 -11   13.93    1.38
  -8  -4  10  333.80    6.05
  -8   4  10  332.25    6.65
   8  -4 -10  333.55    6.61
   8   4 -10  336.25    5.80
  -8   4  10  330.00    6.07
   8   4 -10  327.60    6.48
  -8   4  10  329.31    6.80
   8  -4 -10  332.64    6.92
  -8  -4  10  326.30    6.12
  -8   4  10  329.29    6.16
  -8   4   9  231.79    4.36
  -8  -4   9  229.77    4.32
  -8   4   9  225.20    4.91
   8  -4  -9  219.03    4.87
   8   4  -9  227.07    4.08
   8   4  -9  236.56    4.82
  -8   4   9  238.63    5.10
  -8  -4   9  224.80    4.39
   8  -4  -9  229.22    5.16
  -8   4   9  226.95    4.41
  -8  -4   8    1.36    0.48
  -8   4   8    2.02    0.50
  -8   4   8    2.65    0.81
   8   4  -8    3.40    0.39
  -8   4   8    3.07    0.55
  -8   4   8    3.13    0.95
   8   4  -8    2.44    0.74
   8  -4  -8    3.80    1.01
  -8  -4   8    3.39    0.54
  -8  -4   7   82.30    1.81
  -8   4   7   80.77    1.81
   8   4  -7   81.56    1.61
  -8   4   7   79.70    2.38
   8   4  -7   78.66    1.63
   8   4  -7   79.49    2.25
  -8   4   7   82.90    2.44
  -8  -4   7   81.67    1.86
  -8   4   7   81.27    1.86
   8  -4  -7   84.62    2.56
  -8   4   6  119.46    2.32
  -8  -4   6  116.76    2.31
   8   4  -6  114.36    2.12
  -8   4   6  118.18    2.98
   8   4  -6  116.15    2.14
   8   4  -6  119.24    2.85
   8   4  -6  116.61    2.22
   8  -4  -6  119.50    3.15
  -8   4   6  116.87    2.97
  -8   4   6  117.54    2.36
  -8  -4   6  113.78    2.34
  -8  -4   5   17.63    0.65
  -8   4   5   17.75    0.65
  -8   4   5   16.18    1.13
   8   4  -5   18.62    0.52
   8   4  -5   17.51    0.52
   8   4  -5   18.04    1.00
   8  -4  -5   18.12    1.24
   8   4  -5   18.77    0.76
  -8   4   5   18.42    0.66
  -8  -4   5   18.70    0.67
  -8   4   4   11.63    0.96
   8   4  -4   12.00    0.41
   8   4  -4   12.05    0.40
  -8   4   4   10.62    0.49
  -8  -4   4    9.85    0.48
   8   4  -4   11.91    0.69
   8   4  -4   10.60    0.85
  -8   4   4   12.14    0.50
   8  -4  -4   11.20    1.00
  -8  -4   4   10.65    0.50
  -8   4   3    1.36    0.68
   8   4  -3    1.18    0.24
  -8   4   3    0.93    0.27
   8   4  -3    1.10    0.24
   8   4  -3    1.13    0.59
  -8   4   3    0.76    0.25
   8   4  -3    1.77    0.51
   8  -4  -3    0.95    0.73
  -8   4   2  100.63    2.65
   8   4  -2   98.55    1.83
  -8   4   2  100.05    1.83
   8   4  -2  103.50    2.42
   8   4  -2  101.60    2.39
   8  -4  -2  101.92    2.63
   8   4  -2   97.50    1.88
  -8   4   1   66.72    2.05
   8   4  -1   63.99    1.32
  -8   4   1   66.23    1.27
   8   4  -1   71.24    1.82
   8  -4  -1   66.43    1.98
   8   4  -1   64.15    1.84
   8   4  -1   63.32    1.32
   8  -4  -1   59.31    1.24
   8   4   0  466.16    7.65
  -8   4   0  447.05    8.47
   8  -4   0  452.95    7.53
   8   4   0  452.58    7.62
   8  -4   0  466.14    8.33
   8   4   0  474.64    8.37
  -8   4   0  460.45    7.56
   8   4   1   10.06    0.49
   8   4   1   11.04    0.53
  -8   4  -1    9.10    0.94
   8  -4   1    9.59    0.45
   8  -4   1   11.40    0.87
  -8   4  -1    9.71    0.47
  -8  -4  -1    9.97    0.51
   8   4   1   10.32    0.88
  -8  -4  -2  400.94    6.78
  -8   4  -2  399.19    6.71
   8  -4   2  401.34    7.22
   8   4   2  397.25    7.54
   8  -4   2  390.88    6.67
   8   4   2  395.13    6.76
   8   4   2  394.02    6.80
   8   4   3   69.44    1.64
   8  -4   3   73.39    1.61
  -8  -4  -3   73.94    1.73
   8  -4   3   73.13    1.93
   8   4   3   72.59    2.27
  -8   4  -3   70.52    1.62
  -8  -4  -3   73.32    1.69
   8   4   3   76.61    1.73
   8  -4   4  124.25    2.51
   8   4   4  124.14    2.57
  -8  -4  -4  125.32    2.64
   8  -4   4  126.53    2.75
   8   4   4  130.73    3.29
  -8   4  -4  124.84    2.54
  -8  -4  -4  122.83    2.59
   8   4   4  123.46    2.62
   8  -4   5   27.47    0.98
   8   4   5   27.80    1.02
   8   4   5   28.01    1.05
  -8  -4  -5   28.26    1.06
   8  -4   5   27.41    1.06
  -8   4  -5   27.42    0.99
   8   4   5   25.08    1.46
  -8  -4  -5   27.06    1.03
   8   4   6  157.38    3.24
   8  -4   6  153.38    3.17
   8   4   6  153.37    3.25
  -8  -4  -6  155.45    3.26
  -8   4  -6  156.90    3.64
   8  -4   6  158.80    3.17
  -8   4  -6  154.24    3.19
  -8  -4  -6  153.12    3.24
   8   4   6  159.58    3.93
   8   4   7   50.91    1.56
   8  -4   7   51.35    1.52
  -8  -4  -7   50.21    1.56
   8   4   7   50.68    1.58
  -8   4  -7   49.65    1.84
   8  -4   7   51.44    1.42
  -8  -4  -7   49.15    1.55
   8   4   7   51.87    2.11
  -8   4  -7   49.17    1.52
   8  -4   8   21.90    1.07
  -8  -4  -8   20.51    1.06
   8   4   8   23.59    1.12
   8   4   8   22.54    1.10
  -8   4  -8   21.31    1.27
   8  -4   8   22.81    0.89
   8   4   8   21.19    1.49
  -8   4  -8   23.79    1.08
  -8  -4  -8   21.39    1.09
  -8  -4  -9   47.33    1.58
   8   4   9   44.93    1.58
   8  -4   9   45.55    1.56
   8   4   9   43.48    1.59
  -8   4  -9   43.65    1.76
   8  -4   9   47.73    1.28
   8   4   9   43.28    2.08
  -8  -4  -9   45.42    1.58
  -8   4  -9   43.45    1.53
   8  -4  10    7.11    0.87
   8   4  10    6.08    0.86
  -8  -4 -10    5.86    0.83
   8   4  10    5.83    0.86
  -8   4 -10    7.77    0.99
   8  -4  10    6.58    0.57
  -8  -4 -10    5.76    0.85
  -8   4 -10    7.53    0.86
   8   4  10    8.52    1.30
  -8  -4 -11   47.62    1.70
   8   4  11   46.17    1.77
   8   4  11   45.82    1.76
   8  -4  11   43.70    1.69
  -8   4 -11   45.08    1.87
  -8   4 -11   46.89    2.11
   8   4  11   45.36    2.27
   8  -4  11   46.92    1.25
  -8  -4 -11   47.84    1.75
  -8   4 -11   46.85    1.72
  -8  -4 -12  153.07    3.60
   8   4  12  155.10    3.67
   8   4  12  157.82    3.74
   8  -4  12  151.03    3.64
  -8   4 -12  154.76    3.77
  -8   4 -12  156.58    4.13
   8   4  12  161.21    4.40
   8  -4  12  150.54    2.95
  -8   4 -12  152.83    3.63
  -8  -4 -12  150.31    3.65
  -8  -4 -13  365.14    7.18
  -8   4 -13  360.69    7.33
   8   4  13  386.53    7.34
   8   4  13  382.75    7.37
   8  -4  13  378.25    7.30
   8   4  13  369.22    6.36
  -8   4 -13  370.20    7.72
   8   4  13  365.36    8.00
   8  -4  13  369.10    6.39
  -8   4 -13  370.28    7.22
  -8  -4 -13  368.75    7.27
  -8  -4 -14   61.66    2.13
   8   4  14   59.78    2.21
  -8   4 -14   58.28    2.42
   8   4  14   60.70    1.44
   8   4  14   58.68    2.20
   8  -4  14   58.59    2.17
   8   4  14   58.81    2.65
  -8  -4 -14   59.39    2.13
  -8   4 -14   58.58    2.12
  -8  -4 -15    7.95    1.05
   8  -4  15    7.65    1.15
   8   4  15    9.51    1.16
  -8   4 -15   10.61    1.32
   8  -4  15    9.67    0.64
  -8   4 -15    8.95    1.07
  -8  -4 -15    9.78    1.11
   8   4  15    9.88    1.56
   8   4  15    9.31    1.15
   8   4  16   11.54    1.26
  -8   4 -16   10.81    1.17
   8  -4  16    8.49    0.64
  -8  -4 -16   11.70    1.23
   8   4  16   10.23    1.53
   8   4  16    9.30    1.26
   8  -4  16   10.06    1.21
   8   4  17   91.43    2.89
   8   4  17   87.70    2.91
   8  -4  17   84.48    2.84
   8   4  17   92.39    3.44
   8  -4  17   84.52    1.93
   8   4  18    2.61    1.13
   8   4  18    1.63    1.34
   8  -4  18    1.88    0.48
   8   4  18    1.03    1.03
   8  -4  18    2.00    1.10
   8   4  19    0.60    1.11
   8  -4  19    0.53    0.45
   8   4  19    0.54    1.13
   8  -4  19    1.75    1.11
   8   4  20   -0.99    1.17
   8   4  20   -1.13    1.22
   8  -4  20    1.38    1.16
   8   6 -15   14.12    1.42
  -8   6  15   16.17    1.52
  -8   6  14   59.32    2.59
   8   6 -14   61.56    2.38
  -8   6  14   58.06    2.40
  -8   6  13   13.08    1.54
   8   6 -13   15.63    1.37
  -8   6  13   13.77    1.45
  -8   6  12   44.10    2.19
   8   6 -12   45.03    1.99
  -8   6  12   40.93    2.01
   8   6 -11   52.96    2.14
  -8   6  11   51.78    2.14
  -8   6  11   51.02    2.28
   8   6 -10   19.75    1.44
  -8   6  10   23.47    1.52
   8   6  -9   25.32    1.55
  -8   6   9   24.92    1.57
   8   6  -8   21.90    1.44
  -8   6   8   22.15    1.48
   8   6  -7    8.76    1.11
   8  -6  -7    6.53    1.20
  -8   6   7    4.91    1.05
  -8   6   6   12.16    1.25
   8  -6  -6    9.91    1.33
   8   6  -6   10.77    1.16
  -8   6   5    6.18    1.02
   8  -6  -5    6.16    1.21
   8   6  -5    6.06    1.03
  -8   6   4   10.94    1.18
   8   6  -4   11.72    1.14
   8  -6  -4   11.64    1.28
  -8   6   3   25.34    1.52
   8  -6  -3   28.74    1.59
   8   6  -3   25.32    1.44
  -8   6   2    8.88    1.09
   8   6  -2    9.93    0.88
   8   6  -2    8.56    1.04
   8  -6  -2    9.64    1.16
  -8   6   1   50.47    2.02
   8   6  -1   54.70    1.82
   8  -6  -1   57.70    2.05
   8   6  -1   57.17    1.95
  -8   6   0   20.78    1.39
   8   6   0   20.73    1.22
   8  -6   0   22.98    1.31
   8   6   0   21.67    1.22
  -8   6  -1   67.06    2.36
   8   6   1   69.98    2.22
   8  -6   1   70.58    2.15
   8   6   1   67.72    2.09
  -8   6  -2   33.37    1.68
   8   6   2   34.33    1.61
   8  -6   2   36.28    1.47
   8   6   2   35.65    1.45
  -8   6  -3  133.33    3.52
   8   6   3  135.63    3.56
   8  -6   3  142.49    3.19
   8   6   3  134.80    3.18
  -8   6  -4   38.89    1.80
   8   6   4   37.94    1.84
   8  -6   4   37.31    1.40
  -8   6  -5   51.23    2.06
   8   6   5   55.56    2.26
   8  -6   5   53.71    1.62
  -8   6  -5   56.51    2.08
  -8   6  -6   23.67    1.49
   8  -6   6   24.30    1.02
   8   6   6   25.62    1.70
   8   6   7    5.96    1.30
  -8   6  -7    6.60    1.12
   8   6   8    4.54    1.34
  -8   6  -8    7.77    1.14
  -8   6  -9   15.95    1.68
   8   6   9   19.87    1.68
   8   6  10   19.72    1.78
   8   6  11    0.82    1.36
   8   6  12   -1.07    1.46
  -9  -1  28   28.75    1.98
  -9   1  28   24.69    2.16
  -9   1  28   22.84    1.76
  -9  -1  28   26.77    1.48
  -9  -1  27    1.71    1.25
  -9   1  27   -0.62    1.47
  -9  -1  27    0.48    0.85
  -9   1  27    1.26    1.23
  -9  -1  26   17.07    1.60
  -9   1  26   15.72    1.80
  -9   1  26   21.10    1.64
  -9  -1  26   19.51    1.28
  -9  -1  25    1.04    1.13
  -9  -1  25    1.08    0.82
  -9   1  25    2.21    1.11
  -9   1  25   -0.80    1.33
  -9  -1  24   72.51    2.64
  -9   1  24   73.13    2.65
  -9  -1  24   73.09    2.25
  -9   1  24   74.77    3.06
  -9  -1  23  206.53    4.98
  -9   1  23  214.23    4.71
  -9   1  23  209.48    5.01
  -9  -1  23  211.00    4.51
  -9   1  23  210.59    5.45
  -9  -1  22   19.33    1.39
  -9   1  22   17.28    1.22
  -9   1  22   15.04    1.61
  -9   1  22   16.44    1.42
  -9  -1  22   18.50    1.39
  -9  -1  22   18.54    1.14
   9   1 -22   15.44    1.29
  -9  -1  21    1.95    0.95
  -9   1  21    1.44    0.77
  -9   1  21    1.50    1.08
  -9   1  21    2.28    1.03
  -9  -1  21    2.09    0.73
  -9  -1  21    0.90    0.93
   9   1 -21    1.23    0.83
  -9   1  20   12.50    1.30
   9  -1 -20   12.76    1.23
   9   1 -20   12.56    1.09
  -9   1  20    9.87    1.33
  -9  -1  20   12.78    1.15
  -9   1  20   13.95    1.04
  -9   1  20   11.21    1.20
  -9  -1  20   11.20    0.93
  -9  -1  20   11.13    1.13
   9  -1 -20   11.77    1.26
  -9   1  19   -0.15    0.90
   9  -1 -19   -0.25    0.79
  -9   1  19    0.07    0.89
   9   1 -19   -0.05    0.75
  -9   1  19    0.34    0.93
  -9  -1  19    1.11    0.79
  -9   1  19   -0.54    0.83
  -9  -1  19    0.43    0.81
  -9  -1  19    0.51    0.63
   9  -1 -19   -0.42    0.90
   9  -1 -18   42.55    1.76
   9   1 -18   40.79    1.61
  -9   1  18   41.30    1.79
  -9  -1  18   42.28    1.73
  -9   1  18   42.99    1.88
  -9  -1  18   43.36    1.72
  -9   1  18   47.09    1.85
  -9  -1  18   43.30    1.45
  -9   1  18   41.05    1.95
   9  -1 -18   40.21    1.83
   9  -1 -17   87.66    2.52
   9   1 -17   87.49    2.39
  -9   1  17   87.52    2.58
  -9  -1  17   92.60    2.49
  -9   1  17   82.82    2.64
  -9  -1  17   87.97    2.48
  -9   1  17   85.15    2.58
  -9  -1  17   86.88    2.18
   9  -1 -17   81.90    2.60
  -9   1  17   84.11    2.74
   9   1 -16   90.15    2.33
   9  -1 -16   86.69    2.46
  -9  -1  16   86.96    2.38
  -9   1  16   86.54    2.53
  -9   1  16   94.25    2.66
  -9  -1  16   87.24    2.42
  -9   1  16   88.73    2.54
  -9  -1  16   83.50    2.09
   9  -1 -16   83.91    2.58
  -9   1  16   84.18    2.66
   9   1 -16   83.48    2.18
   9  -1 -15   86.81    2.45
   9   1 -15   93.67    2.34
  -9   1  15   92.46    2.53
  -9  -1  15   89.41    2.37
  -9   1  15   93.16    2.62
  -9  -1  15   91.87    2.43
  -9   1  15   93.40    2.57
  -9  -1  15   90.43    2.13
   9   1 -15   89.48    2.22
   9  -1 -15   90.70    2.61
  -9   1  15   87.00    2.66
   9   1 -14  140.87    3.08
   9  -1 -14  139.57    3.25
  -9   1  14  140.95    3.32
  -9  -1  14  137.13    3.11
  -9   1  14  140.61    3.39
  -9  -1  14  141.94    3.19
  -9  -1  14  140.10    2.87
   9   1 -14  139.17    2.97
   9  -1 -14  138.32    3.38
  -9   1  14  137.24    3.46
   9   1 -13  141.58    3.01
   9  -1 -13  137.05    3.18
  -9   1  13  132.91    3.20
  -9  -1  13  139.17    3.03
  -9   1  13  141.10    3.31
  -9  -1  13  139.16    3.11
   9  -1 -13  137.57    3.30
  -9   1  13  139.06    3.38
   9   1 -13  140.77    2.92
   9  -1 -12   13.66    0.93
   9   1 -12   14.29    0.79
  -9   1  12   13.51    0.94
  -9  -1  12   13.91    0.79
  -9   1  12   13.30    0.98
  -9  -1  12   13.96    0.87
   9  -1 -12   15.36    1.06
   9   1 -12   13.40    0.74
  -9   1  12   12.25    0.97
  -9   1  11   66.87    1.94
   9   1 -11   68.88    1.75
   9  -1 -11   69.39    1.94
  -9  -1  11   72.94    1.77
  -9   1  11   68.63    2.00
  -9  -1  11   70.22    1.85
   9   1 -11   66.47    1.67
   9  -1 -11   68.36    2.03
  -9   1  11   72.99    2.07
  -9  -1  10  978.68   16.08
   9  -1 -10  982.44   16.33
   9   1 -10  984.25   16.06
  -9   1  10  965.13   16.35
  -9  -1  10  947.74   16.18
   9   1 -10  964.88   15.98
   9  -1 -10  973.36   16.45
   9   1 -10  978.60   16.48
  -9   1  10  972.94   16.39
   9  -1  -9  545.74    9.26
   9   1  -9  538.86    8.97
  -9   1   9  536.13    9.28
   9  -1  -9  517.55    9.34
   9   1  -9  514.88    8.89
  -9   1   9  535.79    9.31
  -9   1   9  535.52    9.29
   9   1  -9  533.31    9.38
  -9  -1   9  518.25    8.97
  -9   1   8   92.61    2.17
   9   1  -8   89.29    1.88
   9  -1  -8   89.64    2.15
  -9   1   8   84.99    2.14
   9  -1  -8   87.58    2.20
   9   1  -8   86.51    1.83
   9   1  -8   87.43    2.21
  -9   1   8   89.60    2.17
  -9  -1   8   90.02    1.88
   9  -1  -7  334.28    5.96
   9   1  -7  329.57    5.62
  -9   1   7  334.70    5.97
   9  -1  -7  329.78    6.01
  -9   1   7  331.94    5.95
   9   1  -7  311.11    5.97
  -9   1   7  327.12    5.94
  -9  -1   7  324.18    5.61
   9  -1  -6   29.84    1.07
  -9   1   6   27.05    1.05
   9   1  -6   30.28    0.79
   9  -1  -6   29.28    1.11
  -9   1   6   27.66    1.03
   9   1  -6   28.22    1.06
  -9  -1   6   28.29    0.78
   9   1  -5   43.85    1.27
   9  -1  -5   42.98    1.30
  -9   1   5   42.17    1.24
   9   1  -5   44.09    0.97
  -9  -1   5   43.04    0.96
   9  -1  -5   43.58    1.28
  -9   1   5   43.43    1.28
   9   1  -4 1571.69   25.19
  -9  -1   4 1502.77   24.79
  -9   1   4 1563.12   25.23
   9   1  -4 1574.35   24.79
  -9   1   4 1575.51   25.15
   9  -1  -4 1534.26   25.18
  -9   1   3   67.57    1.67
  -9  -1   3   70.46    1.29
   9   1  -3   69.53    1.65
  -9   1   2  657.65   11.02
   9   1  -2  660.57   11.03
  -9   1   1   93.25    2.02
   9   1  -1   98.31    2.06
  -9  -1   1   94.59    1.76
  -9   1   0   13.63    0.66
   9   1   0   12.85    0.68
  -9  -1   0   12.98    0.48
  -9   1  -1  578.57    9.91
   9   1   1  590.50    9.94
  -9  -1  -1  587.26    9.66
   9   1   2 1442.70   23.92
  -9   1  -2 1482.16   24.13
   9   1   2 1469.08   24.15
  -9  -1  -2 1516.65   23.89
  -9  -1  -3   41.83    1.09
   9   1   3   38.74    1.28
  -9   1  -3   39.30    1.25
   9   1   3   38.78    1.11
  -9  -1  -4   74.96    1.70
   9   1   4   68.75    1.90
  -9   1  -4   73.72    1.89
  -9   1  -4   74.20    1.90
   9   1   4   71.71    1.75
  -9  -1  -5  605.66   10.60
  -9   1  -5  640.28   10.86
   9   1   5  634.55   10.89
   9   1   5  635.68   10.69
  -9   1  -5  631.94   10.82
  -9  -1  -6  631.05   10.82
   9   1   6  635.10   11.11
  -9   1  -6  637.35   11.06
   9   1   6  641.53   10.90
  -9   1  -6  640.72   11.02
  -9  -1  -7 2005.42   32.37
  -9   1  -7 1998.71   32.62
   9   1   7 1966.12   32.67
   9   1   7 1980.46   32.46
  -9   1  -7 1995.83   32.54
  -9  -1  -8   27.05    1.12
   9   1   8   28.11    1.31
  -9   1  -8   26.39    1.25
  -9   1  -8   26.51    1.20
   9   1   8   25.32    1.15
  -9   1  -8   28.38    1.17
  -9  -1  -9   45.14    1.49
  -9   1  -9   47.51    1.60
  -9   1  -9   45.51    1.66
   9   1   9   47.75    1.72
   9   1   9   42.04    1.52
  -9   1  -9   44.58    1.49
  -9   1 -10  246.04    4.83
   9  -1  10  246.37    5.11
   9   1  10  244.80    4.94
   9   1  10  242.09    5.14
  -9  -1 -10  242.09    4.85
  -9   1 -10  242.39    4.93
  -9   1 -10  240.90    5.08
   9  -1  11   65.86    2.13
   9   1  11   60.08    1.95
  -9   1 -11   63.37    1.86
   9   1  11   63.75    2.14
  -9   1 -11   58.70    1.92
  -9  -1 -11   61.82    1.89
  -9   1 -11   63.52    2.10
   9  -1  12   71.58    2.33
  -9   1 -12   73.85    2.06
   9   1  12   74.79    2.25
   9   1  12   69.83    2.35
  -9  -1 -12   70.49    2.12
  -9   1 -12   72.74    2.20
  -9   1 -12   76.76    2.38
   9  -1  13   10.40    1.10
   9   1  13    9.24    1.03
   9   1  13   10.28    1.14
  -9   1 -13    9.41    1.07
  -9   1 -13   10.47    0.89
  -9   1 -13    9.72    0.98
  -9  -1 -13   10.52    0.99
   9  -1  14   52.75    2.08
  -9   1 -14   52.19    1.75
   9   1  14   52.23    1.99
   9   1  14   48.62    2.11
  -9  -1 -14   56.42    1.95
  -9   1 -14   55.31    1.95
  -9   1 -14   55.61    2.12
  -9   1 -15   91.32    2.42
   9  -1  15   88.33    2.81
   9   1  15   94.48    2.78
   9   1  15   82.61    2.87
  -9   1 -15   87.72    2.61
  -9  -1 -15   98.11    2.67
  -9   1 -15   79.17    2.72
   9   1  15   87.18    2.87
   9  -1  16  852.85   15.77
   9   1  16  879.73   15.68
  -9   1 -16  876.96   15.14
   9   1  16  873.16   15.95
  -9  -1 -16  886.28   15.43
  -9   1 -16  885.25   15.46
  -9   1 -16  880.82   15.76
   9   1  16  894.20   15.92
   9   1  17    3.80    1.03
  -9   1 -17    1.25    0.74
   9  -1  17    1.16    1.02
   9   1  17    1.53    1.11
  -9   1 -17    2.07    0.90
  -9  -1 -17    3.65    0.93
   9   1  17    2.06    1.04
  -9   1 -17    3.07    1.05
   9  -1  18  335.12    7.47
   9   1  18  352.21    7.41
  -9   1 -18  363.21    6.86
   9   1  18  349.70    7.57
   9  -1  18  357.96    7.21
   9   1  18  358.40    7.69
   9   1  19    7.17    1.28
   9   1  19    6.25    1.27
   9  -1  19    5.25    1.09
   9   1  19    3.18    1.22
   9   1  20    8.91    1.36
   9   1  20    9.03    1.43
   9  -1  20    9.74    1.20
   9   1  20    6.66    1.40
   9   1  21    7.72    1.32
   9   1  21    7.64    1.46
   9  -1  21    7.28    1.19
   9   1  21    7.61    1.52
   9   1  22    1.40    1.20
   9  -1  22   -1.15    1.10
   9   1  22    0.73    1.25
   9   1  22   -0.23    1.23
   9   1  23   66.60    2.81
   9   1  23   60.71    2.75
   9  -1  23   63.30    2.50
   9   1  23   65.28    2.94
   9   1  24    1.09    1.31
   9   1  24    0.66    1.35
   9  -1  24    3.13    1.17
   9   1  24    1.10    1.39
   9   1  25   14.03    1.73
   9   1  25   14.33    1.88
   9  -1  25   11.81    1.79
   9   1  25   18.21    1.94
   9  -1  25   14.32    1.53
  -9  -3  26   19.93    1.68
  -9  -3  26   21.54    1.96
  -9   3  26   23.61    1.97
  -9   3  26   20.50    1.86
  -9  -3  25    3.58    1.18
  -9  -3  25    1.53    1.30
  -9   3  25    1.22    1.32
  -9   3  25    1.63    1.25
  -9  -3  24   55.01    2.33
  -9   3  24   60.53    2.76
  -9  -3  24   63.51    2.75
  -9   3  24   59.52    2.71
  -9   3  24   61.80    2.66
  -9  -3  23   41.06    1.93
  -9  -3  23   36.30    2.12
  -9   3  23   35.13    2.12
  -9   3  23   39.88    2.15
  -9  -3  22    6.20    1.09
  -9  -3  22    5.27    1.20
  -9   3  22    4.68    1.23
   9   3 -22    5.03    0.92
  -9   3  22    5.83    1.22
  -9  -3  21   54.98    2.07
  -9  -3  21   49.58    2.29
  -9   3  21   58.61    2.45
  -9   3  21   54.05    2.33
   9   3 -21   52.19    1.88
  -9  -3  20    0.51    0.82
  -9  -3  20   -1.04    1.09
  -9   3  20   -0.18    1.03
  -9   3  20    0.92    1.05
   9   3 -20   -0.37    0.76
  -9  -3  20   -0.15    0.97
  -9   3  20    0.15    0.92
   9   3 -19    9.23    0.94
  -9   3  19    8.66    1.22
  -9  -3  19    5.89    1.14
  -9   3  19    8.24    1.20
  -9  -3  19    8.76    1.01
  -9   3  19    9.10    1.33
  -9   3  19    8.84    1.19
  -9  -3  19    9.42    1.16
  -9  -3  18  187.49    4.63
  -9   3  18  188.29    4.63
   9  -3 -18  186.90    4.82
   9   3 -18  189.44    4.05
  -9   3  18  194.93    4.66
  -9  -3  18  192.33    4.24
  -9   3  18  187.80    4.77
  -9  -3  18  192.84    4.47
  -9   3  18  187.67    4.46
  -9  -3  17    0.44    0.82
  -9   3  17    0.19    0.81
   9  -3 -17   -0.41    0.97
   9   3 -17    0.43    0.65
  -9   3  17    0.07    0.92
  -9  -3  17   -0.14    0.88
  -9   3  17   -0.29    0.98
  -9  -3  17    0.15    0.70
  -9   3  17   -0.25    1.08
   9  -3 -17    0.43    1.12
   9  -3 -16   75.72    2.48
  -9   3  16   66.33    2.41
   9   3 -16   73.66    2.00
  -9  -3  16   69.02    2.26
  -9   3  16   74.29    2.33
  -9  -3  16   73.89    2.12
  -9   3  16   72.82    2.60
  -9  -3  16   67.42    2.38
  -9   3  16   75.21    2.46
   9  -3 -16   70.83    2.68
   9  -3 -15  228.85    4.96
  -9   3  15  225.97    5.01
   9   3 -15  222.38    4.37
  -9  -3  15  218.17    4.74
  -9   3  15  221.35    4.75
  -9  -3  15  220.04    4.50
   9   3 -15  229.04    4.76
  -9   3  15  216.60    5.13
  -9  -3  15  219.46    4.88
  -9   3  15  215.36    4.89
   9  -3 -15  219.15    5.19
   9  -3 -14    0.98    0.86
   9   3 -14    1.75    0.56
  -9   3  14    1.81    0.87
  -9  -3  14    1.30    0.71
  -9   3  14    0.53    0.74
   9   3 -14    1.46    0.73
  -9  -3  14    0.92    0.58
  -9   3  14    1.45    0.99
   9  -3 -14    0.23    0.99
  -9   3  14    0.90    0.82
  -9  -3  14    1.17    0.78
   9  -3 -13   16.78    1.23
  -9   3  13   19.16    1.27
   9   3 -13   20.40    0.89
  -9   3  13   20.57    1.16
  -9  -3  13   18.71    1.12
  -9  -3  13   20.62    0.97
   9   3 -13   18.97    1.11
  -9   3  13   18.43    1.35
   9  -3 -13   17.34    1.39
  -9   3  13   18.61    1.19
  -9  -3  13   18.40    1.18
   9  -3 -12    0.45    0.76
   9   3 -12    0.44    0.44
  -9   3  12    0.83    0.76
  -9  -3  12    0.63    0.68
  -9   3  12   -0.09    0.68
   9   3 -12    0.71    0.64
  -9   3  12   -0.20    0.85
  -9  -3  12    0.30    0.68
  -9   3  12   -0.30    0.67
   9  -3 -11    3.28    0.79
  -9   3  11    2.28    0.65
  -9  -3  11    3.12    0.62
   9   3 -11    3.30    0.47
  -9   3  11    3.07    0.81
   9   3 -11    3.04    0.71
  -9   3  11    4.98    0.94
  -9  -3  11    2.53    0.70
  -9   3  11    3.13    0.66
   9  -3 -10    8.47    0.93
  -9   3  10    8.69    0.91
   9   3 -10    8.03    0.52
  -9  -3  10    7.85    0.75
  -9   3  10    8.45    0.73
   9   3 -10    8.04    0.79
  -9   3  10    6.51    0.89
  -9  -3  10    7.76    0.77
  -9   3  10    8.24    0.78
  -9   3   9  132.70    3.20
   9  -3  -9  129.86    3.18
   9   3  -9  130.05    2.49
  -9   3   9  134.14    2.88
  -9  -3   9  134.61    2.88
   9   3  -9  128.04    2.96
  -9   3   9  132.84    3.26
  -9  -3   9  135.75    2.95
  -9   3   9  129.94    2.93
  -9  -3   8  287.14    5.33
   9  -3  -8  284.93    5.70
  -9   3   8  284.15    5.72
   9   3  -8  285.52    4.91
  -9   3   8  289.60    5.34
   9   3  -8  294.05    5.49
  -9   3   8  292.74    5.80
  -9  -3   8  293.30    5.41
  -9   3   8  296.02    5.42
   9   3  -7    4.02    0.29
   9  -3  -7    4.14    0.77
  -9   3   7    5.04    0.78
   9   3  -7    3.23    0.54
  -9  -3   7    3.59    0.52
  -9   3   7    4.85    0.54
  -9   3   7    3.47    0.72
   9   3  -7    4.18    0.59
   9   3  -7    3.75    0.32
  -9   3   6    8.61    0.60
  -9  -3   6    7.90    0.58
   9   3  -6    7.56    0.27
  -9   3   6    5.88    0.76
   9   3  -6    7.46    0.26
   9  -3  -6    8.54    0.91
   9   3  -6    7.94    0.47
  -9   3   6    9.17    0.85
   9   3  -6    8.68    0.70
   9   3  -6    8.92    0.62
   9  -3  -6    8.02    0.61
  -9  -3   5   20.86    0.81
  -9   3   5   22.09    0.82
   9  -3  -5   22.02    0.84
   9   3  -5   21.50    0.85
  -9   3   5   22.24    1.15
   9   3  -5   22.72    0.94
   9  -3  -5   22.07    1.16
   9   3  -5   20.90    0.76
  -9  -3   4  240.05    4.34
  -9   3   4  240.06    4.33
   9   3  -4  244.48    4.39
   9  -3  -4  238.09    4.36
  -9   3   4  228.70    4.79
   9   3  -4  244.88    4.50
   9  -3  -4  242.63    4.86
   9   3  -4  236.24    4.39
  -9   3   3   17.65    0.70
  -9  -3   3   18.52    0.72
   9  -3  -3   17.37    0.70
   9   3  -3   17.28    0.72
  -9   3   3   18.06    1.05
   9   3  -3   19.16    0.80
   9  -3  -3   17.85    0.99
   9   3  -3   16.19    0.79
  -9  -3   2    5.24    0.46
  -9   3   2    4.49    0.44
   9   3  -2    5.61    0.48
   9  -3  -2    4.13    0.43
  -9   3   2    5.05    0.73
   9  -3  -2    6.28    0.70
   9   3  -2    4.92    0.47
   9   3  -2    4.35    0.55
   9   3  -1  121.15    2.40
   9  -3  -1  122.24    2.37
  -9   3   1  118.98    2.85
   9   3  -1  114.07    2.01
  -9  -3   1  120.49    2.39
  -9   3   1  119.79    2.37
   9   3  -1  121.98    2.41
   9  -3  -1  118.74    2.70
   9   3  -1  116.23    2.66
   9   3   0  247.38    4.85
   9   3   0  249.31    4.19
  -9  -3   0  252.15    4.50
  -9   3   0  249.45    4.47
   9   3   0  253.53    4.45
   9  -3   0  246.72    4.80
   9   3   0  244.17    4.50
   9  -3   0  245.50    4.46
   9  -3   1   14.12    0.66
   9   3   1   14.08    0.69
  -9  -3  -1   14.85    0.54
   9   3   1   15.73    0.54
  -9   3  -1   15.66    0.70
  -9  -3  -1   14.95    0.71
   9   3   1   14.97    0.61
   9  -3   1   14.33    0.80
   9   3   1   13.00    0.91
   9   3   2    6.14    0.55
   9  -3   2    7.07    0.54
   9   3   2    7.03    0.45
  -9  -3  -2    7.60    0.46
  -9   3  -2    7.47    0.56
  -9  -3  -2    6.33    0.56
   9  -3   2    6.85    0.62
   9   3   2    7.80    0.83
   9   3   3    4.65    0.55
   9  -3   3    4.07    0.52
   9   3   3    4.53    0.45
  -9  -3  -3    4.23    0.44
  -9   3  -3    4.34    0.53
  -9  -3  -3    3.60    0.54
   9  -3   3    3.46    0.53
   9   3   3    4.36    0.77
  -9  -3  -4  489.35    8.37
  -9   3  -4  493.55    8.54
  -9  -3  -4  492.22    8.57
   9   3   4  477.39    8.37
   9   3   4  489.08    8.57
   9  -3   4  491.24    8.52
   9   3   4  510.67    9.10
  -9  -3  -5  336.86    5.94
   9   3   5  331.72    5.95
  -9   3  -5  332.81    6.09
  -9  -3  -5  328.15    6.12
   9   3   5  336.26    6.13
   9  -3   5  328.13    6.06
   9   3   5  324.63    6.59
   9   3   6  160.51    3.27
   9   3   6  157.62    3.40
  -9  -3  -6  154.77    3.39
   9  -3   6  161.09    3.38
  -9   3  -6  157.22    3.60
  -9  -3  -6  158.02    3.23
  -9   3  -6  157.96    3.37
   9   3   6  162.84    3.85
  -9  -3  -7    6.96    0.67
   9   3   7    7.99    0.71
  -9   3  -7    6.74    0.72
  -9  -3  -7    5.94    0.74
  -9   3  -7    7.33    0.89
   9   3   7    6.34    0.76
   9  -3   7    8.29    0.79
   9   3   7    7.79    1.04
   9   3   8  173.34    3.69
   9   3   8  178.07    3.86
   9  -3   8  174.54    3.80
  -9   3  -8  175.20    3.94
  -9  -3  -8  177.08    3.64
  -9   3  -8  179.13    3.81
   9   3   8  173.10    4.25
  -9  -3  -8  172.25    3.83
   9   3   9   45.35    1.55
   9   3   9   43.99    1.66
   9  -3   9   44.82    1.64
   9   3   9   46.50    1.00
  -9   3  -9   45.43    1.73
  -9  -3  -9   46.50    1.53
  -9   3  -9   42.95    1.59
  -9  -3  -9   44.70    1.66
   9   3   9   47.96    2.01
   9   3  10  114.98    2.90
   9   3  10  120.77    3.05
   9  -3  10  120.15    3.03
  -9   3 -10  120.14    3.08
   9   3  10  121.57    2.23
  -9  -3 -10  116.97    2.85
   9   3  10  119.96    3.43
  -9   3 -10  117.25    3.00
  -9  -3 -10  123.89    3.07
   9   3  11   27.59    1.33
   9   3  11   26.18    1.40
   9  -3  11   26.13    1.42
  -9   3 -11   28.37    1.46
   9   3  11   25.35    0.76
  -9  -3 -11   27.38    1.31
  -9   3 -11   23.94    1.33
   9   3  11   25.28    1.65
  -9  -3 -11   26.77    1.40
   9   3  12    6.67    0.89
   9   3  12    7.62    0.50
  -9   3 -12    8.68    1.07
   9   3  12    6.55    1.05
  -9  -3 -12    6.24    1.00
   9  -3  12    8.23    1.01
   9   3  12    7.08    1.24
  -9   3 -12    7.51    1.01
  -9  -3 -12    9.85    0.97
   9   3  13   21.91    1.37
  -9   3 -13   23.79    1.42
   9   3  13   22.67    1.49
   9  -3  13   25.97    1.48
   9   3  13   23.77    0.82
  -9  -3 -13   26.01    1.36
  -9   3 -13   22.61    1.38
  -9  -3 -13   24.15    1.43
   9   3  13   24.77    1.76
   9   3  14  299.94    6.17
  -9   3 -14  293.60    6.14
   9   3  14  302.99    6.34
   9  -3  14  296.50    6.28
   9   3  14  293.45    5.26
  -9  -3 -14  295.16    6.01
  -9  -3 -14  295.21    6.23
   9   3  14  303.03    6.75
  -9   3 -14  291.90    6.19
   9   3  15   27.91    1.58
   9   3  15   31.51    1.74
   9  -3  15   31.14    1.70
   9   3  15   27.09    0.99
  -9  -3 -15   30.88    1.55
   9   3  15   32.12    1.95
  -9   3 -15   25.75    1.56
  -9  -3 -15   29.24    1.61
  -9  -3 -16    0.06    0.88
   9   3  16   -0.50    0.98
   9  -3  16   -0.97    1.05
  -9   3 -16    1.72    0.97
   9   3  16    0.37    0.50
  -9   3 -16   -0.44    0.91
  -9  -3 -16    1.50    0.91
   9   3  16    0.20    1.23
   9   3  16   -0.66    0.93
   9   3  17   -0.70    1.13
   9  -3  17    1.02    1.06
   9   3  17   -0.54    0.57
  -9   3 -17    1.13    0.96
   9  -3  17   -0.55    0.68
   9   3  17    0.64    1.29
   9   3  17    0.23    0.91
   9   3  18    6.79    1.25
   9  -3  18    8.06    1.34
   9   3  18    9.07    1.26
  -9   3 -18    8.17    1.20
   9  -3  18    9.60    0.89
   9   3  18    9.85    1.58
   9   3  19   49.54    2.24
   9   3  19   45.11    2.23
   9  -3  19   40.97    2.18
  -9   3 -19   44.86    2.06
   9   3  19   52.23    2.62
   9  -3  19   47.51    1.68
  -9   3 -20   92.55    2.99
   9  -3  20   87.86    3.21
   9   3  20   90.89    3.25
   9   3  20   91.95    3.14
   9  -3  20   96.48    2.52
   9   3  21   16.71    1.82
   9  -3  21   19.52    1.80
  -9   3 -21   18.71    1.50
   9  -3  21   19.83    1.21
   9   3  21   19.43    1.72
   9   3  22   25.68    1.95
   9   3  22   29.37    2.04
   9  -3  22   25.17    1.96
   9  -3  22   28.23    1.39
  -9   5  20    8.14    1.48
  -9  -5  20   10.87    1.22
   9   5 -19    5.14    1.11
  -9  -5  19    3.47    1.05
  -9   5  19    5.22    1.30
  -9  -5  19    5.65    0.93
  -9   5  18   -0.18    1.10
  -9  -5  18    1.11    0.89
  -9   5  18    0.73    0.87
   9   5 -18    0.99    1.00
  -9   5  18    2.65    1.33
  -9  -5  18    1.53    0.77
  -9   5  17   68.03    2.56
  -9   5  17   62.15    2.16
  -9  -5  17   67.18    2.21
   9   5 -17   65.72    2.39
  -9   5  17   61.63    2.73
  -9  -5  17   61.55    2.03
  -9   5  16   79.17    2.78
  -9   5  16   77.46    2.37
  -9  -5  16   75.61    2.33
   9   5 -16   77.13    2.58
  -9   5  16   77.97    2.97
  -9  -5  16   80.88    2.24
  -9  -5  15    2.28    0.73
  -9   5  15    2.13    0.84
  -9   5  15    4.37    1.13
   9   5 -15    3.46    1.03
  -9   5  15    2.58    1.23
  -9  -5  15    3.21    0.70
  -9   5  14   18.66    1.44
  -9   5  14   15.48    1.05
  -9  -5  14   16.57    1.05
  -9   5  14   14.93    1.49
   9   5 -14   16.65    1.31
  -9   5  13   49.06    2.07
  -9  -5  13   46.20    1.57
  -9   5  13   45.88    1.60
   9   5 -13   48.70    1.96
  -9   5  13   44.05    2.15
  -9  -5  13   45.84    1.47
  -9  -5  12   -0.57    0.54
  -9   5  12    0.24    0.58
  -9  -5  12   -0.10    0.53
  -9   5  12   -0.16    1.03
   9   5 -12   -0.59    0.84
  -9   5  12    0.96    0.95
  -9   5  11    0.28    0.53
  -9  -5  11   -0.03    0.49
   9   5 -11   -0.02    0.41
  -9   5  11    0.22    0.94
  -9   5  11    0.03    0.54
  -9  -5  11    0.20    0.52
  -9   5  11    0.31    0.96
   9   5 -11    0.95    0.81
   9  -5 -11    0.95    1.11
  -9   5  10   35.75    1.13
  -9  -5  10   35.62    1.09
   9   5 -10   35.86    0.97
  -9   5  10   33.35    1.68
   9   5 -10   36.31    0.94
  -9  -5  10   35.58    1.14
  -9   5  10   35.07    1.16
   9   5 -10   34.06    1.59
  -9   5  10   37.84    1.87
   9  -5 -10   36.53    1.96
  -9  -5   9   70.13    1.62
  -9   5   9   74.12    1.66
  -9   5   9   70.21    2.43
   9   5  -9   72.84    1.49
   9   5  -9   72.35    1.47
  -9  -5   9   74.26    1.69
  -9   5   9   76.18    1.72
   9   5  -9   72.80    2.31
  -9   5   9   72.63    2.48
   9  -5  -9   73.18    2.68
  -9   5   8    8.52    0.50
   9   5  -8    7.70    0.37
  -9   5   8    8.64    1.11
   9   5  -8    6.85    0.36
  -9   5   8    7.18    0.48
  -9  -5   8    6.30    0.48
   9   5  -8    9.28    1.02
   9  -5  -8    8.44    1.20
   9   5  -7  136.62    3.23
  -9  -5   7  123.51    2.25
  -9   5   7  122.64    2.26
  -9   5   7  122.52    2.26
  -9   5   7  131.21    3.38
   9  -5  -7  134.21    3.57
  -9   5   6   62.67    2.18
   9   5  -6   59.52    1.38
   9  -5  -6   59.24    2.26
   9   5  -6   59.00    1.98
  -9   5   5   52.54    2.00
   9   5  -5   57.35    1.47
   9  -5  -5   53.51    2.10
   9   5  -5   56.16    1.87
  -9   5   4   10.79    1.15
   9   5  -4   10.28    0.76
   9   5  -4    9.35    0.92
   9  -5  -4    8.06    1.12
  -9   5   3   22.29    1.32
   9   5  -3   21.60    1.16
   9   5  -3   20.11    1.02
   9  -5  -3   21.66    1.37
  -9   5   2   14.36    1.23
   9   5  -2   14.88    1.00
   9   5  -2   14.82    0.45
   9   5  -2   16.72    1.01
   9  -5  -2   14.79    1.18
   9   5  -2   14.05    0.43
  -9   5   1    9.98    1.07
   9   5  -1    9.14    0.43
   9   5  -1    9.58    0.83
   9   5  -1    8.97    0.92
   9  -5  -1   10.38    1.04
   9   5   0  311.54    5.33
   9  -5   0  303.48    6.14
   9   5   0  322.73    6.19
  -9   5   0  307.80    6.34
   9   5   0  317.22    5.94
   9   5   1   68.96    1.53
   9   5   1   71.36    2.23
   9  -5   1   69.11    2.11
  -9   5  -1   67.78    2.29
   9   5   1   68.71    1.91
   9   5   2   43.76    1.19
   9   5   2   47.24    1.50
   9   5   2   44.40    1.83
  -9   5  -2   41.56    1.80
   9   5   3   68.30    1.44
  -9   5  -3   76.99    2.42
   9  -5   3   72.60    2.07
   9   5   3   79.32    2.48
   9   5   3   73.33    1.72
   9   5   4   33.32    0.92
   9   5   4   33.76    1.13
  -9   5  -4   34.38    1.65
   9  -5   4   30.43    0.79
   9   5   4   36.89    1.74
   9  -5   4   34.14    1.32
  -9  -5  -4   35.28    0.94
   9   5   5    2.13    0.54
   9  -5   5    1.24    0.37
   9   5   5    2.35    0.44
   9   5   5    0.52    0.95
   9  -5   5    0.74    0.60
  -9  -5  -5    1.42    0.41
   9   5   6    5.15    0.67
  -9  -5  -6    5.77    0.71
  -9   5  -6    2.88    0.92
  -9  -5  -6    5.34    0.55
   9  -5   6    5.93    0.71
   9   5   6    5.92    1.13
   9   5   6    4.92    0.56
   9  -5   6    5.71    0.53
   9  -5   7   23.37    0.92
   9   5   7   22.55    0.97
   9   5   7   23.27    1.10
  -9  -5  -7   23.28    1.11
  -9   5  -7   22.35    1.36
   9  -5   7   24.39    1.03
  -9   5  -7   21.57    0.90
  -9  -5  -7   24.38    0.98
   9   5   7   22.76    1.59
   9   5   8   25.87    1.11
   9  -5   8   23.91    1.00
   9   5   8   25.48    1.18
  -9  -5  -8   24.83    1.18
   9   5   8   25.89    1.72
   9  -5   8   22.62    0.98
  -9  -5  -8   24.58    1.06
   9   5   9   67.72    1.95
   9  -5   9   70.51    1.90
   9   5   9   70.40    2.09
  -9  -5  -9   70.02    2.05
  -9   5  -9   70.07    2.35
   9   5   9   69.19    2.70
   9  -5   9   68.39    1.72
  -9  -5  -9   72.10    1.94
   9   5  10   36.90    1.45
   9  -5  10   37.01    1.39
   9   5  10   36.30    1.53
  -9  -5 -10   39.93    1.55
   9   5  10   33.43    2.07
   9  -5  10   37.45    1.12
  -9  -5 -10   38.74    1.42
   9  -5  11   34.32    1.42
   9   5  11   35.30    1.51
   9   5  11   34.33    1.56
  -9  -5 -11   37.78    1.54
  -9   5 -11   33.68    2.00
   9   5  11   37.03    2.13
   9  -5  11   34.71    1.00
  -9  -5 -11   34.82    1.41
   9  -5  12  244.50    4.97
   9   5  12  245.54    5.06
   9   5  12  247.29    5.16
  -9  -5 -12  251.79    5.11
  -9   5 -12  248.50    5.89
   9   5  12  247.29    6.01
   9  -5  12  228.53    4.15
  -9  -5 -12  250.52    5.02
   9  -5  13  127.34    2.99
   9   5  13  130.88    3.09
  -9  -5 -13  125.98    3.03
   9   5  13  139.56    3.23
  -9   5 -13  131.17    3.77
   9   5  13  128.89    3.90
  -9  -5 -13  139.82    3.08
   9   5  14   83.39    2.60
   9   5  14   78.12    2.49
   9  -5  14   75.48    2.41
  -9   5 -14   80.98    3.04
   9   5  14   77.45    3.19
  -9  -5 -14   83.58    2.46
   9   5  15  136.01    3.56
   9   5  15  134.48    4.30
   9  -5  15  130.27    3.35
   9   5  15  124.39    3.43
   9  -5  15  130.14    3.39
   9  -5  16   33.03    1.69
   9   5  16   30.06    1.75
 -10   0  29    0.42    1.38
 -10   0  29    0.55    1.06
 -10   0  28   21.86    1.92
 -10   0  28   23.40    2.16
 -10   0  28   24.79    1.63
 -10   0  27   -0.10    1.19
 -10   0  27   -0.62    1.39
 -10   0  27   -0.90    1.00
 -10   0  26    0.28    1.16
 -10   0  26   -0.12    1.27
 -10   0  26    1.46    1.03
 -10   0  25    0.09    1.02
 -10   0  25   -0.42    0.94
 -10   0  25    0.11    1.23
 -10   0  24   49.52    2.21
 -10   0  24   48.51    2.02
 -10   0  24   49.35    2.50
 -10   0  23   -0.83    1.14
 -10   0  23    0.27    0.90
 -10   0  23    0.46    0.84
 -10   0  23    0.56    1.02
 -10   0  22  567.73   11.04
 -10   0  22  597.33   10.86
 -10   0  22  599.19   10.83
 -10   0  22  584.15   11.53
 -10   0  21    1.93    0.95
  10   0 -21    0.58    0.88
 -10   0  21   -0.28    1.01
 -10   0  21    1.15    0.91
 -10   0  21    1.27    0.81
 -10   0  21    0.81    0.98
  10   0 -20  568.36   10.56
 -10   0  20  566.60   10.68
 -10   0  20  574.42   10.89
 -10   0  20  588.38   10.50
 -10   0  20  588.85   10.50
 -10   0  20  568.96   11.12
  10   0 -20  566.38   10.56
  10   0 -19    0.88    0.82
 -10   0  19   -1.16    0.82
 -10   0  19   -0.37    0.87
 -10   0  19    0.05    0.67
 -10   0  19    0.38    0.74
  10   0 -19    0.66    0.83
 -10   0  19    0.25    0.92
  10   0 -18   20.94    1.26
 -10   0  18   22.32    1.31
 -10   0  18   20.75    1.43
 -10   0  18   21.41    1.19
 -10   0  18   20.33    1.18
  10   0 -18   19.60    1.25
 -10   0  18   18.35    1.44
 -10   0  17    0.28    0.72
  10   0 -17   -0.52    0.71
 -10   0  17    0.14    0.60
 -10   0  17    0.66    0.86
 -10   0  17    0.25    0.67
  10   0 -17   -0.16    0.71
 -10   0  17   -0.74    0.92
  10   0 -16  134.96    3.21
 -10   0  16  141.71    3.49
 -10   0  16  140.99    3.14
 -10   0  16  133.63    3.14
  10   0 -16  131.39    3.23
 -10   0  16  133.19    3.54
 -10   0  15    0.35    0.70
 -10   0  15   -0.65    0.77
  10   0 -15   -0.44    0.62
 -10   0  15    0.17    0.56
  10   0 -15    0.14    0.61
 -10   0  14  395.77    7.49
  10   0 -14  388.14    7.23
  10   0 -14  391.92    7.27
 -10   0  14  395.58    7.19
 -10   0  14  389.17    7.59
 -10   0  13    0.15    0.63
  10   0 -13   -0.08    0.55
 -10   0  13   -0.04    0.56
  10   0 -13   -0.30    0.56
 -10   0  13    0.06    0.65
 -10   0  12  840.81   13.96
  10   0 -12  832.69   14.07
  10   0 -12  817.87   14.00
 -10   0  12  811.49   14.26
 -10   0  11    0.26    0.50
  10   0 -11    0.22    0.55
  10   0 -11    0.55    0.52
  10   0 -11    0.44    0.69
 -10   0  11   -0.04    0.60
  10   0 -10   18.98    0.93
  10   0 -10   19.16    0.92
 -10   0  10   19.62    1.04
  10   0 -10   20.63    1.12
  10   0  -9    0.34    0.50
  10   0  -9    0.15    0.50
  10   0  -9   -0.12    0.62
 -10   0   9   -0.08    0.60
  10   0  -8  491.45    8.51
  10   0  -8  500.98    8.47
  10   0  -8  481.61    8.74
 -10   0   8  495.62    8.67
  10   0  -7    0.25    0.43
  10   0  -7    0.59    0.41
 -10   0   7    0.56    0.54
  10   0  -7    0.17    0.54
  10   0  -6   53.63    1.34
 -10   0   6   53.72    1.51
  10   0  -6   52.97    1.52
  10   0  -5    0.13    0.39
 -10   0   5    0.11    0.47
  10   0  -5   -0.09    0.47
  10   0  -4 6071.92   97.45
 -10   0   4 6127.56   97.40
  10   0  -3    0.43    0.46
 -10   0   3    0.10    0.47
 -10   0   2 2594.33   41.45
  10   0  -2 2552.32   41.48
  10   0  -1   -0.19    0.45
 -10   0   1   -0.26    0.45
 -10   0   0  532.96    9.01
  10   0   0  520.80    9.03
 -10   0  -1    0.23    0.47
  10   0   1   -0.12    0.46
 -10   0  -2  214.52    3.98
  10   0   2  194.67    3.95
 -10   0  -3   -0.46    0.50
  10   0   3    0.48    0.49
  10   0   4   17.09    0.92
 -10   0  -4   19.48    0.96
  10   0   5   -0.18    0.56
 -10   0  -5    1.07    0.60
  10   0   5    0.04    0.61
 -10   0  -6 2334.19   37.91
  10   0   6 2328.35   37.93
  10   0   6 2337.33   37.82
 -10   0  -6 2308.26   37.44
 -10   0  -7    0.60    0.44
  10   0   7   -0.77    0.68
 -10   0  -7    0.23    0.62
  10   0   7    0.51    0.61
 -10   0  -8   11.51    0.91
  10   0   8   11.25    0.99
  10   0   8    8.56    0.85
 -10   0  -8   10.60    0.63
 -10   0  -9   -0.31    0.41
 -10   0  -9    0.27    0.68
  10   0   9    0.78    0.72
  10   0   9    0.10    0.66
 -10   0 -10   71.27    2.22
  10   0  10   68.75    2.22
 -10   0 -10   68.33    1.72
  10   0  10   64.94    2.10
 -10   0 -11    0.37    0.46
  10   0  11   -0.17    0.73
 -10   0 -11   -0.06    0.70
  10   0  11    0.19    0.74
 -10   0 -12  323.44    5.84
  10   0  12  322.52    6.45
 -10   0 -12  312.16    6.49
  10   0  12  316.63    6.58
 -10   0 -13    0.76    0.52
  10   0  13    0.98    0.81
  10   0  13    1.10    0.88
 -10   0 -13   -0.14    0.82
 -10   0 -14   81.69    2.06
  10   0  14   79.17    2.56
  10   0  14   78.31    2.69
 -10   0 -14   85.78    2.71
 -10   0 -15    1.71    0.89
 -10   0 -15   -0.45    0.93
  10   0  15    0.33    0.97
  10   0  15    0.15    0.93
  10   0  16 1914.68   32.61
  10   0  16 1945.71   32.85
 -10   0 -16 1944.78   32.33
 -10   0 -16 1956.11   32.70
  10   0  17   -0.33    1.02
 -10   0 -17   -0.25    1.11
  10   0  17    1.73    1.21
 -10   0 -17    1.74    1.00
  10   0  17    0.08    1.02
  10   0  18 1526.83   26.38
  10   0  18 1551.51   26.30
  10   0  18 1520.12   26.57
  10   0  19    0.91    1.18
  10   0  19    0.26    1.11
  10   0  19    0.70    1.24
  10   0  20  425.58    9.03
  10   0  20  448.12    8.99
  10   0  20  441.53    9.27
  10   0  21   -0.60    1.19
  10   0  21   -0.55    1.20
  10   0  21   -0.44    1.32
  10   0  22   89.57    3.21
  10   0  22   93.43    3.48
  10   0  23    0.65    1.29
  10   0  23   -0.88    1.25
  10   0  23   -0.60    1.34
  10   0  24   42.69    2.46
  10   0  24   41.80    2.55
  10   0  24   41.99    2.27
  10   0  25    1.03    1.28
 -10  -2  27   37.26    2.04
 -10  -2  27   36.54    2.39
 -10   2  27   40.40    2.46
 -10   2  27   35.99    2.16
 -10   2  27   31.88    2.10
 -10  -2  26   31.31    1.85
 -10  -2  26   29.02    2.19
 -10   2  26   30.12    2.16
 -10   2  26   32.29    2.06
 -10   2  26   33.05    2.09
 -10  -2  25   19.15    1.52
 -10  -2  25   20.89    1.95
 -10   2  25   22.33    1.95
 -10   2  25   21.09    1.76
 -10   2  25   25.09    1.85
 -10  -2  24  132.21    3.66
 -10   2  24  124.39    3.82
 -10   2  24  131.87    3.89
 -10  -2  24  126.63    4.09
 -10   2  24  138.75    4.18
 -10  -2  23  113.23    3.26
 -10   2  23  110.87    3.48
 -10   2  23  117.52    3.54
 -10  -2  23  107.44    3.62
 -10   2  23  105.14    3.61
  10   2 -22   77.49    2.42
 -10   2  22   77.25    2.77
 -10  -2  22   72.63    2.49
 -10   2  22   74.52    2.80
 -10  -2  22   73.87    2.90
 -10   2  22   72.62    2.91
  10   2 -21   -0.06    0.82
 -10   2  21   -0.25    1.03
 -10  -2  21    0.28    1.07
 -10   2  21    0.47    1.11
 -10  -2  21    0.60    0.82
 -10  -2  21   -0.39    1.02
 -10   2  21    0.67    1.04
  10  -2 -21    0.35    1.12
  10  -2 -20    3.36    1.14
 -10   2  20    3.05    1.05
  10   2 -20    3.33    0.87
 -10  -2  20    3.78    1.17
 -10   2  20    5.41    1.19
 -10  -2  20    3.56    0.94
 -10  -2  20    5.46    1.13
 -10   2  20    4.77    1.15
 -10  -2  20    3.72    1.03
 -10   2  20    3.81    1.08
 -10   2  19   21.07    1.48
 -10   2  19   20.02    1.43
 -10  -2  19   21.79    1.48
 -10  -2  19   20.32    1.26
 -10  -2  19   21.85    1.47
  10   2 -19   22.25    1.25
  10  -2 -19   20.73    1.41
 -10   2  19   21.04    1.57
 -10  -2  19   21.82    1.54
  10  -2 -19   23.39    1.66
  10  -2 -18    5.66    1.04
 -10   2  18    4.12    1.00
  10   2 -18    4.44    0.79
 -10   2  18    4.75    1.04
 -10  -2  18    5.96    1.04
 -10  -2  18    5.18    0.88
 -10  -2  18    6.28    1.08
  10  -2 -18    4.16    1.15
 -10  -2  18    3.44    1.02
 -10   2  18    6.24    1.13
 -10   2  17  564.76   10.45
 -10  -2  17  575.69   10.09
 -10  -2  17  549.83   10.37
 -10   2  17  561.38   10.40
 -10  -2  17  557.60   10.37
  10   2 -17  544.98    9.92
  10  -2 -17  548.23   10.33
 -10   2  17  573.89   10.60
  10  -2 -17  563.71   10.63
 -10  -2  17  553.72   10.54
 -10   2  16   98.36    2.73
 -10  -2  16   91.83    2.67
 -10  -2  16   90.17    2.41
  10   2 -16   92.62    2.35
 -10   2  16   93.17    2.75
  10  -2 -16   90.40    2.65
  10  -2 -16   95.24    2.88
 -10  -2  16   90.80    2.78
 -10   2  16   91.54    2.76
 -10  -2  15   73.63    2.28
 -10   2  15   74.79    2.30
 -10  -2  15   73.20    2.05
 -10   2  15   78.50    2.39
  10   2 -15   73.41    1.97
  10  -2 -15   74.89    2.30
  10  -2 -15   75.48    2.50
 -10  -2  15   76.36    2.41
 -10   2  15   74.43    2.39
  10  -2 -14   43.45    1.66
 -10  -2  14   42.34    1.65
 -10   2  14   43.36    1.70
  10   2 -14   41.22    1.35
 -10   2  14   42.99    1.71
 -10  -2  14   43.13    1.42
 -10   2  14   44.28    1.79
  10  -2 -14   38.53    1.79
 -10  -2  14   41.54    1.70
 -10   2  14   44.96    1.76
  10   2 -14   40.55    1.11
  10  -2 -13  336.83    6.39
 -10   2  13  331.36    6.43
  10   2 -13  324.77    5.91
 -10  -2  13  326.76    6.31
 -10   2  13  319.60    6.31
 -10  -2  13  328.68    5.99
 -10   2  13  326.49    6.50
  10  -2 -13  327.68    6.60
 -10  -2  13  317.69    6.40
 -10   2  13  320.69    6.41
  10   2 -13  320.57    5.60
  10  -2 -12 1662.18   27.08
  10   2 -12 1628.96   26.53
 -10   2  12 1659.86   27.13
 -10  -2  12 1674.25   27.01
 -10   2  12 1664.16   27.02
 -10  -2  12 1683.03   26.61
 -10   2  12 1662.94   27.22
  10   2 -12 1545.03   26.24
  10  -2 -12 1640.39   27.30
 -10  -2  12 1627.11   27.08
 -10   2  12 1622.55   27.09
  10   2 -11  708.13   11.87
  10  -2 -11  700.89   12.43
 -10   2  11  712.61   12.45
 -10  -2  11  700.96   12.31
 -10   2  11  711.82   12.32
 -10  -2  11  711.54   11.93
  10  -2 -11  721.92   12.63
  10   2 -11  715.79   11.66
 -10   2  11  710.14   12.51
 -10  -2  11  697.79   12.40
 -10   2  11  715.54   12.42
 -10  -2  10 2274.59   36.62
  10  -2 -10 2260.52   37.16
  10   2 -10 2303.57   36.59
 -10   2  10 2276.45   37.22
  10  -2 -10 2276.88   37.38
  10   2 -10 2206.28   36.39
 -10   2  10 2294.70   37.27
 -10   2  10 2288.86   37.05
 -10  -2  10 2283.22   37.05
  10   2 -10 2321.64   37.16
  10  -2 -10 2333.54   37.16
 -10  -2   9 1429.50   23.15
  10  -2  -9 1453.86   23.75
  10   2  -9 1451.61   23.12
 -10   2   9 1418.37   23.77
 -10  -2   9 1405.44   23.59
  10  -2  -9 1378.84   23.86
 -10   2   9 1452.99   23.81
  10   2  -9 1416.60   23.00
 -10  -2   9 1436.70   23.57
 -10   2   9 1423.48   23.58
  10   2  -9 1439.08   23.67
  10  -2  -9 1439.21   23.66
 -10  -2   8  848.87   13.80
 -10  -2   8  838.07   14.27
 -10   2   8  854.80   14.47
  10   2  -8  853.63   13.78
  10  -2  -8  832.69   14.43
 -10   2   8  828.08   14.44
  10  -2  -8  850.29   14.57
  10  -2  -8  856.82   14.33
 -10  -2   8  843.20   14.25
  10   2  -8  839.98   14.34
 -10   2   8  843.20   14.26
  10  -2  -7  155.87    3.33
  10   2  -7  167.35    3.36
 -10   2   7  160.62    3.29
 -10  -2   7  161.24    2.84
 -10  -2   7  157.43    3.29
  10  -2  -7  156.42    3.46
 -10   2   7  153.54    3.44
  10   2  -7  165.61    2.84
  10  -2  -7  158.91    3.53
 -10  -2   7  163.85    3.29
 -10  -2   6    8.41    0.33
  10   2  -6    7.53    0.31
  10  -2  -6    7.58    0.79
 -10   2   6    7.15    0.77
 -10  -2   6    7.00    0.68
  10   2  -6    8.51    0.70
 -10  -2   6    7.64    0.65
 -10   2   6    8.53    0.65
  10  -2  -6    7.40    0.68
 -10   2   5  260.37    4.96
 -10  -2   5  253.27    4.69
 -10   2   5  253.14    4.67
  10  -2  -5  254.14    4.72
  10   2  -5  253.12    4.73
 -10  -2   5  252.52    4.67
 -10   2   4 1175.14   19.53
 -10   2   4 1146.21   19.24
 -10  -2   4 1178.00   19.23
  10   2  -4 1177.11   19.28
  10  -2  -4 1177.78   19.26
  10   2  -4 1180.13   19.08
 -10   2   3  145.48    3.25
 -10  -2   3  152.55    3.01
 -10   2   3  150.69    3.00
  10  -2  -3  153.23    3.04
  10   2  -3  151.07    3.04
  10   2  -3  155.23    2.82
  10   2  -2  136.06    2.81
 -10   2   2  141.49    2.79
  10  -2  -2  137.28    2.79
 -10  -2   2  141.85    2.80
 -10   2   2  136.71    3.06
  10   2  -1  283.79    5.25
  10  -2  -1  296.05    5.24
 -10   2   1  295.65    5.23
 -10  -2   1  288.03    5.22
  10   2   0   69.88    1.37
 -10  -2   0   68.56    1.71
 -10   2   0   74.59    1.72
  10   2   0   69.65    1.71
  10  -2   0   69.74    1.69
 -10  -2   0   70.56    1.35
  10   2   1  190.65    3.41
 -10  -2  -1  199.05    3.74
 -10   2  -1  192.85    3.72
  10  -2   1  195.75    3.72
  10   2   1  193.41    3.75
 -10  -2  -1  189.32    3.37
  10   2   2  104.83    2.07
 -10  -2  -2  100.56    2.32
 -10   2  -2   98.32    2.28
  10  -2   2  102.62    2.31
  10   2   2  103.94    2.34
 -10  -2  -2  106.40    2.04
  10   2   3  282.98    4.97
 -10   2  -3  279.39    5.20
 -10  -2  -3  278.31    5.23
  10   2   3  268.92    5.23
  10  -2   3  283.16    5.21
 -10  -2  -3  281.91    4.92
  10   2   4    4.97    0.51
 -10   2  -4    5.53    0.61
 -10  -2  -4    5.57    0.66
  10   2   4    5.70    0.68
  10  -2   4    5.08    0.61
 -10  -2  -4    5.78    0.51
 -10   2  -5  488.19    8.76
  10   2   5  485.80    8.66
 -10   2  -5  489.96    8.62
 -10  -2  -5  480.90    8.63
  10  -2   5  473.39    8.61
  10   2   5  486.61    8.40
 -10  -2  -5  490.23    8.35
 -10   2  -6    1.47    0.60
  10   2   6    1.67    0.49
 -10   2  -6    1.43    0.59
 -10  -2  -6    0.98    0.57
  10  -2   6    0.95    0.55
  10   2   6    1.24    0.61
 -10  -2  -6    1.62    0.51
  10   2   7  137.32    3.01
 -10  -2  -7  143.94    2.97
  10   2   7  137.65    3.20
 -10   2  -7  132.87    3.15
 -10  -2  -7  137.81    3.18
  10  -2   7  136.13    3.19
 -10   2  -7  138.96    3.23
  10   2   8  446.03    8.01
 -10  -2  -8  444.72    7.93
  10   2   8  442.25    8.23
  10  -2   8  430.63    8.20
 -10   2  -8  454.34    8.22
 -10  -2  -8  439.44    8.21
 -10   2  -8  453.70    8.23
  10   2   9  147.81    3.34
 -10  -2  -9  151.90    3.28
 -10   2  -9  148.68    3.50
  10   2   9  151.18    3.56
  10  -2   9  145.64    3.51
 -10  -2  -9  153.26    3.55
 -10   2  -9  154.48    3.51
 -10   2 -10  255.07    5.19
  10   2  10  252.49    5.29
  10  -2  10  243.11    5.23
 -10  -2 -10  258.59    5.00
  10   2  10  242.70    5.05
 -10  -2 -10  246.98    5.24
 -10   2 -10  255.58    5.27
 -10  -2 -11    5.98    0.77
 -10   2 -11    4.28    0.89
 -10  -2 -11    2.93    0.85
  10   2  11    3.27    0.86
  10  -2  11    5.57    0.91
  10   2  11    5.95    0.80
 -10   2 -11    4.62    0.84
 -10   2 -11    4.64    0.88
  10   2  11    4.70    1.06
 -10   2 -12  231.35    4.95
  10   2  12  221.07    5.09
  10  -2  12  226.19    5.05
  10   2  12  225.69    4.88
 -10   2 -12  221.97    4.89
 -10  -2 -12  230.61    4.77
 -10   2 -12  235.62    5.05
 -10  -2 -12  227.90    5.03
  10   2  12  237.49    5.34
 -10   2 -13  441.09    8.28
  10   2  13  432.11    8.51
  10  -2  13  440.34    8.51
  10   2  13  432.13    8.29
 -10   2 -13  446.30    8.31
 -10  -2 -13  429.77    8.11
  10   2  13  426.53    8.69
 -10   2 -13  424.73    8.42
 -10  -2 -13  426.11    8.43
  10   2  14   74.04    2.43
 -10   2 -14   72.87    2.35
  10   2  14   75.06    2.59
  10  -2  14   73.29    2.53
 -10  -2 -14   74.01    2.30
 -10   2 -14   76.79    2.40
 -10   2 -14   73.92    2.50
 -10  -2 -14   66.69    2.44
  10   2  14   82.25    2.80
 -10   2 -15  193.22    4.44
  10   2  15  203.24    4.64
  10   2  15  199.66    4.83
  10  -2  15  192.85    4.74
 -10   2 -15  200.49    4.54
 -10  -2 -15  202.68    4.47
 -10  -2 -15  193.45    4.71
 -10   2 -15  186.66    4.64
 -10  -2 -16   15.53    1.26
  10   2  16   14.21    1.43
  10  -2  16   14.20    1.38
 -10   2 -16   14.52    1.16
 -10   2 -16   12.71    1.30
 -10  -2 -16   12.48    1.34
  10   2  16   15.49    1.31
 -10   2 -17    2.07    0.90
  10   2  17    1.36    1.05
  10  -2  17    1.34    1.14
  10   2  17    1.95    1.02
  10   2  18    4.95    1.23
  10  -2  18    4.12    1.19
 -10   2 -18    4.15    0.96
  10  -2  18    5.85    0.97
  10   2  18    5.11    1.11
  10   2  19    2.60    1.23
  10  -2  19    2.16    1.17
 -10   2 -19    2.67    0.91
  10   2  19    2.32    1.30
  10  -2  19    1.55    0.90
  10   2  19    4.18    1.17
  10   2  20  125.45    3.76
 -10   2 -20  118.26    3.30
  10   2  20  124.39    3.98
  10  -2  20  123.83    3.32
  10  -2  20  123.69    3.90
  10   2  20  126.21    3.98
  10   2  21    5.56    1.29
 -10   2 -21    5.52    1.04
  10  -2  21    7.86    1.11
  10   2  21    9.24    1.54
  10   2  21    5.35    1.45
  10  -2  21    5.47    1.37
 -10   2 -22   32.94    1.71
  10   2  22   33.08    2.03
  10   2  22   31.24    2.24
  10  -2  22   29.19    1.63
  10   2  22   28.86    2.12
  10  -2  22   30.14    2.10
  10   2  23   10.58    1.59
  10   2  23   12.87    1.71
  10  -2  23   12.30    1.64
  10  -2  23   12.60    1.24
 -10  -4  24    8.05    1.41
 -10   4  24    8.53    1.49
 -10   4  24    9.50    1.53
 -10  -4  23    8.95    1.38
 -10   4  23   10.40    1.49
 -10   4  23    9.18    1.49
 -10   4  22   28.62    2.00
 -10  -4  22   29.21    1.88
 -10   4  22   30.43    1.91
 -10   4  22   27.53    1.90
 -10   4  21    1.23    1.28
 -10  -4  21    0.09    1.08
 -10   4  21   -0.09    1.07
 -10   4  21    1.12    1.18
 -10  -4  20    9.50    1.27
 -10   4  20    8.35    1.29
 -10   4  20   12.03    1.43
 -10   4  20    8.46    1.44
 -10  -4  20   10.64    1.22
 -10  -4  19    0.08    1.00
 -10   4  19   -0.32    1.01
 -10   4  19    0.87    1.04
 -10   4  19   -0.10    1.10
 -10  -4  19   -0.27    0.85
 -10   4  19    1.36    0.95
 -10  -4  18   12.18    1.23
 -10   4  18    9.34    1.17
 -10   4  18    9.71    1.38
 -10  -4  18   10.22    1.06
 -10   4  18   11.97    1.17
 -10   4  18   12.96    1.37
  10   4 -18   11.66    0.91
 -10  -4  17  113.66    3.23
 -10   4  17  115.45    3.27
  10   4 -17  116.82    2.72
 -10   4  17  125.14    3.53
 -10   4  17  115.67    3.58
 -10   4  17  120.06    3.12
 -10  -4  17  114.02    3.07
 -10   4  16    4.84    1.08
  10   4 -16    2.86    0.64
 -10  -4  16    1.69    0.87
 -10   4  16    3.45    0.99
  10   4 -16    2.29    0.88
 -10   4  16    3.83    1.22
 -10  -4  16    3.03    0.84
 -10   4  16    2.12    0.87
 -10   4  15   91.05    2.63
 -10  -4  15   86.38    2.57
 -10   4  15   85.53    2.82
  10   4 -15   88.18    2.12
  10   4 -15   89.28    2.62
 -10   4  15   87.18    3.00
 -10   4  15   89.17    2.51
 -10  -4  15   88.25    2.47
  10  -4 -14    7.13    1.14
  10   4 -14    7.54    0.66
 -10   4  14    6.85    1.12
 -10  -4  14    8.02    0.95
 -10   4  14    6.99    0.93
  10   4 -14    9.71    1.06
 -10   4  14    7.24    1.19
 -10  -4  14    7.15    0.87
 -10   4  14    8.55    0.92
 -10  -4  13  102.34    2.63
 -10   4  13  104.66    2.65
 -10   4  13  107.12    3.07
  10  -4 -13  106.75    3.03
  10   4 -13  105.66    2.27
  10   4 -13  110.44    2.89
 -10   4  13  107.14    3.21
  10  -4 -13  102.41    3.25
 -10   4  13  102.16    2.74
 -10  -4  13  103.74    2.72
 -10  -4  12    2.27    0.67
 -10   4  12    3.27    0.72
  10  -4 -12    2.21    0.93
  10   4 -12    2.87    0.47
 -10   4  12    4.01    1.01
 -10   4  12    1.17    0.71
  10   4 -12    2.25    0.80
 -10   4  12    4.29    1.09
  10  -4 -12    1.38    1.06
 -10  -4  12    1.43    0.69
 -10  -4  11   29.69    1.22
  10  -4 -11   29.38    1.61
 -10   4  11   31.66    1.62
  10   4 -11   31.08    0.92
 -10   4  11   29.48    1.24
  10   4 -11   28.83    1.40
 -10   4  11   34.61    1.73
 -10  -4  11   31.26    1.28
 -10   4  11   31.27    1.31
  10  -4 -11   30.99    1.80
 -10  -4  10  458.94    8.27
 -10   4  10  473.40    8.30
  10  -4 -10  468.07    8.90
 -10   4  10  477.59    8.93
  10   4 -10  473.08    7.83
  10   4 -10  452.25    8.61
 -10   4  10  481.12    9.03
 -10   4  10  466.46    8.39
  10  -4 -10  473.56    9.17
 -10  -4  10  470.37    8.38
 -10  -4   9    9.89    0.73
 -10   4   9    9.24    1.04
  10   4  -9   10.84    0.46
 -10  -4   9    9.41    0.75
 -10   4   9    9.53    0.76
  10  -4  -9    9.97    1.19
 -10   4   9    9.52    1.07
  10   4  -9    9.13    0.90
 -10   4   9    9.45    0.73
 -10   4   8  328.98    5.72
 -10  -4   8  327.84    5.71
  10   4  -8  323.64    6.10
  10   4  -8  307.09    5.19
 -10   4   8  325.55    6.39
  10   4  -8  307.10    5.18
  10  -4  -8  330.89    6.59
 -10   4   8  330.44    6.42
 -10  -4   8  318.10    5.76
 -10   4   8  324.60    5.78
 -10  -4   7  245.45    4.44
 -10   4   7  233.68    4.42
  10   4  -7  238.20    4.83
  10  -4  -7  244.62    5.29
  10   4  -7  239.29    4.17
 -10  -4   7  243.18    4.50
 -10   4   7  237.92    4.49
 -10   4   7  249.30    5.17
 -10   4   6    1.57    0.45
 -10  -4   6    1.95    0.46
 -10   4   6    1.62    0.81
  10   4  -6    2.03    0.67
 -10   4   6    2.08    0.47
  10   4  -6    1.73    0.44
  10  -4  -6    1.63    0.82
 -10  -4   6    1.49    0.45
 -10   4   5   76.36    1.71
 -10  -4   5   77.57    1.72
  10   4  -5   76.72    1.76
 -10   4   5   74.47    2.31
  10   4  -5   78.08    2.05
  10   4  -5   80.41    1.84
  10  -4  -5   74.50    2.40
 -10   4   5   76.80    1.74
 -10  -4   4  107.14    2.17
 -10   4   4  105.90    2.15
 -10   4   4  102.50    2.83
  10   4  -4  108.17    2.51
  10   4  -4  107.32    2.40
  10  -4  -4  105.99    2.87
  10  -4  -4  104.49    2.16
  10   4  -4  107.91    2.20
 -10  -4   3   33.70    0.98
 -10   4   3   33.57    0.95
 -10   4   3   35.18    1.52
  10   4  -3   32.48    1.20
  10   4  -3   35.77    1.26
  10  -4  -3   34.85    1.50
  10  -4  -3   32.83    0.95
  10   4  -3   34.61    0.99
  10   4  -2  199.95    3.71
  10  -4  -2  202.83    3.67
 -10  -4   2  200.68    3.70
 -10   4   2  208.06    3.67
 -10   4   2  203.18    4.46
  10   4  -2  202.49    4.00
  10  -4  -2  213.91    4.41
  10   4  -2  203.32    4.15
  10   4  -1    2.41    0.42
  10  -4  -1    2.72    0.40
 -10   4   1    2.42    0.77
 -10   4   1    2.80    0.41
 -10  -4   1    2.01    0.41
  10   4  -1    2.11    0.19
  10  -4  -1    2.51    0.72
  10   4  -1    3.14    0.53
  10   4  -1    3.09    0.66
  10  -4   0  239.38    4.29
  10   4   0  242.08    4.36
 -10   4   0  252.64    5.14
  10   4   0  235.79    4.10
 -10   4   0  248.22    4.32
 -10  -4   0  237.48    4.36
  10   4   0  243.87    4.52
  10  -4   0  241.58    4.88
  10   4   0  249.34    4.96
  10  -4   1  263.32    4.76
  10   4   1  264.81    4.83
 -10   4  -1  270.08    5.56
  10   4   1  272.73    4.64
 -10   4  -1  272.19    4.80
 -10  -4  -1  268.50    4.84
  10   4   1  268.27    4.91
  10  -4   1  267.73    5.26
  10   4   1  275.28    5.48
  10   4   2   99.41    2.70
  10   4   2   96.16    1.98
 -10   4  -2   94.63    2.07
 -10  -4  -2   96.81    2.13
  10   4   2   97.40    2.09
  10  -4   2   98.88    2.43
  10  -4   2   91.81    2.03
  10   4   2   96.55    2.12
  10   4   3   15.30    0.77
  10  -4   3   14.58    0.73
 -10  -4  -3   15.45    0.71
  10   4   3   14.28    0.69
 -10  -4  -3   13.66    0.76
  10   4   3   13.69    0.67
  10  -4   3   15.21    0.92
  10   4   3   14.32    1.20
 -10   4  -3   14.79    0.74
  10   4   4  244.35    4.57
  10  -4   4  236.82    4.49
 -10  -4  -4  238.97    4.45
  10  -4   4  241.94    4.68
 -10  -4  -4  241.17    4.58
  10   4   4  238.27    5.25
 -10   4  -4  242.33    4.53
  10   4   4  238.87    4.45
  10   4   5   42.86    1.37
  10  -4   5   43.08    1.34
  10   4   5   41.39    1.28
 -10  -4  -5   40.30    1.28
  10  -4   5   41.87    1.37
 -10   4  -5   39.26    1.32
  10   4   5   41.01    1.85
 -10  -4  -5   40.63    1.36
  10   4   6   63.28    1.77
  10  -4   6   60.38    1.70
  10   4   6   58.66    1.67
 -10  -4  -6   60.91    1.67
 -10   4  -6   55.38    2.04
  10  -4   6   63.03    1.69
 -10  -4  -6   61.42    1.76
  10   4   6   59.10    2.28
 -10   4  -6   58.90    1.72
  10   4   7   76.36    2.10
  10  -4   7   75.62    2.03
  10   4   7   75.49    2.01
 -10  -4  -7   75.49    1.99
 -10   4  -7   77.15    2.40
  10  -4   7   79.94    1.94
  10   4   7   75.78    2.63
 -10   4  -7   73.81    2.03
 -10  -4  -7   74.93    2.09
  10   4   8   35.45    1.44
  10  -4   8   38.30    1.43
 -10  -4  -8   35.34    1.35
  10   4   8   36.23    1.38
 -10   4  -8   35.98    1.67
  10  -4   8   36.44    1.22
 -10  -4  -8   35.33    1.43
 -10   4  -8   37.82    1.42
  10   4   8   35.88    1.89
  10  -4   9   26.55    1.30
 -10  -4  -9   27.34    1.24
  10   4   9   27.08    1.27
 -10   4  -9   28.30    1.52
 -10   4  -9   27.73    1.30
 -10  -4  -9   26.39    1.32
  10   4   9   26.07    1.75
  10  -4   9   28.80    1.05
  10   4   9   26.52    1.34
  10   4  10   12.84    1.12
  10  -4  10   11.18    1.04
 -10  -4 -10   12.24    1.01
  10   4  10   13.41    0.50
 -10   4 -10   15.67    1.28
  10   4  10   13.10    1.07
  10  -4  10   15.19    0.79
 -10   4 -10   10.23    1.00
 -10  -4 -10   11.59    1.07
  10   4  10   14.99    1.59
  10   4  11 1482.70   24.31
  10   4  11 1451.05   24.40
  10  -4  11 1472.72   24.36
 -10   4 -11 1434.09   24.53
  10   4  11 1429.80   23.27
 -10   4 -11 1474.59   25.00
 -10  -4 -11 1463.24   24.21
  10   4  11 1471.96   25.25
 -10   4 -11 1436.13   24.28
 -10  -4 -11 1458.45   24.37
  10   4  12  138.76    3.53
  10   4  12  144.49    3.66
  10  -4  12  155.10    3.68
 -10   4 -12  146.52    4.04
  10   4  12  143.94    2.63
 -10   4 -12  152.79    3.76
 -10  -4 -12  148.49    3.50
 -10   4 -12  147.31    3.57
  10   4  12  148.07    4.24
 -10  -4 -12  144.68    3.61
 -10  -4 -13   26.19    1.41
  10   4  13   22.85    1.50
  10  -4  13   24.47    1.48
  10   4  13   23.55    1.44
 -10   4 -13   23.28    1.70
  10   4  13   25.74    1.95
 -10   4 -13   24.68    1.43
 -10  -4 -13   23.87    1.41
 -10  -4 -14   52.03    1.96
  10   4  14   46.91    1.97
  10   4  14   51.35    2.50
 -10   4 -14   49.61    1.95
 -10  -4 -14   48.95    2.00
  10   4  14   51.62    2.10
  10  -4  14   49.55    2.03
  10   4  15   83.84    2.67
  10   4  15   85.61    2.80
  10  -4  15   83.71    2.75
  10   4  15   76.20    3.12
 -10   4 -15   83.14    2.65
 -10  -4 -15   85.81    2.70
 -10   4 -16    7.53    1.17
  10   4  16    7.43    1.49
  10   4  16    7.40    1.14
  10  -4  16    5.30    1.16
  10   4  16    7.77    1.13
  10  -4  17   -0.44    0.56
  10   4  17    1.16    1.38
  10   4  17   -0.76    1.04
  10  -4  17    0.33    1.04
  10   4  17    0.94    1.05
  10  -4  18    1.27    0.58
  10   4  18   -0.72    1.40
  10   4  18    1.99    1.11
 -10   4 -18    2.30    1.17
  10  -4  18    2.85    1.17
  10   4  18    2.93    1.13
  10   4  19   67.12    2.68
  10  -4  19   66.33    2.60
  10   4  19   69.89    2.67
  10   6 -15   40.06    1.94
 -10   6  15   43.22    2.14
 -10   6  14    9.89    1.51
  10   6 -14    8.60    1.24
 -10   6  14    8.28    1.36
  10   6 -13  101.32    3.04
 -10   6  13  102.55    3.24
  10   6 -12   61.09    2.27
 -10   6  12   66.28    2.53
  10   6 -11    3.99    1.04
 -10   6  11    1.75    1.03
  10   6 -10    0.67    0.96
 -10   6  10    1.17    0.98
  10   6  -9    1.95    0.91
 -10   6   9   -0.23    1.02
 -10   6   8   53.84    2.22
  10   6  -8   55.76    2.07
 -10   6   7   75.82    2.61
  10  -6  -7   72.57    2.67
  10   6  -7   71.65    2.34
 -10   6   6  108.29    3.24
  10  -6  -6  115.44    3.36
  10   6  -6  116.70    3.05
 -10   6   5  163.14    4.12
  10   6  -5  156.33    3.79
 -10   6   4  266.56    5.79
  10  -6  -4  265.65    5.79
  10   6  -4  261.84    5.43
 -10   6   3  174.02    4.21
  10  -6  -3  167.39    4.13
  10   6  -3  165.69    3.82
 -10   6   2   -1.48    1.03
  10   6  -2   -0.82    0.71
  10   6  -2   -0.46    0.71
  10  -6  -2   -0.07    0.93
 -10   6   1   55.68    2.16
  10   6  -1   54.77    1.87
  10  -6  -1   51.96    2.03
  10   6  -1   56.67    1.83
 -10   6   0    1.57    1.01
  10   6   0   -0.23    0.66
  10   6   0    0.90    0.77
  10  -6   0    1.02    0.88
 -10   6  -1   74.04    2.53
  10   6   1   73.19    2.36
  10  -6   1   80.15    2.35
  10   6   1   74.62    2.09
 -10   6  -2   31.63    1.72
  10  -6   2   33.04    1.49
  10   6   2   32.38    1.62
 -10   6  -3   86.22    2.77
  10  -6   3   87.66    2.39
  10   6   3   87.66    2.78
 -10   6  -4   -0.59    0.90
  10  -6   4   -0.64    0.72
  10   6   4   -1.68    1.05
 -10   6  -5    0.30    0.94
  10  -6   5    0.08    0.63
  10   6   5    1.94    1.10
 -10   6  -6   94.27    3.00
  10  -6   6  100.43    2.38
  10   6   6   97.97    3.17
 -10   6  -7   45.03    2.05
  10   6   7   42.99    2.22
  10  -6   7   44.40    1.38
  10   6   8   14.40    1.59
  10   6   9    6.09    1.37
  10   6  10    3.17    1.36
  10   6  11   15.31    1.76
 -11  -1  28    3.77    1.31
 -11   1  28    2.69    1.45
 -11   1  28    3.59    1.33
 -11  -1  27    1.94    1.20
 -11   1  27    1.60    1.40
 -11   1  27    0.70    1.19
 -11  -1  26    1.06    1.09
 -11   1  26    0.47    1.37
 -11  -1  26   -0.11    0.81
 -11   1  26   -0.09    1.12
 -11  -1  25    0.42    1.06
 -11   1  25    0.34    1.37
 -11  -1  25    0.98    0.79
 -11   1  25    1.41    1.18
 -11  -1  24    2.40    1.05
 -11  -1  24    1.93    0.81
 -11   1  24    2.64    1.12
 -11   1  24    3.04    1.32
 -11  -1  23  179.40    4.33
 -11   1  23  167.30    4.01
 -11   1  23  167.13    4.27
 -11  -1  23  164.99    3.76
 -11   1  23  172.01    4.78
  11   1 -22   18.52    1.31
 -11   1  22   19.13    1.68
 -11   1  22   17.89    1.25
 -11  -1  22   20.14    1.46
 -11  -1  22   18.69    1.40
 -11   1  22   18.96    1.46
 -11  -1  22   17.41    1.10
  11  -1 -22   17.50    1.46
  11   1 -21    3.81    0.92
 -11   1  21    1.68    1.07
 -11   1  21    2.96    0.85
 -11  -1  21    2.04    0.90
 -11  -1  21    1.32    0.72
 -11  -1  21    3.06    0.98
 -11   1  21    2.87    1.01
  11  -1 -21    2.53    1.02
  11  -1 -20    4.79    1.01
  11   1 -20    3.73    0.86
 -11  -1  20    2.24    0.88
 -11   1  20    4.08    1.03
 -11  -1  20    3.32    0.70
 -11  -1  20    4.11    0.94
 -11   1  20    3.31    0.97
 -11   1  20    3.90    1.16
  11  -1 -20    3.69    1.05
  11   1 -19  186.51    4.18
  11  -1 -19  190.28    4.36
 -11  -1  19  191.07    4.30
 -11   1  19  181.82    4.49
 -11  -1  19  185.84    4.29
 -11   1  19  189.91    4.42
  11  -1 -19  190.40    4.50
  11   1 -19  193.11    4.07
 -11   1  19  187.17    4.71
  11  -1 -18    4.12    0.93
 -11  -1  18    5.22    0.87
  11   1 -18    4.84    0.81
 -11   1  18    4.58    1.01
 -11   1  18    4.86    0.96
 -11  -1  18    3.90    0.87
  11  -1 -18    4.10    0.96
  11   1 -18    4.89    0.76
 -11   1  18    3.23    0.98
  11  -1 -17  254.74    5.30
  11   1 -17  252.46    5.10
 -11  -1  17  248.42    5.12
 -11   1  17  252.95    5.45
 -11  -1  17  253.68    5.21
 -11   1  17  252.30    5.34
  11  -1 -17  248.55    5.42
 -11   1  17  249.61    5.60
  11   1 -17  256.56    5.00
  11   1 -16   88.08    2.33
  11  -1 -16   91.29    2.54
 -11  -1  16   87.79    2.40
 -11   1  16   89.62    2.64
 -11  -1  16   89.10    2.46
 -11   1  16   89.48    2.56
  11  -1 -16   95.48    2.71
  11   1 -16   92.20    2.30
 -11   1  16   87.85    2.73
  11   1 -15   22.93    1.10
  11  -1 -15   22.17    1.20
 -11  -1  15   23.18    1.11
 -11   1  15   22.05    1.29
 -11  -1  15   22.26    1.15
  11  -1 -15   22.12    1.32
 -11   1  15   21.37    1.22
  11   1 -15   21.03    1.02
 -11   1  15   21.85    1.34
  11  -1 -14    0.34    0.65
 -11   1  14    0.52    0.66
  11   1 -14    1.31    0.54
 -11  -1  14    0.94    0.57
 -11   1  14    0.83    0.71
 -11  -1  14    0.62    0.59
 -11   1  14    0.61    0.71
  11  -1 -14    0.50    0.71
  11   1 -14    1.55    0.53
  11  -1 -13  215.39    4.46
  11   1 -13  210.14    4.19
 -11  -1  13  210.17    4.25
 -11   1  13  208.44    4.47
 -11   1  13  220.14    4.56
 -11  -1  13  216.22    4.33
  11   1 -13  218.61    4.18
  11  -1 -13  217.26    4.59
 -11   1  13  213.26    4.65
 -11   1  12  457.04    8.44
  11  -1 -12  467.53    8.42
  11   1 -12  475.94    8.15
  11   1 -12  465.08    8.10
  11  -1 -12  475.40    8.57
 -11   1  12  472.27    8.51
  11   1 -12  444.93    8.59
 -11  -1  12  456.26    8.18
  11  -1 -11  270.56    5.20
 -11   1  11  264.49    5.22
  11   1 -11  265.11    4.93
  11  -1 -11  273.78    5.33
  11   1 -11  267.90    4.89
 -11   1  11  260.63    5.26
  11   1 -11  271.13    5.38
 -11  -1  11  265.12    4.93
  11   1 -10 1106.06   17.84
  11  -1 -10 1078.39   18.15
 -11   1  10 1063.81   18.16
  11  -1 -10 1081.83   18.24
  11   1 -10 1069.36   17.79
  11   1 -10 1080.42   18.30
 -11   1  10 1091.86   18.21
 -11  -1  10 1090.36   17.84
  11   1  -9  517.74    8.71
 -11   1   9  517.27    9.06
  11  -1  -9  515.48    9.04
  11  -1  -9  516.01    9.10
  11   1  -9  502.94    8.68
 -11   1   9  519.49    9.08
  11   1  -9  512.58    9.16
 -11  -1   9  508.16    8.71
  11  -1  -8  389.02    7.03
 -11   1   8  392.97    7.06
  11   1  -8  393.92    6.69
  11  -1  -8  383.57    7.08
  11   1  -8  385.91    7.15
 -11   1   8  386.81    7.06
 -11  -1   8  393.55    6.69
  11  -1  -7  444.97    7.85
 -11   1   7  447.30    7.86
  11   1  -7  442.70    7.48
  11  -1  -7  438.74    7.87
 -11   1   7  449.54    7.86
  11   1  -7  440.81    7.90
 -11  -1   7  442.60    7.48
  11   1  -6   26.93    1.11
  11  -1  -6   26.12    1.07
 -11   1   6   27.46    1.08
 -11   1   6   30.46    1.12
  11   1  -6   29.16    0.82
  11  -1  -6   27.88    1.09
 -11  -1   6   29.69    0.81
  11   1  -5  147.51    3.05
  11  -1  -5  143.05    3.01
 -11   1   5  147.36    3.00
 -11   1   5  142.87    3.02
 -11  -1   5  144.22    2.63
 -11   1   4  121.08    2.67
 -11  -1   4  126.33    2.30
 -11   1   4  127.06    2.65
  11   1  -4  127.43    2.70
 -11  -1   3    6.64    0.37
 -11   1   3    6.54    0.62
 -11   1   3    6.76    0.58
  11   1  -3    7.98    0.66
 -11   1   2    5.36    0.56
  11   1  -2    4.38    0.57
 -11   1   1  765.54   12.78
  11   1  -1  766.27   12.81
 -11  -1   1  759.06   12.45
 -11   1   0  196.59    3.76
 -11  -1   0  197.04    3.47
 -11  -1  -1   71.28    1.55
  11   1   1   68.17    1.79
 -11   1  -1   70.80    1.80
 -11   1  -2  244.43    4.68
 -11  -1  -2  249.90    4.43
  11   1   2  244.52    4.71
  11   1   3    0.57    0.49
 -11  -1  -3    0.63    0.41
 -11   1  -3    0.32    0.55
  11   1   3    1.08    0.59
 -11   1  -4  318.47    5.99
  11   1   4  322.36    5.81
  11   1   4  321.92    6.04
 -11   1  -4  317.82    5.98
 -11  -1  -4  324.27    5.74
  11   1   5   41.06    1.34
 -11   1  -5   39.46    1.43
 -11   1  -5   44.19    1.49
  11   1   5   44.67    1.54
 -11  -1  -5   42.90    1.29
  11   1   6  766.52   12.81
 -11   1  -6  742.53   12.91
  11   1   6  745.01   13.02
 -11   1  -6  739.61   12.96
 -11  -1  -6  755.66   12.69
 -11   1  -7  726.59   12.75
  11   1   7  749.79   12.68
  11   1   7  740.56   12.90
 -11   1  -7  744.41   12.85
 -11  -1  -7  730.17   12.55
  11   1   8   35.99    1.37
 -11   1  -8   32.71    1.35
  11   1   8   35.68    1.50
 -11   1  -8   37.93    1.50
 -11  -1  -8   34.62    1.28
  11   1   9    0.72    0.60
 -11   1  -9    0.10    0.60
 -11   1  -9    0.77    0.65
  11   1   9    1.11    0.71
 -11   1  -9   -0.39    0.56
 -11  -1  -9    0.46    0.56
 -11   1 -10   13.24    0.91
  11   1  10   13.07    0.98
 -11   1 -10   13.76    1.09
  11   1  10   12.54    1.07
 -11  -1 -10   13.20    0.93
 -11   1 -10   14.18    1.00
  11   1  11    7.33    0.90
 -11   1 -11    6.94    0.90
  11   1  11    8.25    1.02
 -11   1 -11    8.41    1.03
 -11   1 -11    6.42    0.78
 -11  -1 -11    8.14    0.85
  11   1  12   16.98    1.16
 -11   1 -12   19.10    1.04
  11   1  12   19.60    1.36
 -11  -1 -12   17.65    1.12
 -11   1 -12   16.49    1.16
 -11   1 -12   18.16    1.32
  11   1  13  153.49    3.73
  11  -1  13  148.91    3.85
 -11   1 -13  150.28    3.41
  11   1  13  148.48    3.89
 -11  -1 -13  152.94    3.57
 -11   1 -13  152.02    3.65
 -11   1 -13  142.77    3.77
  11   1  14   11.39    1.17
  11  -1  14   11.34    1.24
 -11   1 -14   12.98    1.28
  11   1  14   11.29    1.28
 -11   1 -14   11.91    1.00
 -11  -1 -14   10.83    1.07
 -11   1 -14   10.54    1.12
 -11   1 -15  102.39    2.62
  11  -1  15   91.92    3.02
  11   1  15  104.24    3.01
  11   1  15   93.46    3.10
 -11   1 -15   92.22    2.81
 -11  -1 -15  101.67    2.82
  11   1  15   99.67    3.14
 -11   1 -15   94.45    3.01
  11  -1  16   19.74    1.58
 -11   1 -16   19.95    1.17
  11   1  16   20.27    1.51
 -11   1 -16   16.14    1.40
  11   1  16   16.11    1.50
 -11   1 -16   20.03    1.37
 -11  -1 -16   20.23    1.35
  11   1  16   23.36    1.65
  11  -1  17   72.95    2.76
  11   1  17   75.10    2.67
 -11   1 -17   79.80    2.27
  11   1  17   78.85    2.86
  11   1  17   70.09    2.78
  11  -1  18  242.75    5.87
 -11   1 -18  250.06    5.19
  11   1  18  250.85    5.79
  11   1  18  250.92    5.93
  11   1  18  257.24    6.05
  11  -1  19   39.23    2.18
 -11   1 -19   35.65    1.57
  11   1  19   35.30    2.00
  11   1  19   38.68    2.14
  11  -1  19   38.43    1.87
  11   1  19   34.28    2.12
  11   1  20   22.37    1.75
  11  -1  20   21.49    1.77
  11   1  20   23.71    1.85
  11  -1  20   22.03    1.53
  11   1  20   21.07    1.83
  11  -1  21   28.78    1.97
  11   1  21   27.99    1.88
  11   1  21   23.80    1.91
  11  -1  21   27.94    1.77
  11   1  21   23.98    1.95
  11  -1  22   78.49    3.17
  11   1  22   75.85    3.05
  11   1  22   81.77    3.14
  11  -1  22   82.10    2.86
  11   1  22   81.21    3.28
  11   1  23   40.62    2.36
  11   1  23   37.65    2.29
  11  -1  23   35.82    2.02
  11   1  23   40.79    2.45
  11   1  24   11.24    1.68
  11   1  24    7.50    1.69
  11  -1  24    8.18    1.70
  11   1  24    8.42    1.68
  11  -1  24    6.94    1.30
 -11   3  26   25.48    1.94
 -11  -3  26   25.03    1.96
 -11   3  26   25.72    2.03
 -11  -3  26   24.45    1.70
 -11   3  25   63.84    2.72
 -11  -3  25   60.74    2.77
 -11   3  25   64.56    2.85
 -11  -3  25   59.01    2.38
 -11   3  24   89.04    3.18
 -11  -3  24   85.98    2.83
 -11   3  24   88.89    3.23
 -11   3  24   97.15    3.41
 -11  -3  24   89.66    3.29
 -11   3  23    0.66    1.13
 -11  -3  23   -0.10    1.12
 -11   3  23    0.92    1.23
 -11  -3  23    0.72    0.94
  11   3 -22    1.42    0.84
 -11   3  22    1.09    1.11
 -11   3  22    0.68    1.16
 -11  -3  22    0.86    1.17
 -11  -3  22    0.20    0.90
 -11   3  21    0.62    1.06
  11   3 -21    0.54    0.81
 -11   3  21    0.46    1.12
 -11  -3  21   -0.27    1.17
 -11  -3  21   -0.13    0.89
 -11  -3  20   -0.18    0.79
 -11  -3  20    0.09    0.99
 -11   3  20    0.61    1.06
 -11  -3  20    0.73    0.99
 -11   3  20   -0.30    0.96
 -11   3  20    1.69    1.06
  11   3 -20    1.01    0.73
  11   3 -19  310.35    6.01
 -11   3  19  317.04    6.72
 -11   3  19  301.25    6.45
 -11  -3  19  310.90    6.48
 -11  -3  19  313.58    6.20
 -11   3  19  317.89    6.85
 -11  -3  19  307.87    6.71
 -11   3  19  298.36    6.70
  11   3 -18  435.75    8.01
 -11   3  18  448.51    8.76
 -11  -3  18  435.25    8.51
 -11   3  18  434.40    8.50
 -11  -3  18  427.07    8.16
 -11   3  18  451.50    8.92
 -11  -3  18  446.00    8.75
 -11   3  18  448.97    8.77
  11  -3 -18  443.40    9.01
  11   3 -17  210.42    4.28
 -11   3  17  214.14    4.96
 -11  -3  17  212.12    4.75
 -11   3  17  208.97    4.74
 -11  -3  17  207.34    4.41
 -11   3  17  216.72    5.09
 -11  -3  17  211.15    4.92
 -11   3  17  207.00    4.89
  11  -3 -17  214.91    5.20
  11   3 -16 1009.52   16.96
 -11   3  16 1018.41   17.77
 -11   3  16 1023.02   17.51
 -11  -3  16  997.38   17.46
 -11  -3  16 1005.99   17.11
 -11   3  16 1030.86   17.90
 -11  -3  16 1000.79   17.65
 -11   3  16 1000.51   17.69
  11  -3 -16 1035.62   18.06
  11   3 -15   43.36    1.39
 -11   3  15   47.93    1.99
 -11  -3  15   42.29    1.71
 -11   3  15   36.81    1.67
 -11  -3  15   40.39    1.42
 -11   3  15   44.65    2.01
  11  -3 -15   45.70    2.12
 -11  -3  15   42.91    1.79
 -11   3  15   43.46    1.81
 -11   3  14  106.24    2.97
  11   3 -14  100.91    2.31
 -11  -3  14  104.13    2.41
  11  -3 -14  106.97    3.15
 -11  -3  14   99.02    2.80
 -11   3  14  101.05    2.83
 -11   3  14  103.72    3.04
 -11  -3  14  102.02    2.74
 -11   3  14  101.28    2.70
 -11   3  13  461.50    8.40
 -11  -3  13  446.30    8.36
 -11   3  13  450.55    8.66
  11   3 -13  451.74    7.88
 -11  -3  13  453.67    7.98
  11  -3 -13  472.41    8.95
 -11   3  13  456.30    8.79
 -11  -3  13  458.82    8.52
 -11   3  13  451.50    8.51
 -11  -3  12  424.94    7.88
 -11   3  12  427.82    7.88
 -11   3  12  428.37    8.21
  11   3 -12  425.68    7.37
 -11  -3  12  429.34    7.46
  11   3 -12  433.39    7.87
 -11   3  12  448.69    8.34
 -11  -3  12  428.82    7.98
 -11   3  12  411.90    7.97
 -11   3  11   53.73    1.71
 -11  -3  11   56.62    1.72
  11   3 -11   53.75    1.31
 -11   3  11   50.95    1.91
  11   3 -11   52.09    1.68
 -11   3  11   56.90    2.01
 -11  -3  11   54.21    1.77
 -11   3  11   51.07    1.76
 -11   3  10   74.87    2.08
 -11  -3  10   81.24    2.11
  11   3 -10   83.07    1.69
 -11   3  10   79.53    2.38
  11   3 -10   80.62    2.12
 -11   3  10   79.50    2.42
 -11  -3  10   81.90    2.18
 -11   3  10   80.85    2.19
  11   3  -9   11.63    0.84
  11   3  -9   10.41    0.80
 -11   3   9   11.84    1.02
  11   3  -9   11.03    0.47
 -11   3   9   11.31    1.02
 -11  -3   9   11.14    0.79
 -11   3   9   11.07    0.81
  11   3  -8   42.51    1.37
 -11   3   8   43.51    1.64
  11   3  -8   42.81    0.87
  11   3  -8   39.57    1.39
  11  -3  -8   40.71    1.39
 -11   3   8   40.72    1.33
 -11  -3   8   39.89    1.32
  11   3  -7   35.99    1.22
 -11   3   7   34.29    1.46
 -11  -3   7   34.29    1.17
 -11   3   7   33.68    1.16
  11  -3  -7   37.32    1.26
  11   3  -7   35.48    1.24
  11  -3  -6  331.13    5.98
  11   3  -6  326.61    5.98
  11   3  -6  319.83    5.94
 -11   3   6  327.36    6.38
  11  -3  -6  330.11    6.45
 -11  -3   6  331.58    5.93
 -11   3   6  335.20    5.93
  11   3  -5   98.08    2.25
  11  -3  -5   99.43    2.24
  11   3  -5   98.74    2.21
 -11   3   5   95.11    2.60
  11  -3  -5  102.89    2.63
 -11   3   5   99.22    2.20
 -11  -3   5  102.00    2.22
  11  -3  -4   42.12    1.26
  11   3  -4   44.07    1.29
  11   3  -4   44.13    1.24
  11  -3  -4   44.86    1.59
 -11  -3   4   44.50    1.27
 -11   3   4   42.77    1.24
 -11   3   4   43.59    1.61
  11   3  -3    0.52    0.43
  11  -3  -3    0.22    0.41
 -11   3   3    0.05    0.65
  11  -3  -3    0.18    0.62
  11   3  -3    0.96    0.36
 -11  -3   3    0.40    0.42
 -11   3   3    0.16    0.41
  11  -3  -2  688.82   11.54
  11   3  -2  688.34   11.57
 -11   3   2  686.24   12.06
  11   3  -2  686.47   11.41
 -11  -3   2  683.02   11.54
  11  -3  -2  698.40   11.92
 -11   3   2  678.72   11.52
 -11   3   1  320.15    6.38
  11   3  -1  327.54    5.70
 -11   3   1  335.18    5.89
 -11  -3   1  333.81    5.92
  11  -3  -1  340.29    6.21
  11  -3  -1  329.24    5.89
  11   3  -1  332.06    5.93
  11   3   0  222.44    3.88
  11   3   0  222.18    3.72
 -11  -3   0  223.99    4.17
 -11   3   0  218.68    4.13
  11  -3   0  217.48    4.36
  11  -3   0  213.73    4.12
  11   3   0  212.97    4.17
 -11  -3  -1   41.82    1.00
  11   3   1   42.52    1.00
  11   3   1   41.90    0.99
 -11  -3  -1   45.11    1.33
 -11   3  -1   46.84    1.31
  11  -3   1   44.70    1.42
  11  -3   1   43.29    1.28
  11   3   1   43.20    1.30
 -11  -3  -2  664.70   10.98
 -11   3  -2  677.47   11.33
 -11  -3  -2  665.34   11.35
  11   3   2  662.44   10.81
  11   3   2  669.87   11.00
  11  -3   2  657.98   11.38
  11   3   2  645.90   11.32
  11  -3   2  677.91   11.31
  11   3   3  207.64    3.80
 -11   3  -3  209.45    4.07
 -11  -3  -3  210.38    4.09
  11   3   3  203.70    3.45
  11   3   3  207.47    4.09
  11  -3   3  203.21    4.03
 -11  -3  -3  205.87    3.77
  11   3   4   23.91    0.89
  11   3   4   23.17    1.05
  11  -3   4   23.10    1.02
 -11  -3  -4   22.89    0.85
 -11   3  -4   22.65    1.02
 -11  -3  -4   22.24    1.04
  11   3   5   47.50    1.38
 -11   3  -5   46.31    1.54
 -11  -3  -5   50.58    1.59
  11  -3   5   48.91    1.56
  11   3   5   50.00    1.59
 -11  -3  -5   50.62    1.39
 -11  -3  -6    1.66    0.50
 -11   3  -6    0.52    0.60
 -11  -3  -6    1.38    0.62
 -11   3  -6    2.14    0.74
  11   3   6    1.65    0.53
  11  -3   6    2.41    0.65
  11   3   6    1.45    0.60
  11   3   6    1.66    0.81
  11   3   7   89.79    2.24
 -11   3  -7   93.60    2.40
 -11  -3  -7   91.37    2.42
  11  -3   7   87.25    2.35
  11   3   7   86.92    2.39
 -11   3  -7   91.31    2.54
 -11  -3  -7   84.99    2.15
  11   3   7   90.61    2.76
  11   3   8   21.14    1.10
  11   3   8   21.53    1.21
  11  -3   8   24.31    1.23
 -11   3  -8   22.33    1.31
 -11  -3  -8   23.84    1.09
 -11  -3  -8   21.97    1.22
 -11   3  -8   21.09    1.18
  11   3   8   25.25    1.52
  11   3   9   30.70    1.31
  11   3   9   31.84    1.48
  11  -3   9   34.04    1.49
 -11   3  -9   31.02    1.52
 -11  -3  -9   32.96    1.29
 -11   3  -9   33.27    1.46
 -11  -3  -9   28.93    1.45
  11   3   9   32.49    1.76
  11   3  10  173.30    3.91
  11   3  10  177.36    4.13
  11  -3  10  181.79    4.11
 -11   3 -10  176.39    4.12
 -11  -3 -10  175.12    3.81
 -11   3 -10  182.56    4.08
 -11  -3 -10  179.32    4.09
  11   3  10  175.45    4.49
  11   3  11   45.23    1.72
  11   3  11   41.95    1.84
  11  -3  11   45.01    1.80
 -11   3 -11   43.02    1.83
 -11  -3 -11   43.69    1.63
 -11  -3 -11   43.72    1.80
  11   3  11   43.48    2.14
 -11   3 -11   41.09    1.75
  11   3  12  166.81    3.90
  11  -3  12  172.50    4.09
  11   3  12  167.85    4.11
 -11   3 -12  158.76    3.97
 -11  -3 -12  168.40    3.79
 -11   3 -12  166.96    4.02
  11   3  12  164.36    4.43
 -11  -3 -12  163.48    3.99
 -11  -3 -13    2.10    0.82
  11   3  13    3.14    1.02
 -11   3 -13    3.98    1.02
 -11  -3 -13    3.09    0.92
 -11   3 -13    1.85    0.94
  11   3  13    1.88    0.88
  11   3  13    2.54    1.17
  11  -3  13    3.41    0.92
 -11  -3 -14   -0.06    0.82
  11   3  14    0.15    0.93
  11  -3  14    0.83    0.96
  11   3  14    0.27    0.83
 -11   3 -14    0.53    0.95
  11   3  14    0.49    1.06
 -11   3 -14   -0.50    0.91
 -11  -3 -14    0.58    0.91
 -11  -3 -15    3.59    0.90
  11   3  15    2.61    1.06
  11  -3  15    2.30    1.01
 -11   3 -15    4.28    1.08
  11   3  15    3.87    1.31
 -11   3 -15    3.94    0.99
 -11  -3 -15    3.69    1.07
  11   3  15    1.98    0.89
  11   3  16    2.83    1.12
  11  -3  16    1.93    0.99
 -11   3 -16    3.24    1.09
  11   3  16    1.48    1.23
 -11   3 -16    2.40    1.06
  11   3  16    3.98    1.00
  11   3  17    0.72    1.11
  11  -3  17    1.94    1.11
 -11   3 -17    0.93    0.96
  11   3  17    1.97    1.20
  11   3  17    2.77    0.98
  11   3  18    8.90    1.39
  11  -3  18    6.84    1.27
 -11   3 -18    7.64    1.20
  11   3  18    8.16    1.55
  11   3  18    7.59    1.24
  11   3  19    2.68    1.25
  11  -3  19    3.19    1.27
 -11   3 -19    3.66    1.12
  11  -3  19    2.25    0.81
  11   3  19    1.99    1.37
  11   3  19    4.13    1.20
  11   3  20  116.68    3.80
  11  -3  20  122.23    3.87
  11  -3  20  129.88    3.15
 -11   3 -20  116.80    3.45
  11   3  20  115.78    3.63
  11   3  21    2.05    1.32
  11  -3  21    3.47    1.34
  11   3  21    2.41    1.27
 -11   3 -21    5.32    1.17
  11  -3  21    4.39    0.90
 -11   5  20  111.26    3.63
 -11  -5  20  121.37    3.37
 -11   5  19    8.93    1.41
 -11  -5  19   10.93    1.09
 -11  -5  19    8.29    1.17
 -11   5  18   -0.09    1.14
 -11   5  18    0.20    0.90
 -11  -5  18   -0.53    0.89
 -11   5  18    0.40    1.27
 -11  -5  18    0.23    0.77
 -11   5  17   20.34    1.64
 -11   5  17   19.71    1.34
 -11  -5  17   17.85    1.28
  11   5 -17   21.41    1.48
 -11   5  17   24.15    1.87
 -11  -5  17   22.03    1.25
 -11   5  16  228.63    4.87
 -11  -5  16  223.17    4.82
  11   5 -16  231.98    5.13
 -11   5  16  217.91    5.49
 -11  -5  16  227.72    4.68
 -11   5  15   -0.17    1.03
 -11  -5  15   -0.80    0.74
 -11   5  15   -0.27    0.78
  11   5 -15   -0.41    0.86
 -11   5  15    1.09    1.22
 -11  -5  15   -0.18    0.68
 -11   5  14    8.02    1.28
  11   5 -14    9.78    1.12
 -11  -5  14    9.15    0.84
 -11   5  14    9.08    1.33
 -11  -5  14    9.06    0.90
 -11   5  14   10.49    0.96
 -11  -5  13   25.76    1.11
  11   5 -13   28.20    1.51
 -11   5  13   25.13    1.63
 -11   5  13   22.47    1.73
 -11   5  13   25.20    1.20
 -11  -5  13   23.33    1.17
 -11  -5  12   24.79    1.05
 -11   5  12   24.58    1.59
  11   5 -12   22.80    1.34
 -11   5  12   24.91    1.67
 -11   5  12   23.58    1.13
 -11  -5  12   24.25    1.11
  11  -5 -11    9.47    1.33
 -11   5  11    8.79    1.18
 -11   5  11    9.71    0.75
 -11  -5  11    9.16    0.70
  11   5 -11    8.71    1.05
 -11  -5  11    9.68    0.74
 -11   5  11    8.94    0.75
 -11   5  10   34.72    1.79
 -11   5  10   35.88    1.16
 -11  -5  10   33.92    1.13
 -11   5  10   34.32    1.20
 -11  -5  10   34.91    1.19
  11  -5 -10   34.28    1.96
  11   5 -10   37.86    1.62
 -11   5   9   83.51    2.69
  11   5  -9   80.74    2.41
 -11  -5   9   83.20    1.94
  11  -5  -9   90.36    2.93
 -11   5   9   81.18    1.94
 -11   5   9   86.46    1.91
 -11  -5   9   83.56    1.89
 -11   5   8    0.49    0.42
 -11  -5   8    0.59    0.38
 -11   5   8    0.35    0.92
  11   5  -8    1.02    0.77
  11  -5  -8    0.24    1.07
 -11  -5   8    0.21    0.42
 -11   5   8    0.56    0.43
 -11   5   7    3.87    0.44
 -11  -5   7    3.23    0.41
 -11   5   7    3.28    0.41
 -11  -5   7    3.73    0.44
  11   5  -7    3.04    0.40
  11   5  -7    3.08    0.78
  11  -5  -7    2.89    1.05
 -11   5   7    4.30    1.00
 -11   5   6    5.68    0.41
 -11  -5   6    5.87    0.44
 -11   5   6    5.46    0.39
 -11   5   6    5.46    1.03
  11   5  -6    6.20    0.57
  11   5  -6    6.25    0.83
  11  -5  -6    5.83    1.12
 -11   5   5   34.96    0.77
 -11   5   5   38.60    1.77
  11   5  -5   41.50    1.51
  11  -5  -5   38.88    1.84
  11   5  -5   41.52    1.26
 -11  -5   5   36.06    0.84
 -11   5   5   32.53    0.77
 -11   5   4  230.66    4.76
  11   5  -4  238.51    4.14
  11  -5  -4  230.49    4.77
  11   5  -4  238.64    4.33
  11   5  -3  237.84    4.73
  11  -5  -3  236.39    5.18
 -11   5   3  238.28    5.24
  11   5  -3  236.11    4.72
 -11   5   2    6.15    1.05
  11   5  -2    6.97    0.88
  11  -5  -2    6.41    0.99
  11   5  -2    6.51    0.72
 -11   5   1   -0.33    0.88
  11   5  -1    0.19    0.54
  11  -5  -1    0.23    0.80
 -11  -5   1    0.10    0.18
  11   5  -1    0.05    0.71
  11   5   0   18.12    0.56
  11   5   0   20.95    0.96
  11   5   0   21.49    1.24
  11  -5   0   21.82    1.25
 -11   5   0   23.11    1.39
 -11   5  -1   28.38    1.53
  11   5   1   22.80    0.67
  11   5   1   25.92    1.03
  11   5   1   22.97    0.70
  11   5   1   23.97    1.34
  11  -5   1   24.88    1.32
 -11   5  -1   20.26    0.53
 -11   5  -2    0.34    0.85
  11   5   2    0.64    0.36
  11   5   2    0.13    0.35
  11  -5   2    0.25    0.28
  11   5   2   -0.12    0.49
  11  -5   2    0.41    0.75
 -11   5  -2   -0.23    0.30
  11   5   2   -0.20    0.76
 -11  -5  -2    0.24    0.34
 -11   5  -3    6.02    1.05
  11  -5   3    5.25    0.44
  11   5   3    5.22    0.52
  11   5   3    6.78    0.62
  11  -5   3    7.25    0.89
 -11   5  -3    6.75    0.47
  11   5   3    4.88    0.98
 -11  -5  -3    5.38    0.50
  11   5   3    5.79    0.51
  11   5   4    1.17    0.45
  11  -5   4    1.69    0.42
  11   5   4    0.84    0.47
  11  -5   4    0.77    0.71
  11   5   4    1.07    0.47
 -11  -5  -4    1.15    0.44
 -11   5  -4    0.80    0.41
  11   5   4    1.70    0.98
  11   5   5   56.86    1.56
  11   5   5   56.21    1.42
 -11   5  -5   58.90    1.49
 -11  -5  -5   60.97    1.57
  11   5   5   59.61    2.32
  11  -5   5   55.40    1.76
  11   5   5   56.79    1.54
  11  -5   5   56.56    1.45
  11  -5   6    4.06    0.57
  11   5   6    3.99    0.63
 -11  -5  -6    3.88    0.63
 -11   5  -6    3.29    0.96
  11   5   6    4.46    0.63
  11  -5   6    4.11    0.71
  11   5   6    3.76    0.48
 -11  -5  -6    3.48    0.61
 -11   5  -6    3.74    0.58
  11   5   6    3.96    1.10
  11  -5   7   48.11    1.46
  11   5   7   50.39    1.54
  11   5   7   47.02    1.53
  11   5   7   49.35    1.21
 -11   5  -7   47.16    1.98
 -11  -5  -7   50.58    1.57
  11  -5   7   50.91    1.56
  11   5   7   52.48    2.27
 -11  -5  -7   48.49    1.53
  11   5   8    0.93    0.64
  11  -5   8    0.45    0.59
 -11  -5  -8    0.88    0.64
  11   5   8    0.95    0.68
  11  -5   8    0.39    0.57
  11   5   8   -0.18    1.08
 -11  -5  -8    0.58    0.58
  11   5   9   40.86    1.54
  11  -5   9   38.70    1.44
 -11  -5  -9   40.69    1.51
  11  -5   9   41.55    1.36
  11   5   9   40.50    2.18
 -11  -5  -9   45.82    1.56
  11   5   9   43.80    1.59
  11   5  10  129.74    3.14
  11  -5  10  130.31    3.07
  11   5  10  127.37    3.14
 -11  -5 -10  131.19    3.12
  11  -5  10  132.03    2.77
  11   5  10  129.70    3.96
 -11  -5 -10  130.16    3.11
  11  -5  11  107.01    2.76
  11   5  11  108.51    2.85
  11   5  11  109.37    2.88
 -11  -5 -11  102.81    2.75
 -11   5 -11   99.81    3.45
  11   5  11  117.39    3.69
  11  -5  11  105.44    2.33
 -11  -5 -11  113.65    2.83
  11   5  12   45.48    1.83
  11  -5  12   45.55    1.75
  11   5  12   48.82    1.87
 -11   5 -12   45.14    2.35
 -11  -5 -12   44.33    1.73
  11   5  12   42.33    2.38
  11  -5  12   46.95    1.29
 -11  -5 -12   46.33    1.78
  11  -5  13    0.94    0.84
  11   5  13    2.99    0.96
 -11  -5 -13    2.83    0.87
  11   5  13    2.89    0.96
  11  -5  13    1.74    0.48
 -11   5 -13    2.36    1.28
 -11  -5 -13    3.99    0.85
  11   5  13    1.98    1.40
  11   5  14   22.64    1.44
  11   5  14   19.94    1.41
  11  -5  14   19.21    1.34
 -11  -5 -14   23.43    1.39
  11   5  14   23.26    1.99
  11  -5  15    6.77    1.08
  11   5  15    7.08    1.12
  11  -5  16   12.89    1.31
  11   5  16   14.28    1.34
 -12   0  29   -0.31    1.22
 -12   0  29   -1.33    1.46
 -12   0  29    0.69    1.02
 -12   0  28    8.22    1.42
 -12   0  28   10.89    1.75
 -12   0  28   10.86    1.29
 -12   0  27   -0.29    1.22
 -12   0  27   -0.07    1.00
 -12   0  27   -1.36    1.38
 -12   0  26   43.61    2.26
 -12   0  26   46.65    1.99
 -12   0  26   46.94    2.58
 -12   0  25    1.13    1.28
 -12   0  25    0.87    1.02
 -12   0  25   -0.34    0.87
 -12   0  24   21.89    1.85
 -12   0  24   20.43    1.56
 -12   0  24   21.65    1.44
 -12   0  23   -1.24    1.12
 -12   0  23   -0.06    0.79
 -12   0  23    0.16    0.98
 -12   0  22   33.96    1.63
 -12   0  22   33.65    1.62
 -12   0  22   33.86    2.00
  12   0 -22   35.26    1.72
 -12   0  22   33.10    1.75
  12   0 -21   -0.19    0.86
 -12   0  21   -0.07    0.89
 -12   0  21   -0.24    0.80
 -12   0  21    0.35    0.74
  12   0 -21   -0.20    0.83
 -12   0  21    1.12    1.07
  12   0 -20  171.36    4.04
 -12   0  20  170.73    4.14
 -12   0  20  165.74    4.27
 -12   0  20  176.94    3.98
 -12   0  20  175.86    3.98
  12   0 -20  168.67    4.06
 -12   0  20  170.70    4.49
  12   0 -19   -0.41    0.74
 -12   0  19    1.47    0.84
 -12   0  19    0.22    0.89
 -12   0  19   -0.75    0.74
 -12   0  19    0.75    0.75
  12   0 -19    0.24    0.78
 -12   0  19    0.17    0.92
  12   0 -18  876.31   15.29
 -12   0  18  866.35   15.38
 -12   0  18  888.10   15.65
 -12   0  18  892.24   15.19
 -12   0  18  896.38   15.22
 -12   0  18  876.14   15.84
  12   0 -18  870.26   15.35
  12   0 -17    1.95    0.76
 -12   0  17    1.35    0.72
 -12   0  17    0.33    0.84
 -12   0  17    0.47    0.65
 -12   0  17   -0.05    0.63
 -12   0  17    1.20    0.93
  12   0 -17    0.72    0.65
 -12   0  16  774.36   13.43
  12   0 -16  766.13   13.35
 -12   0  16  763.45   13.66
  12   0 -16  771.24   13.43
 -12   0  16  769.80   13.27
 -12   0  16  760.01   13.81
 -12   0  15   -0.05    0.59
  12   0 -15    0.37    0.60
 -12   0  15    0.06    0.73
 -12   0  15    0.51    0.61
  12   0 -15    0.88    0.68
 -12   0  15    0.86    0.81
 -12   0  14   91.52    2.38
  12   0 -14   92.38    2.37
 -12   0  14   87.96    2.53
  12   0 -14   93.33    2.43
 -12   0  14   90.41    2.62
  12   0 -13    0.29    0.57
  12   0 -13   -0.17    0.61
  12   0 -13    0.65    0.72
 -12   0  13   -0.31    0.68
 -12   0  13   -0.08    0.53
  12   0 -12  140.26    3.14
  12   0 -12  144.48    3.11
  12   0 -12  138.66    3.38
 -12   0  12  142.87    3.32
  12   0 -11   -0.30    0.57
  12   0 -11    0.04    0.53
  12   0 -11    0.15    0.69
 -12   0  11   -0.05    0.64
  12   0 -10  359.02    6.56
  12   0 -10  370.03    6.53
 -12   0  10  359.80    6.75
  12   0 -10  354.51    6.85
  12   0  -9   -0.32    0.54
  12   0  -9   -0.03    0.51
  12   0  -9    1.24    0.68
 -12   0   9    0.28    0.63
  12   0  -8  391.71    6.86
  12   0  -8  390.47    6.84
 -12   0   8  384.53    7.05
  12   0  -8  380.64    7.09
  12   0  -7    0.32    0.43
  12   0  -7   -0.31    0.56
 -12   0   7   -0.28    0.58
  12   0  -6   40.06    1.18
  12   0  -6   40.10    1.37
 -12   0   6   43.78    1.35
  12   0  -5   -0.27    0.51
 -12   0   5    0.32    0.48
 -12   0   4  934.16   15.56
  12   0  -4  933.22   15.61
  12   0  -3   -0.06    0.51
 -12   0   3   -0.09    0.52
 -12   0   2  788.50   13.37
  12   0  -2  804.94   13.42
 -12   0   1    0.03    0.47
  12   0  -1    0.26    0.50
 -12   0   0    0.51    0.46
  12   0   0    1.44    0.52
  12   0   1   -0.25    0.50
 -12   0  -1   -0.44    0.52
 -12   0  -2  841.33   13.90
  12   0   2  800.43   13.91
 -12   0  -3   -0.23    0.56
  12   0   3    0.32    0.63
 -12   0  -4  752.33   12.69
  12   0   4  722.33   12.73
 -12   0  -5   -0.48    0.66
  12   0   5   -0.23    0.64
 -12   0  -6  203.42    4.24
  12   0   6  197.70    4.28
  12   0   7    0.71    0.66
 -12   0  -7    0.20    0.66
 -12   0  -7   -0.11    0.42
  12   0   7   -0.37    0.68
  12   0   8 1161.89   19.58
 -12   0  -8 1157.62   19.52
 -12   0  -8 1161.51   18.93
  12   0   8 1110.62   19.43
 -12   0  -9    0.09    0.43
  12   0   9    0.36    0.76
 -12   0  -9    0.23    0.67
  12   0   9   -0.05    0.67
 -12   0 -10   18.08    1.25
  12   0  10   19.60    1.27
  12   0  10   19.69    1.22
 -12   0 -10   19.59    0.89
 -12   0 -11    0.03    0.48
  12   0  11    0.55    0.88
 -12   0 -11   -0.26    0.79
  12   0  11    0.80    0.77
 -12   0 -12    2.04    0.55
  12   0  12    1.68    0.82
  12   0  12    2.11    0.87
 -12   0 -12    0.27    0.85
 -12   0 -13    1.13    0.59
  12   0  13    1.65    0.93
  12   0  13   -0.62    0.92
 -12   0 -13    0.22    0.93
 -12   0 -14  184.26    3.74
  12   0  14  180.85    4.43
 -12   0 -14  181.17    4.46
  12   0  14  182.31    4.57
  12   0  15   -0.92    1.05
  12   0  15   -0.17    1.03
 -12   0 -15   -1.11    1.09
  12   0  16  607.11   11.27
  12   0  16  602.98   11.46
  12   0  17    0.26    1.07
  12   0  17    0.38    1.17
  12   0  18    1.52    1.12
  12   0  18    1.64    1.11
  12   0  18    1.29    1.17
  12   0  19   -0.84    1.15
  12   0  19   -0.54    1.08
  12   0  19    0.73    1.16
  12   0  20   39.79    2.17
  12   0  20   36.25    2.03
  12   0  20   36.25    2.24
  12   0  21   -0.31    1.25
  12   0  21   -0.10    1.15
  12   0  21    0.23    1.32
  12   0  22   13.81    1.65
  12   0  22   12.60    1.57
  12   0  22   13.16    1.70
  12   0  23   -0.11    1.31
  12   0  23   -0.82    1.30
  12   0  23   -0.73    1.34
  12   0  24    4.30    1.44
  12   0  24    3.54    1.56
  12   0  24    2.00    1.30
 -12   2  27   59.79    2.64
 -12  -2  27   51.89    2.34
 -12   2  27   51.39    2.50
 -12  -2  27   53.57    2.80
 -12   2  27   54.23    2.80
 -12  -2  26    1.52    1.15
 -12  -2  26   -0.82    1.45
 -12   2  26   -0.12    1.36
 -12   2  26    1.25    1.24
 -12   2  26    0.90    1.32
 -12  -2  25    1.93    1.06
 -12  -2  25    4.82    1.43
 -12   2  25    1.92    1.33
 -12   2  25    1.77    1.27
 -12   2  25    1.85    1.17
 -12   2  24   29.04    1.90
 -12   2  24   29.25    2.03
 -12  -2  24   33.81    1.79
 -12   2  24   34.33    1.98
 -12  -2  24   32.87    2.16
 -12  -2  23    1.23    1.01
 -12  -2  23   -1.23    1.34
 -12   2  23   -0.62    1.31
 -12   2  23   -0.61    1.08
 -12   2  23    0.18    1.13
  12   2 -23   -0.19    0.84
 -12   2  22   21.95    1.65
 -12  -2  22   24.28    1.81
 -12  -2  22   21.62    1.44
 -12   2  22   23.30    1.65
  12   2 -22   22.17    1.33
  12   2 -21  190.74    4.29
 -12   2  21  196.87    4.79
 -12  -2  21  195.08    4.44
 -12   2  21  187.74    4.73
 -12  -2  21  187.94    4.96
 -12   2  21  193.91    4.96
  12  -2 -21  192.21    4.85
  12   2 -20  148.66    3.55
 -12  -2  20  152.26    3.69
 -12   2  20  153.86    4.03
 -12  -2  20  153.41    3.98
 -12   2  20  155.50    4.02
 -12  -2  20  160.01    4.00
 -12   2  20  153.23    4.04
 -12  -2  20  146.68    4.12
 -12   2  20  153.92    4.21
  12  -2 -20  152.25    4.13
 -12  -2  19   21.90    1.48
 -12   2  19   21.34    1.48
 -12  -2  19   22.75    1.30
 -12   2  19   22.15    1.50
  12  -2 -19   22.83    1.50
  12   2 -19   22.42    1.25
 -12   2  19   21.88    1.62
  12  -2 -19   23.14    1.63
 -12  -2  19   22.03    1.57
 -12   2  18  105.65    3.02
 -12  -2  18   99.61    2.97
 -12  -2  18  107.61    2.74
 -12   2  18  100.68    3.02
  12  -2 -18  103.91    2.97
  12   2 -18  103.16    2.62
  12  -2 -18   98.00    3.14
 -12  -2  18  107.08    3.18
 -12   2  18   95.30    3.10
 -12  -2  17  348.74    7.07
 -12   2  17  346.65    7.09
 -12   2  17  354.29    7.15
 -12  -2  17  360.63    6.76
  12  -2 -17  354.71    7.07
  12   2 -17  356.88    6.64
  12  -2 -17  356.54    7.34
 -12  -2  17  356.86    7.27
 -12   2  17  348.87    7.25
 -12  -2  16  108.02    3.00
 -12   2  16  116.00    3.07
 -12  -2  16  116.07    2.73
 -12   2  16  103.61    3.03
  12  -2 -16  112.62    3.03
  12   2 -16  114.02    2.65
  12  -2 -16  115.86    3.26
 -12  -2  16  111.76    3.14
 -12   2  16  111.93    3.14
  12   2 -16  108.02    2.37
  12  -2 -15  700.45   12.36
  12   2 -15  696.23   11.85
 -12  -2  15  684.24   12.32
 -12   2  15  687.27   12.33
 -12  -2  15  689.03   11.93
 -12   2  15  699.92   12.45
  12  -2 -15  690.80   12.61
 -12  -2  15  698.88   12.50
 -12   2  15  694.68   12.50
  12   2 -15  680.86   11.57
  12   2 -14   98.16    2.27
 -12   2  14  100.73    2.74
  12  -2 -14   93.31    2.65
 -12  -2  14   95.22    2.63
 -12   2  14   94.72    2.62
 -12  -2  14   92.84    2.29
  12   2 -14   96.55    2.07
  12  -2 -14   97.65    2.86
 -12   2  14   93.16    2.71
 -12  -2  14   98.68    2.75
 -12   2  14   92.28    2.72
 -12   2  13   62.92    2.06
  12  -2 -13   62.01    2.04
  12   2 -13   62.19    1.63
 -12  -2  13   60.63    1.66
 -12  -2  13   63.39    2.00
 -12   2  13   61.85    1.99
  12  -2 -13   64.15    2.19
 -12   2  13   62.32    2.08
  12   2 -13   62.80    1.50
 -12  -2  13   63.53    2.08
 -12   2  13   59.72    2.05
 -12  -2  12  362.43    6.46
 -12   2  12  371.17    7.05
  12  -2 -12  375.60    7.01
  12   2 -12  368.46    6.44
 -12  -2  12  360.80    6.85
  12   2 -12  349.73    6.26
  12  -2 -12  368.33    7.19
 -12   2  12  369.43    7.08
  12   2 -12  362.56    7.04
 -12   2  12  383.94    6.96
 -12  -2  12  358.05    6.91
 -12  -2  11 1565.16   25.31
  12   2 -11 1564.34   25.29
  12  -2 -11 1557.11   25.92
 -12   2  11 1555.93   25.96
 -12  -2  11 1570.01   25.76
  12   2 -11 1542.14   25.17
  12  -2 -11 1548.91   26.08
 -12   2  11 1564.95   25.96
  12  -2 -11 1565.43   25.93
 -12  -2  11 1566.60   25.80
 -12   2  11 1542.45   25.80
  12   2 -11 1550.13   25.93
 -12  -2  10  632.97   10.60
 -12   2  10  643.07   11.29
  12   2 -10  643.00   10.60
  12  -2 -10  624.76   11.24
 -12  -2  10  642.99   11.07
  12  -2 -10  635.67   11.38
 -12   2  10  652.65   11.28
  12   2 -10  631.76   10.53
  12   2 -10  641.31   11.22
 -12   2  10  633.42   11.11
  12  -2 -10  648.99   11.21
 -12  -2  10  607.84   11.08
 -12  -2   9 1147.07   18.59
 -12   2   9 1129.50   19.31
  12  -2  -9 1149.27   19.29
  12   2  -9 1137.89   18.58
 -12  -2   9 1137.81   19.07
  12  -2  -9 1142.10   19.40
  12   2  -9 1158.59   19.25
 -12   2   9 1148.08   19.13
 -12  -2   9 1169.30   19.14
  12  -2  -9 1136.97   19.23
  12   2  -8  178.67    3.69
  12  -2  -8  179.21    3.68
 -12  -2   8  168.85    3.08
  12   2  -8  173.72    3.09
 -12   2   8  171.40    3.77
  12  -2  -8  174.01    3.76
 -12  -2   8  174.01    3.55
  12  -2  -8  177.04    3.85
 -12  -2   8  175.38    3.61
 -12   2   8  173.95    3.60
  12   2  -7 1274.43   21.08
  12  -2  -7 1260.46   21.05
 -12  -2   7 1250.81   20.38
 -12   2   7 1276.25   21.22
  12  -2  -7 1250.01   21.21
  12   2  -7 1279.53   20.39
 -12  -2   7 1292.64   20.92
  12  -2  -7 1279.07   21.25
 -12   2   7 1293.64   21.00
 -12  -2   7 1263.86   20.98
 -12  -2   6 1093.06   17.54
 -12  -2   6 1096.15   18.09
 -12   2   6 1061.25   18.44
  12  -2  -6 1107.70   18.25
  12   2  -6 1092.24   18.28
 -12   2   6 1108.08   18.20
 -12  -2   6 1122.77   18.20
 -12  -2   5  818.27   13.57
 -12   2   5  819.34   13.96
  12   2  -5  791.72   13.76
  12  -2  -5  818.59   13.74
 -12  -2   5  824.67   13.71
 -12   2   5  818.29   13.70
 -12  -2   4   24.79    0.89
  12   2  -4   24.62    1.03
  12  -2  -4   25.00    1.05
 -12  -2   4   26.76    1.02
 -12   2   4   25.09    1.01
 -12   2   4   25.52    1.18
  12   2  -3    0.48    0.52
  12  -2  -3   -0.35    0.49
 -12   2   3   -0.34    0.64
 -12  -2   3    0.51    0.37
 -12  -2   3   -0.06    0.51
 -12   2   3   -0.12    0.48
  12   2  -2  673.81   11.58
 -12   2   2  690.17   11.54
 -12  -2   2  682.07   11.55
  12  -2  -2  680.89   11.57
  12  -2  -1  383.03    6.81
 -12  -2   1  377.50    6.77
  12   2  -1  375.05    6.81
 -12   2   1  383.43    6.77
 -12  -2   0  341.99    6.22
 -12   2   0  342.46    6.22
 -12  -2   0  348.74    5.76
  12   2   0  345.25    6.25
  12  -2   0  337.91    6.23
 -12  -2  -1  367.68    6.65
 -12   2  -1  370.40    6.64
  12   2   1  372.91    6.69
  12  -2   1  365.03    6.65
 -12  -2  -1  369.09    6.23
  12   2   2   67.39    1.54
 -12  -2  -2   64.97    1.81
 -12   2  -2   69.39    1.81
  12  -2   2   68.39    1.83
  12   2   2   65.09    1.82
 -12  -2  -2   68.43    1.50
  12   2   3    3.73    0.48
 -12  -2  -3    4.32    0.65
 -12   2  -3    3.06    0.57
  12   2   3    4.43    0.65
  12  -2   3    4.10    0.63
 -12  -2  -3    3.49    0.43
  12   2   4    2.94    0.47
 -12   2  -4    4.08    0.64
 -12  -2  -4    3.62    0.66
  12  -2   4    2.51    0.63
  12   2   4    3.22    0.62
 -12  -2  -4    3.24    0.46
 -12   2  -5  314.78    6.05
  12   2   5  319.42    5.70
 -12   2  -5  307.72    5.92
 -12  -2  -5  295.35    5.91
  12   2   5  309.10    5.97
  12  -2   5  306.58    5.95
 -12  -2  -5  315.18    5.62
 -12   2  -6    7.56    0.83
  12   2   6    9.65    0.70
 -12   2  -6    7.82    0.78
 -12  -2  -6    7.99    0.81
  12  -2   6    6.35    0.73
  12   2   6    8.50    0.85
 -12  -2  -6    8.96    0.68
 -12  -2  -7   41.48    1.36
  12   2   7   41.44    1.63
  12  -2   7   45.09    1.65
 -12   2  -7   42.45    1.57
 -12  -2  -7   45.12    1.64
  12   2   7   43.04    1.43
 -12   2  -7   43.91    1.62
 -12  -2  -8  356.87    6.60
 -12   2  -8  349.01    6.87
 -12  -2  -8  366.85    6.94
  12   2   8  362.14    6.97
  12  -2   8  362.76    6.95
  12   2   8  352.90    6.70
 -12   2  -8  358.44    6.92
 -12  -2  -9  139.76    3.10
  12  -2   9  128.57    3.32
 -12   2  -9  135.30    3.33
 -12  -2  -9  138.22    3.37
  12   2   9  137.66    3.40
  12   2   9  135.39    3.17
 -12   2  -9  134.07    3.30
 -12  -2 -10  311.60    5.95
  12   2  10  311.95    6.33
  12  -2  10  306.95    6.28
 -12   2 -10  314.14    6.30
 -12  -2 -10  306.45    6.26
 -12   2 -10  300.57    6.17
  12   2  10  308.67    6.07
 -12   2 -11  370.41    7.22
 -12   2 -11  366.95    7.20
  12   2  11  370.12    7.12
  12   2  11  374.54    7.39
  12  -2  11  377.13    7.37
 -12  -2 -11  364.30    6.97
 -12   2 -11  360.29    7.29
 -12  -2 -11  362.97    7.29
  12   2  12  451.08    8.60
 -12   2 -12  464.90    8.66
  12   2  12  455.11    8.86
  12  -2  12  466.88    8.87
 -12  -2 -12  457.29    8.45
 -12   2 -12  453.30    8.65
 -12   2 -12  441.84    8.77
 -12  -2 -12  455.95    8.81
 -12   2 -13   53.80    1.99
  12   2  13   54.96    2.01
  12   2  13   51.42    2.17
  12  -2  13   56.57    2.20
 -12   2 -13   48.35    1.97
 -12  -2 -13   50.43    1.84
 -12   2 -13   53.49    2.10
 -12  -2 -13   49.66    2.03
  12   2  13   54.27    2.31
 -12  -2 -14   12.35    1.08
  12   2  14   16.52    1.39
  12  -2  14   14.83    1.33
 -12   2 -14   14.63    1.34
 -12  -2 -14   12.34    1.28
  12   2  14   11.07    1.17
 -12   2 -14   13.83    1.24
 -12   2 -14   11.78    1.14
  12   2  14   11.77    1.41
  12   2  15    0.44    0.89
  12   2  15   -0.34    1.02
  12  -2  15    0.75    0.99
 -12   2 -15    1.25    1.02
 -12  -2 -15    0.55    0.98
 -12   2 -15    1.03    0.88
 -12  -2 -15    0.06    0.79
 -12   2 -16   24.31    1.46
  12   2  16   24.08    1.53
  12  -2  16   22.31    1.66
  12   2  16   28.05    1.79
 -12  -2 -16   25.11    1.48
  12  -2  17   37.35    2.01
 -12   2 -17   32.62    1.62
  12   2  17   34.79    1.83
 -12   2 -18    1.14    0.92
  12   2  18    0.60    1.05
  12   2  18    0.69    1.17
  12  -2  18   -0.58    1.14
  12   2  19   56.81    2.45
 -12   2 -19   48.96    2.00
  12   2  19   50.21    2.54
  12  -2  19   58.27    2.16
  12   2  19   56.37    2.58
  12  -2  19   50.87    2.49
  12   2  20   48.32    2.31
 -12   2 -20   52.40    2.10
  12   2  20   52.63    2.66
  12  -2  20   52.74    2.10
  12   2  20   52.76    2.61
  12  -2  20   49.82    2.53
  12   2  21    1.29    1.22
 -12   2 -21   -0.42    0.85
  12   2  21   -0.70    1.27
  12  -2  21    0.22    0.95
  12  -2  21   -0.11    1.25
  12   2  21    0.67    1.30
 -12   2 -22   38.46    1.82
  12   2  22   33.71    2.13
  12  -2  22   36.45    1.85
  12   2  22   39.92    2.36
  12  -2  22   35.78    2.23
  12   2  23   33.45    2.18
  12   2  23   29.77    2.24
  12  -2  23   33.43    2.27
  12  -2  23   29.92    1.75
 -12   4  23    6.82    1.38
 -12  -4  23    5.87    1.36
 -12   4  23    6.95    1.36
 -12   4  22    3.02    1.23
 -12  -4  22    2.39    1.21
 -12   4  22    1.69    1.15
 -12  -4  21   11.65    1.41
 -12   4  21   16.15    1.57
 -12   4  21   12.04    1.57
 -12   4  21   16.82    1.61
 -12   4  20   94.05    3.27
 -12   4  20   86.84    3.09
 -12   4  20   95.02    3.09
 -12  -4  20   95.27    3.03
 -12   4  19   64.55    2.57
 -12  -4  19   63.38    2.42
 -12   4  19   62.69    2.46
 -12   4  19   66.61    2.72
 -12  -4  19   66.48    2.31
 -12   4  19   65.04    2.28
 -12  -4  18    0.59    0.98
 -12   4  18    1.75    0.98
 -12  -4  18    0.89    0.83
 -12   4  18    1.04    0.92
 -12   4  18   -0.09    1.12
 -12   4  18    0.26    1.04
 -12   4  17   19.09    1.51
  12   4 -17   15.87    0.91
 -12  -4  17   16.86    1.27
 -12   4  17   16.27    1.29
 -12   4  17   15.48    1.57
 -12  -4  17   16.66    1.20
 -12   4  17   17.21    1.20
  12   4 -16   28.05    1.07
 -12  -4  16   27.38    1.40
 -12   4  16   27.36    1.44
 -12   4  16   26.72    1.69
 -12   4  16   29.26    1.82
 -12  -4  16   27.98    1.52
 -12   4  16   27.45    1.52
  12   4 -15   42.86    1.30
 -12   4  15   45.97    1.71
 -12  -4  15   44.69    1.71
 -12   4  15   46.14    2.12
 -12  -4  15   41.50    1.76
 -12   4  15   47.77    1.86
  12   4 -14  133.83    2.69
 -12   4  14  132.49    3.60
 -12  -4  14  129.05    3.16
 -12   4  14  135.79    3.21
  12   4 -14  134.28    3.31
 -12   4  14  129.66    3.67
 -12  -4  14  129.20    3.28
 -12   4  14  131.00    3.30
  12  -4 -13    2.15    1.00
 -12   4  13    1.38    0.97
  12   4 -13    1.04    0.42
 -12   4  13    1.72    0.69
 -12  -4  13    1.64    0.72
  12   4 -13    2.08    0.79
 -12   4  13    2.74    1.05
 -12   4  13    1.35    0.77
 -12  -4  13    1.22    0.73
  12  -4 -13    0.60    1.09
  12  -4 -12    0.07    0.91
 -12   4  12    0.71    0.91
  12   4 -12    0.18    0.37
  12   4 -12    1.15    0.80
 -12  -4  12   -0.39    0.67
 -12   4  12    0.40    0.68
  12  -4 -12    0.57    1.01
 -12   4  12    0.15    0.93
 -12   4  12   -0.13    0.66
 -12  -4  12    0.43    0.65
 -12   4  11  418.07    7.66
 -12  -4  11  423.73    7.66
  12   4 -11  417.95    7.87
 -12   4  11  415.90    8.26
  12   4 -11  426.88    7.02
  12  -4 -11  423.70    8.50
 -12   4  11  427.84    8.31
 -12  -4  11  421.72    7.77
 -12   4  11  416.02    7.77
 -12  -4  10   22.70    1.06
 -12   4  10   23.47    1.07
  12   4 -10   23.77    1.19
 -12   4  10   21.26    1.40
  12   4 -10   21.50    0.53
  12  -4 -10   24.56    1.59
 -12  -4  10   24.12    1.13
 -12   4  10   23.62    1.14
 -12   4   9  108.96    2.48
 -12  -4   9  108.47    2.48
  12   4  -9  101.06    2.61
 -12   4   9  108.56    3.03
  12  -4  -9  108.50    3.17
 -12  -4   9  106.69    2.54
 -12   4   9  103.79    2.52
 -12  -4   8  191.14    3.79
 -12   4   8  195.32    3.80
 -12   4   8  189.22    4.40
  12   4  -8  191.97    4.01
  12  -4  -8  203.07    4.60
  12   4  -8  186.89    3.40
 -12  -4   8  190.52    3.86
 -12   4   8  195.77    3.87
 -12   4   7   14.25    0.79
 -12  -4   7   13.84    0.78
  12   4  -7   13.36    0.83
 -12   4   7   14.68    1.19
  12   4  -7   14.41    0.91
  12   4  -7   15.06    0.68
  12  -4  -7   14.35    1.22
 -12   4   6    2.65    0.52
 -12  -4   6    2.86    0.54
  12   4  -6    3.11    0.54
  12  -4  -6    3.19    0.54
 -12   4   6    1.91    0.81
  12   4  -6    3.04    0.65
  12  -4  -6    3.05    0.98
  12   4  -6    2.31    0.51
 -12  -4   5  150.96    3.04
 -12   4   5  149.74    3.01
 -12   4   5  158.38    3.75
  12  -4  -5  152.44    3.06
  12   4  -5  149.81    3.08
  12   4  -5  154.37    3.23
  12  -4  -5  153.12    3.74
  12   4  -5  153.28    3.14
 -12   4   4   41.54    1.74
 -12   4   4   44.74    1.26
 -12  -4   4   45.27    1.28
  12   4  -4   45.81    1.31
  12  -4  -4   44.59    1.27
  12   4  -4   46.64    1.40
  12  -4  -4   44.90    1.80
  12   4  -4   44.64    1.43
 -12   4   3    8.66    0.60
 -12   4   3   10.87    1.05
 -12  -4   3    8.97    0.63
  12   4  -3    9.25    0.64
  12  -4  -3    9.28    0.61
  12   4  -3    8.57    0.66
  12  -4  -3   10.01    1.04
  12   4  -3    8.49    0.79
 -12   4   2  190.42    4.29
 -12  -4   2  187.06    3.58
 -12   4   2  184.01    3.54
  12  -4  -2  185.09    3.55
  12   4  -2  183.89    3.59
  12   4  -2  189.71    3.63
  12  -4  -2  187.27    4.16
  12   4  -2  192.07    3.99
 -12   4   1  137.22    3.46
 -12  -4   1  139.26    2.83
 -12   4   1  141.89    2.81
  12  -4  -1  136.32    2.79
  12   4  -1  138.01    2.84
  12   4  -1  139.34    2.80
  12  -4  -1  141.18    3.31
  12   4  -1  138.67    3.25
  12   4   0   19.10    0.85
 -12   4   0   18.42    1.24
 -12   4   0   18.40    0.83
 -12  -4   0   18.87    0.86
  12  -4   0   19.22    0.81
  12   4   0   18.73    0.76
  12  -4   0   19.94    1.14
  12   4   0   20.24    1.15
 -12   4  -1    0.17    0.45
 -12  -4  -1   -0.03    0.46
  12   4   1    0.12    0.48
  12  -4   1    0.03    0.45
  12   4   1    0.60    0.28
  12  -4   1    0.61    0.66
  12   4   1    0.25    0.35
  12   4   1    0.80    0.70
  12  -4   2  234.30    4.35
  12   4   2  229.06    4.40
 -12  -4  -2  228.37    4.07
 -12   4  -2  231.69    4.36
 -12  -4  -2  230.48    4.41
  12   4   2  229.28    4.07
  12   4   2  226.77    4.07
  12  -4   2  229.34    4.66
  12   4   2  225.52    4.94
  12  -4   3   69.34    1.78
  12   4   3   70.60    1.84
 -12  -4  -3   67.96    1.58
  12   4   3   67.14    1.58
 -12   4  -3   69.51    1.80
 -12  -4  -3   71.53    1.85
  12   4   3   67.72    1.44
  12  -4   3   65.17    1.92
  12   4   3   68.26    2.32
  12  -4   4   31.01    1.16
  12   4   4   29.33    1.18
 -12  -4  -4   30.03    1.02
  12   4   4   31.28    1.04
 -12   4  -4   30.69    1.17
 -12  -4  -4   29.59    1.19
  12   4   4   29.73    0.76
  12  -4   4   30.92    1.27
  12   4   4   28.03    1.56
  12  -4   5   37.54    1.32
  12   4   5   37.17    1.36
 -12  -4  -5   39.46    1.22
  12   4   5   35.92    1.20
  12   4   5   36.15    0.80
  12  -4   5   38.28    1.37
 -12   4  -5   36.63    1.33
  12   4   5   39.82    1.83
 -12  -4  -5   37.39    1.38
  12   4   6    4.46    0.75
  12  -4   6    3.54    0.68
 -12   4  -6    4.68    0.76
 -12  -4  -6    2.95    0.71
 -12  -4  -6    4.06    0.63
 -12   4  -6    4.12    1.00
  12   4   6    5.26    0.68
  12  -4   6    4.66    0.70
  12   4   6    4.02    1.07
  12   4   7    6.91    0.83
  12  -4   7    4.99    0.75
 -12  -4  -7    6.89    0.74
 -12   4  -7    6.81    0.82
 -12  -4  -7    4.78    0.79
 -12   4  -7    4.36    0.99
  12   4   7    6.49    0.73
  12  -4   7    5.48    0.68
  12   4   7    7.22    1.20
  12  -4   8  372.50    7.04
  12   4   8  374.93    7.10
  12   4   8  371.56    6.91
 -12  -4  -8  367.43    6.84
 -12   4  -8  364.21    7.39
  12  -4   8  370.01    6.73
 -12  -4  -8  370.00    7.08
  12   4   8  378.52    7.82
 -12   4  -8  382.96    7.07
 -12  -4  -9  145.13    3.21
 -12   4  -9  145.88    3.66
  12   4   9  135.65    3.22
  12   4   9  142.36    3.43
  12  -4   9  134.66    3.32
  12   4   9  139.98    4.01
 -12   4  -9  135.80    3.33
 -12  -4  -9  140.46    3.41
 -12  -4 -10  490.46    8.94
  12   4  10  496.84    9.04
 -12   4 -10  492.14    9.40
  12  -4  10  488.89    9.15
  12   4  10  487.90    9.20
 -12   4 -10  491.30    9.13
 -12  -4 -10  484.46    9.18
  12   4  11  106.02    2.86
 -12  -4 -11  109.88    2.81
 -12   4 -11  107.24    2.94
 -12  -4 -11  101.74    2.93
  12   4  11  111.49    3.61
  12  -4  11  107.50    2.96
  12   4  11  116.26    3.08
  12   4  12   67.01    2.24
 -12  -4 -12   65.74    2.15
 -12   4 -12   71.70    2.32
 -12  -4 -12   69.16    2.32
  12   4  12   75.97    2.92
  12  -4  12   66.54    2.28
  12   4  12   69.82    2.38
  12   4  13   82.21    2.57
 -12  -4 -13   86.33    2.51
  12   4  13   89.35    3.27
 -12   4 -13   84.82    2.62
 -12  -4 -13   80.76    2.61
  12  -4  13   82.52    2.65
  12   4  13   85.49    2.75
  12   4  14   11.16    1.14
 -12  -4 -14   12.60    1.19
 -12   4 -14   11.81    1.20
 -12  -4 -14   11.70    1.25
  12   4  14    9.82    1.55
  12   4  14   12.21    1.31
  12  -4  14   12.36    1.29
 -12   4 -15   12.62    1.23
  12   4  15   11.39    1.68
  12   4  15   13.04    1.36
  12  -4  15   11.51    1.35
  12   4  15   10.47    1.21
  12   4  16   15.12    1.82
 -12   4 -16   17.90    1.59
  12   4  16   16.43    1.49
  12  -4  16   15.49    1.44
  12   4  16   14.70    1.34
  12   4  17    5.28    1.60
  12   4  17    2.08    1.11
 -12   4 -17    3.00    1.18
  12  -4  17    3.17    1.21
  12   4  17    3.63    1.21
  12   4  18   45.39    2.15
  12   4  18   40.94    2.15
  12  -4  18   40.35    2.12
  12  -4  18   46.93    1.54
  12   4  19    2.82    1.18
  12   4  19    2.13    1.23
  12  -4  19    1.88    1.19
  12   6 -14   74.81    2.53
 -12   6  14   72.31    2.76
  12   6 -13  111.59    3.15
 -12   6  13  109.13    3.42
  12   6 -12   62.02    2.21
 -12   6  12   60.01    2.47
  12   6 -11   22.02    1.40
 -12   6  11   25.48    1.66
  12   6 -10    4.07    0.93
 -12   6  10    4.09    1.11
 -12   6   9   71.23    2.65
  12   6  -9   78.71    2.42
 -12   6   8   18.95    1.52
  12   6  -8   22.82    1.36
 -12   6   7  123.78    3.54
  12   6  -7  128.18    3.21
 -12   6   6  190.93    4.75
  12  -6  -6  199.98    4.84
  12   6  -6  200.58    4.35
 -12   6   5   45.65    2.10
  12  -6  -5   43.78    2.10
 -12   6   4   30.11    1.73
  12  -6  -4   28.73    1.70
  12   6  -4   29.06    1.37
 -12   6   3   15.98    1.37
  12  -6  -3   15.68    1.42
  12   6  -3   18.27    1.08
 -12   6   2    7.73    1.20
  12  -6  -2    6.20    1.07
  12   6  -2    8.12    0.83
  12   6  -2    6.87    0.91
 -12   6   1    4.50    1.08
  12  -6  -1    5.07    1.05
  12   6  -1    5.46    0.89
  12   6  -1    5.14    0.72
 -12   6   0    0.92    0.93
  12  -6   0    1.32    0.92
  12   6   0    0.24    0.81
 -12   6  -1    1.76    1.01
  12  -6   1    1.25    0.86
  12   6   1    2.50    0.90
 -12   6  -2    0.39    0.93
  12  -6   2   -0.39    0.82
  12   6   2   -1.34    0.98
 -12   6  -3   51.45    2.14
  12  -6   3   48.54    1.76
  12   6   3   46.72    2.05
 -12   6  -4   25.68    1.64
  12   6   4   24.97    1.66
  12  -6   4   23.86    1.25
 -12   6  -5   35.26    1.92
  12   6   5   38.80    2.00
  12  -6   5   37.40    1.45
  12   6   6    2.85    1.24
  12  -6   6    3.87    0.74
 -12   6  -6    2.94    1.10
 -12   6  -7   70.81    2.59
  12   6   7   62.00    2.66
  12   6   8   16.74    1.73
  12   6   9   11.93    1.63
  12   6  10   -1.27    1.42
 -13  -1  28    5.57    1.27
 -13   1  28    6.56    1.27
 -13   1  28    7.97    1.48
 -13   1  28    7.67    1.71
 -13  -1  27   44.71    2.20
 -13   1  27   40.99    2.28
 -13   1  27   46.84    2.21
 -13   1  27   42.24    2.51
 -13  -1  26   13.57    1.50
 -13   1  26   16.88    1.80
 -13   1  26   12.42    1.44
 -13  -1  25    2.39    1.13
 -13   1  25    2.11    1.12
 -13   1  25    2.15    1.28
 -13  -1  24   97.33    3.07
  13  -1 -24  102.86    3.24
 -13   1  24   99.23    3.56
 -13   1  24  101.33    3.14
 -13  -1  23   60.59    2.33
 -13   1  23   61.94    2.34
 -13   1  23   59.12    2.67
  13  -1 -23   59.49    2.43
 -13   1  22    7.99    1.02
  13   1 -22    8.95    1.08
 -13  -1  22    9.92    1.15
 -13   1  22    8.51    1.12
 -13  -1  22    9.68    1.19
  13  -1 -22    7.28    1.21
 -13   1  22   10.25    1.43
  13   1 -21  144.40    3.57
 -13  -1  21  148.52    3.71
 -13  -1  21  148.59    3.71
 -13   1  21  142.45    3.73
  13  -1 -21  138.67    3.82
  13   1 -21  147.07    3.46
 -13   1  21  147.09    4.14
  13  -1 -20    0.13    0.90
 -13   1  20    0.92    0.98
 -13  -1  20    1.61    0.84
  13   1 -20   -0.06    0.79
 -13   1  20    1.15    0.91
 -13  -1  20    1.78    0.83
  13  -1 -20    0.75    0.96
  13   1 -20   -0.10    0.71
 -13   1  20    0.88    0.97
  13  -1 -19    3.32    0.91
 -13   1  19    3.51    1.04
 -13  -1  19    3.52    0.86
  13   1 -19    3.22    0.84
 -13   1  19    2.99    0.93
 -13  -1  19    3.62    0.89
  13  -1 -19    2.95    0.98
 -13   1  19    3.87    1.05
  13   1 -19    3.53    0.76
  13   1 -18    3.34    0.78
  13  -1 -18    3.54    0.91
 -13  -1  18    3.15    0.77
 -13   1  18    3.48    0.93
 -13  -1  18    2.90    0.82
 -13   1  18    2.43    0.86
  13   1 -18    3.28    0.74
 -13   1  18    3.28    1.01
  13  -1 -18    2.98    0.94
  13   1 -17   23.30    1.18
  13  -1 -17   22.28    1.32
 -13  -1  17   23.48    1.22
 -13   1  17   25.00    1.47
 -13  -1  17   24.37    1.28
  13  -1 -17   23.26    1.41
 -13   1  17   24.56    1.35
  13   1 -17   22.61    1.16
 -13   1  17   25.04    1.55
  13   1 -16   99.57    2.48
  13  -1 -16   99.79    2.68
 -13  -1  16   94.72    2.51
 -13   1  16   94.77    2.77
 -13  -1  16   91.37    2.53
  13  -1 -16   98.40    2.80
  13   1 -16   98.74    2.43
 -13   1  16   97.07    2.68
 -13   1  16   97.72    2.90
 -13  -1  15    3.77    0.65
  13  -1 -15    4.50    0.83
  13   1 -15    3.53    0.66
 -13   1  15    6.41    0.92
 -13   1  15    6.23    0.87
 -13  -1  15    4.46    0.74
  13   1 -15    4.25    0.67
  13  -1 -15    3.77    0.85
 -13   1  15    4.54    0.90
 -13  -1  14   15.01    0.89
  13   1 -14   14.52    0.86
  13  -1 -14   15.13    1.04
 -13   1  14   15.19    1.09
  13   1 -14   13.79    0.85
  13  -1 -14   15.44    1.15
  13  -1 -13  156.14    3.51
  13   1 -13  150.89    3.25
  13  -1 -13  155.69    3.62
  13   1 -13  154.48    3.25
  13   1 -13  158.25    3.76
 -13   1  13  158.50    3.62
 -13  -1  13  158.93    3.31
  13  -1 -12  286.67    5.54
  13   1 -12  282.64    5.23
  13   1 -12  279.84    5.21
  13  -1 -12  282.98    5.63
  13   1 -12  286.09    5.75
 -13   1  12  279.27    5.61
 -13  -1  12  275.32    5.24
  13   1 -11  500.38    8.74
  13  -1 -11  507.22    9.07
  13   1 -11  510.30    8.75
  13  -1 -11  509.33    9.16
  13   1 -11  511.25    9.27
 -13   1  11  511.08    9.15
 -13  -1  11  497.79    8.74
  13   1 -10   14.13    0.70
  13  -1 -10   13.03    0.89
  13  -1 -10   13.41    0.98
  13   1 -10   12.37    0.70
  13   1 -10   12.38    0.97
 -13   1  10   13.54    0.95
 -13  -1  10   11.45    0.66
  13   1  -9  277.37    4.86
  13  -1  -9  261.50    5.17
 -13   1   9  256.72    5.17
  13  -1  -9  265.49    5.22
 -13   1   9  269.54    5.22
  13   1  -9  269.21    5.30
 -13  -1   9  271.86    4.84
  13  -1  -8 1010.76   16.98
  13   1  -8 1010.36   17.04
 -13   1   8 1028.92   16.97
 -13  -1   8 1007.78   16.54
 -13   1   8  996.71   16.95
  13  -1  -8 1013.84   16.94
  13   1  -8 1002.66   16.55
  13   1  -7  134.45    3.01
  13  -1  -7  129.19    2.93
 -13   1   7  134.92    2.95
 -13   1   7  130.92    2.94
  13   1  -7  133.67    2.58
  13  -1  -7  129.70    2.92
 -13  -1   7  134.36    2.57
  13   1  -6  589.16   10.22
  13  -1  -6  585.22   10.13
 -13   1   6  588.75   10.15
 -13   1   6  561.22   10.16
 -13  -1   6  595.19    9.73
 -13   1   5   51.67    1.59
 -13  -1   5   54.93    1.25
 -13   1   5   53.19    1.57
  13   1  -5   55.62    1.63
 -13   1   4   33.72    1.25
 -13  -1   4   36.82    0.94
  13   1  -4   35.55    1.27
 -13   1   4   37.02    1.25
 -13  -1   3   49.46    1.18
 -13   1   3   49.14    1.47
  13   1  -3   49.50    1.51
  13   1  -2  283.75    5.33
 -13   1   2  285.32    5.29
 -13   1   1    0.23    0.55
  13   1  -1    1.94    0.63
 -13  -1   1    1.08    0.39
  13   1   0    0.29    0.55
 -13   1   0    0.45    0.58
 -13  -1   0    0.12    0.38
 -13  -1  -1 1016.48   16.79
  13   1   1 1021.30   17.17
 -13   1  -1 1039.78   17.14
 -13  -1  -2    6.81    0.57
 -13   1  -2    6.74    0.72
 -13   1  -3  118.67    2.78
 -13  -1  -3  119.63    2.52
  13   1   3  121.04    2.83
 -13   1  -4  273.21    5.33
  13   1   4  268.64    5.14
 -13   1  -4  279.47    5.36
 -13  -1  -4  280.03    5.07
  13   1   4  268.98    5.37
 -13  -1  -5    6.90    0.31
 -13   1  -5    7.00    0.79
  13   1   5    7.54    0.70
 -13  -1  -5    6.04    0.63
 -13   1  -5    6.02    0.76
  13   1   5    5.69    0.80
 -13  -1  -6    2.62    0.25
 -13   1  -6    2.62    0.68
  13   1   6    1.32    0.57
 -13   1  -6    1.83    0.70
 -13  -1  -6    2.05    0.55
  13   1   6    2.19    0.73
 -13   1  -7   11.19    0.88
  13   1   7    9.18    0.81
 -13   1  -7   10.49    0.93
 -13  -1  -7   11.37    0.79
  13   1   7   11.48    0.99
 -13   1  -8  150.70    3.46
  13   1   8  147.66    3.41
  13   1   8  152.45    3.63
 -13   1  -8  151.43    3.56
 -13  -1  -8  147.28    3.27
 -13   1  -9   41.33    1.60
  13   1   9   37.42    1.55
 -13   1  -9   40.83    1.48
  13   1   9   40.80    1.71
 -13   1  -9   41.70    1.69
 -13  -1  -9   42.89    1.50
 -13   1 -10   45.71    1.59
  13   1  10   50.50    1.79
  13   1  10   47.37    1.89
 -13   1 -10   45.21    1.83
 -13   1 -10   47.90    1.74
 -13  -1 -10   43.77    1.60
  13   1  11    1.62    0.77
 -13   1 -11    1.54    0.76
  13   1  11    2.90    0.92
 -13   1 -11    2.26    0.88
 -13   1 -11    2.24    0.68
 -13  -1 -11    1.79    0.74
  13   1  12  194.25    4.47
 -13   1 -12  197.72    4.20
  13   1  12  196.38    4.70
 -13   1 -12  202.98    4.44
 -13  -1 -12  195.30    4.31
 -13   1 -12  192.72    4.60
 -13   1 -13  459.50    8.49
  13   1  13  464.10    8.92
  13   1  13  471.32    9.16
 -13  -1 -13  460.35    8.68
 -13   1 -13  463.49    8.77
 -13   1 -13  461.68    9.02
  13   1  14   14.04    1.31
 -13   1 -14   13.72    1.02
  13   1  14   13.89    1.44
 -13   1 -14   10.92    1.27
 -13  -1 -14   12.26    1.15
 -13   1 -14   14.59    1.24
  13   1  15    3.52    1.02
  13   1  15    3.87    1.20
 -13   1 -15    2.59    1.05
 -13   1 -15    3.74    0.80
 -13   1 -15    4.75    1.03
 -13  -1 -15    3.29    0.95
  13   1  16  127.56    3.82
 -13   1 -16  127.39    3.15
  13   1  16  132.73    3.66
  13   1  17    0.10    1.13
 -13   1 -17    0.32    0.67
  13   1  17   -0.94    1.11
  13   1  17    0.60    1.10
 -13   1 -18   58.56    1.94
  13   1  18   53.89    2.39
  13   1  18   53.07    2.47
  13   1  18   56.83    2.57
 -13   1 -19  150.93    3.65
  13   1  19  158.28    4.35
  13   1  19  157.51    4.48
  13   1  19  158.17    4.56
  13   1  20   86.60    3.13
  13   1  20   83.89    3.14
  13  -1  20   82.04    2.89
  13   1  20   84.86    3.25
  13   1  21   79.39    3.10
  13   1  21   81.66    3.22
  13  -1  21   82.07    2.92
  13   1  21   87.19    3.36
  13   1  22   -0.21    1.21
  13   1  22   -0.11    1.30
  13  -1  22    0.36    1.13
  13   1  22   -0.24    1.39
  13   1  23   96.50    3.55
  13   1  23  107.11    3.87
  13  -1  23  104.00    3.81
  13   1  23   99.47    3.66
  13  -1  23  103.75    3.36
 -13  -3  26   19.76    1.58
 -13  -3  26   21.69    1.93
 -13   3  26   23.24    2.03
 -13  -3  25    7.34    1.24
 -13  -3  25    6.92    1.42
 -13   3  25    9.01    1.57
 -13   3  25    8.60    1.48
 -13  -3  24    2.91    1.10
 -13  -3  24    2.42    1.32
 -13   3  24    4.48    1.38
 -13   3  24    1.60    1.31
 -13   3  24    2.27    1.27
 -13  -3  23   -0.27    0.92
 -13  -3  23   -0.70    1.17
 -13   3  23    0.41    1.17
 -13   3  23   -1.24    1.20
 -13  -3  22    9.77    1.12
 -13  -3  22    9.32    1.39
 -13   3  22    9.54    1.44
 -13   3  22    8.46    1.33
  13   3 -22   10.32    1.02
 -13   3  21   21.32    1.60
 -13   3  21   22.23    1.68
 -13  -3  21   20.82    1.31
  13   3 -21   21.69    1.25
 -13  -3  21   22.02    1.67
 -13   3  20   25.54    1.71
 -13  -3  20   25.87    1.59
 -13   3  20   29.99    1.73
 -13  -3  20   25.35    1.42
  13   3 -20   25.50    1.29
 -13  -3  20   29.24    1.78
 -13   3  20   27.30    1.78
  13   3 -19   82.76    2.25
 -13   3  19   80.46    2.81
 -13  -3  19   77.69    2.64
 -13   3  19   85.00    2.68
 -13  -3  19   83.97    2.39
 -13   3  19   82.79    2.92
 -13  -3  19   79.58    2.77
 -13   3  19   77.72    2.81
  13   3 -18  269.08    5.28
 -13   3  18  271.03    6.03
 -13  -3  18  275.45    5.85
 -13   3  18  280.37    5.86
 -13  -3  18  272.26    5.43
 -13   3  18  271.06    6.12
 -13   3  18  272.62    6.04
  13  -3 -18  275.97    6.30
 -13  -3  18  265.63    5.97
  13   3 -17   32.99    1.29
 -13   3  17   35.53    1.81
 -13  -3  17   32.34    1.63
 -13   3  17   34.99    1.67
 -13  -3  17   33.80    1.38
 -13   3  17   34.47    1.87
  13  -3 -17   31.36    1.91
 -13  -3  17   32.56    1.75
 -13   3  17   34.62    1.81
  13   3 -16    0.07    0.56
 -13   3  16   -0.07    0.91
 -13  -3  16    0.32    0.61
 -13  -3  16   -0.07    0.86
 -13   3  16   -0.56    0.90
  13  -3 -16    0.42    1.11
 -13   3  16    0.23    1.02
 -13  -3  16    0.55    0.86
 -13   3  16   -0.37    0.83
 -13   3  15  309.31    6.15
 -13  -3  15  298.66    6.11
  13   3 -15  306.26    5.57
 -13   3  15  297.73    6.35
 -13  -3  15  306.54    5.67
  13  -3 -15  293.65    6.58
 -13   3  15  298.61    6.43
 -13  -3  15  302.67    6.26
 -13   3  15  302.01    6.29
 -13   3  14   28.12    1.40
 -13  -3  14   25.83    1.40
 -13   3  14   29.30    1.58
  13   3 -14   29.78    1.03
 -13  -3  14   26.97    1.06
  13  -3 -14   29.86    1.73
 -13   3  14   26.04    1.57
 -13  -3  14   28.03    1.44
 -13   3  14   28.56    1.48
 -13   3  13   74.09    2.24
 -13  -3  13   77.07    2.24
  13   3 -13   74.79    1.76
 -13   3  13   79.20    2.50
 -13  -3  13   75.05    1.82
  13  -3 -13   80.33    2.65
 -13   3  13   82.85    2.57
 -13  -3  13   72.87    2.31
 -13   3  13   75.05    2.33
 -13   3  12  647.30   10.74
 -13  -3  12  631.83   10.72
  13   3 -12  644.37   10.08
 -13   3  12  629.45   11.08
 -13  -3  12  625.50   10.13
 -13   3  12  649.18   11.13
 -13  -3  12  627.08   10.84
 -13   3  12  628.43   10.84
  13   3 -11  119.15    3.00
 -13   3  11  124.50    2.94
  13   3 -11  120.99    2.20
 -13  -3  11  123.50    2.90
 -13   3  11  121.32    3.19
  13   3 -11  123.87    2.36
  13  -3 -10  720.08   12.56
  13   3 -10  715.87   12.57
  13   3 -10  715.89   11.75
 -13   3  10  723.36   12.48
 -13  -3  10  725.91   12.46
  13   3 -10  728.29   11.77
 -13   3  10  719.66   12.86
  13   3  -9   41.72    1.50
  13  -3  -9   42.37    1.48
 -13  -3   9   40.64    1.42
 -13   3   9   41.32    1.42
 -13   3   9   41.09    1.68
  13   3  -9   42.51    0.87
  13  -3  -8   15.01    0.95
  13   3  -8   14.25    0.91
 -13  -3   8   15.89    0.90
 -13   3   8   15.94    0.90
 -13   3   8   17.79    1.15
  13   3  -7   19.60    0.99
  13  -3  -7   19.06    0.97
  13  -3  -7   19.46    1.22
 -13   3   7   20.88    0.95
 -13  -3   7   19.01    0.92
 -13   3   7   18.43    1.16
  13   3  -6  117.54    2.69
  13  -3  -6  119.46    2.69
  13  -3  -6  116.62    3.03
 -13  -3   6  115.77    2.62
 -13   3   6  118.89    2.63
 -13   3   6  126.38    3.08
  13  -3  -5  203.23    4.03
  13   3  -5  202.46    4.06
  13  -3  -5  204.73    4.39
 -13   3   5  204.53    3.99
 -13  -3   5  206.96    4.01
 -13   3   5  205.04    4.44
  13   3  -4  202.72    4.05
  13  -3  -4  208.32    4.05
  13  -3  -4  208.27    4.40
 -13  -3   4  213.33    4.05
 -13   3   4  205.71    4.01
 -13   3   4  198.13    4.44
  13   3  -3  240.55    4.58
  13  -3  -3  234.99    4.54
 -13   3   3  233.07    4.97
  13  -3  -3  245.45    4.88
 -13  -3   3  240.48    4.53
 -13   3   3  235.86    4.51
 -13   3   2  335.10    6.75
 -13  -3   2  355.63    6.31
 -13   3   2  355.80    6.30
  13   3  -2  343.29    6.34
  13  -3  -2  348.68    6.31
  13  -3  -2  351.26    6.59
 -13   3   1  286.79    5.22
 -13  -3   1  282.19    5.24
  13   3  -1  280.39    5.26
  13  -3  -1  273.35    5.22
  13  -3  -1  282.92    5.45
 -13   3   0    7.69    0.65
 -13  -3   0    6.40    0.63
  13  -3   0    7.66    0.74
  13  -3   0    6.01    0.62
  13   3   0    6.64    0.66
 -13  -3  -1  110.64    2.09
  13   3   1  108.31    2.11
 -13  -3  -1  111.20    2.54
 -13   3  -1  110.56    2.53
  13  -3   1  114.75    2.62
  13  -3   1  109.62    2.52
  13   3   1  112.00    2.56
 -13  -3  -2  241.18    4.72
 -13   3  -2  238.23    4.68
  13  -3   2  249.04    4.70
  13   3   2  241.62    4.72
 -13  -3  -2  243.75    4.28
  13   3   2  239.41    4.31
 -13   3  -3   10.24    0.78
 -13  -3  -3    9.21    0.80
  13   3   3   10.23    0.81
  13  -3   3   11.37    0.81
 -13  -3  -3   10.89    0.58
  13   3   3   10.90    0.61
 -13   3  -4   48.35    1.58
 -13  -3  -4   46.14    1.55
  13   3   4   47.53    1.33
  13   3   4   45.50    1.58
  13  -3   4   48.74    1.57
 -13  -3  -4   46.93    1.29
  13   3   5    4.87    0.59
 -13   3  -5    4.53    0.75
 -13  -3  -5    3.13    0.71
  13   3   5    5.21    0.74
  13  -3   5    3.46    0.73
 -13  -3  -5    4.39    0.53
  13   3   6    3.23    0.62
 -13   3  -6    3.72    0.91
 -13   3  -6    3.50    0.74
 -13  -3  -6    2.02    0.75
  13  -3   6    2.74    0.72
  13   3   6    4.97    0.82
 -13  -3  -6    3.90    0.59
 -13   3  -7  553.99   10.35
  13   3   7  566.63    9.93
 -13   3  -7  567.32   10.18
 -13  -3  -7  558.91   10.20
  13   3   7  570.35   10.24
  13  -3   7  569.50   10.18
 -13  -3  -7  571.35    9.86
 -13   3  -8  893.55   15.54
  13   3   8  893.19   15.60
 -13  -3  -8  904.80   15.59
  13  -3   8  899.62   15.57
  13   3   8  885.66   15.29
 -13   3  -8  904.01   15.73
 -13  -3  -8  908.78   15.21
  13   3   8  897.24   16.09
 -13  -3  -9    0.91    0.70
 -13   3  -9   -0.63    0.85
  13   3   9    1.93    0.74
 -13   3  -9    0.06    0.89
 -13  -3  -9   -0.71    0.87
  13  -3   9    0.71    0.80
  13   3   9    0.61    0.84
  13   3   9    0.90    0.96
  13   3  10  788.30   14.20
  13  -3  10  801.96   14.18
  13   3  10  793.33   13.92
 -13   3 -10  809.18   14.24
 -13  -3 -10  817.91   13.83
 -13   3 -10  790.86   14.16
 -13  -3 -10  790.20   14.17
  13   3  10  810.71   14.70
 -13  -3 -11    0.85    0.70
  13   3  11    3.04    0.86
 -13   3 -11    1.98    0.93
 -13   3 -11    1.49    0.89
 -13  -3 -11    0.46    0.85
  13  -3  11    1.34    0.87
  13   3  11    1.59    0.92
  13   3  11    2.33    1.17
  13  -3  12   25.95    1.51
  13   3  12   27.26    1.62
 -13   3 -12   27.78    1.64
  13   3  12   27.06    1.44
 -13   3 -12   27.10    1.55
 -13  -3 -12   29.13    1.38
 -13   3 -12   24.07    1.48
 -13  -3 -12   29.13    1.59
  13   3  12   29.39    1.89
  13   3  13    8.78    1.43
 -13  -3 -13   10.51    1.04
  13   3  13   10.52    1.13
  13   3  13   12.48    1.26
  13  -3  13    8.21    1.20
 -13   3 -13    9.84    1.24
 -13   3 -13   10.21    1.14
 -13  -3 -13    9.35    1.16
  13   3  14  136.81    3.82
  13  -3  14  137.67    3.81
  13   3  14  142.16    3.66
 -13   3 -14  134.76    3.76
 -13  -3 -14  150.80    3.55
 -13   3 -14  136.63    3.73
 -13  -3 -14  144.12    3.82
  13   3  14  142.24    4.21
  13   3  15    3.91    1.29
 -13   3 -15    4.61    1.09
  13   3  15    5.18    0.97
 -13  -3 -15    4.53    0.95
 -13   3 -15    4.71    1.12
  13   3  15    5.82    1.15
  13  -3  15    3.17    1.13
  13   3  16    4.81    1.38
 -13   3 -16    6.50    1.22
  13   3  16    5.75    1.24
  13  -3  16    5.43    1.19
  13   3  16    6.43    1.10
  13   3  17   -1.59    1.39
 -13   3 -17    0.80    0.96
  13  -3  17    1.38    1.11
  13   3  17    0.09    1.13
  13   3  17    0.33    1.08
  13   3  18   22.59    1.97
  13  -3  18   22.37    1.78
  13   3  18   23.21    1.76
  13   3  18   20.47    1.63
 -13   3 -18   24.32    1.63
  13  -3  19    4.92    0.93
  13   3  19    2.66    1.45
 -13   3 -19    5.35    1.16
  13   3  19    4.41    1.36
  13  -3  19    2.81    1.21
  13   3  19    5.42    1.28
  13  -3  20   13.82    1.23
  13   3  20   16.74    1.64
 -13   3 -20   14.75    1.43
  13   3  20   13.58    1.67
  13  -3  20   15.04    1.62
  13   3  21   40.48    2.21
  13  -3  21   36.25    1.68
[truncated: 701,289 more chars]
