# Supplementary material for: Crystal structures and Hirshfeld surface analyses of (E)-N′-benzyl­idene-2-oxo-2H-chromene-3-carbo­hydrazide and the disordered hemi-DMSO solvate of (E)-2-oxo-N′-(3,4,5-trimeth­oxybenzyl­idene)-2H-chromene-3-carbohydrazide: lattice energy and inter­molecular inter­action energy calculations for the former
Source: Acta Crystallogr E Crystallogr Commun. 2019 Sep 3;75(Pt 10):1403–10. doi: 10.1107/S2056989019012015 (PMC6775737; doi:10.1107/S2056989019012015)
Supplement: Supplementary file 2 [file e-75-01403-Isup2.hkl]

data_I
#3,4,5-MeO~3~C~6~H~2~.DMSO0.5                                               
_shelx_title ' 2019ncs0319_a.res in C2/c'                                       
_shelx_refln_list_code          4                                               
_shelx_F_calc_maximum      367.01                                               
_exptl_crystal_F_000      1768.00                                               
_reflns_d_resolution_high  0.7703                                               
                                                                                
loop_                                                                           
 _space_group_symop_operation_xyz                                               
 'x, y, z'                                                                      
 '-x, y, -z+1/2'                                                                
 'x+1/2, y+1/2, z'                                                              
 '-x+1/2, y+1/2, -z+1/2'                                                        
 '-x, -y, -z'                                                                   
 'x, -y, z-1/2'                                                                 
 '-x+1/2, -y+1/2, -z'                                                           
 'x+1/2, -y+1/2, z-1/2'                                                         
                                                                                
_cell_length_a    33.0258                                                       
_cell_length_b     5.4412                                                       
_cell_length_c    22.4342                                                       
_cell_angle_alpha  90.000                                                       
_cell_angle_beta  107.203                                                       
_cell_angle_gamma  90.000                                                       
                                                                                
_shelx_F_squared_multiplier     1.000                                           
                                                                                
loop_                                                                           
 _refln_index_h                                                                 
 _refln_index_k                                                                 
 _refln_index_l                                                                 
 _refln_F_squared_calc                                                          
 _refln_F_squared_meas                                                          
 _refln_F_squared_sigma                                                         
 _refln_observed_status                                                         
   4   0   0       6510.83       6297.52        73.06 o                         
   6   0   0      17899.11      16408.32       333.25 o                         
   8   0   0        926.79        848.43        23.95 o                         
  10   0   0       6704.77       6896.22        83.47 o                         
  12   0   0         11.86         12.39         6.09 o                         
  14   0   0      19711.63      21828.85       253.37 o                         
  16   0   0       4935.36       5388.05        70.00 o                         
  18   0   0        144.65        122.11         8.57 o                         
  20   0   0        576.94        570.79        15.72 o                         
  22   0   0       1285.05       1264.70        25.40 o                         
  24   0   0       2829.02       2801.13        44.83 o                         
  26   0   0       3383.11       3187.41        40.20 o                         
  28   0   0         26.89         12.78         6.61 o                         
  30   0   0        371.61        367.88        14.90 o                         
  32   0   0       4420.87       3884.70        59.57 o                         
  34   0   0        698.03        580.13        29.84 o                         
  36   0   0        397.87        380.82        26.44 o                         
  38   0   0        125.99        125.24        20.28 o                         
  40   0   0         85.33        109.80        21.85 o                         
   1   1   0      28867.65      26270.47       242.66 o                         
   3   1   0        591.75        745.58        14.79 o                         
   5   1   0        539.53        598.41         6.17 o                         
   7   1   0      21564.20      20594.84       235.23 o                         
   9   1   0        160.70        171.76         4.41 o                         
  11   1   0       2535.07       2575.90        33.37 o                         
  13   1   0          5.74          3.43         3.60 o                         
  15   1   0       3442.06       3662.57        39.81 o                         
  17   1   0       2948.21       3155.05        50.71 o                         
  19   1   0       3213.52       3348.62        38.43 o                         
  21   1   0          1.50          3.02         4.72 o                         
  23   1   0      10943.06      10837.00       118.38 o                         
  25   1   0       2529.73       2487.66        32.60 o                         
  27   1   0        669.14        658.25        14.81 o                         
  29   1   0        702.57        643.89        19.09 o                         
  31   1   0        465.72        442.09        20.28 o                         
  33   1   0        289.44        246.50        13.11 o                         
  35   1   0        448.00        478.62        17.32 o                         
  37   1   0        117.44         88.60        19.50 o                         
  39   1   0          3.03         -4.58        17.67 o                         
   0   2   0       4211.62       4303.75        42.91 o                         
   2   2   0      10682.14      10521.20        77.31 o                         
   4   2   0        196.07        187.70         2.28 o                         
   6   2   0       5635.43       6004.47        37.93 o                         
   8   2   0        188.10        258.48         3.54 o                         
  10   2   0        860.40        922.47         8.35 o                         
  12   2   0       4425.39       4495.10        35.86 o                         
  14   2   0         20.87         33.87         2.85 o                         
  16   2   0       7315.55       7403.67        57.92 o                         
  18   2   0       1231.37       1271.35        16.80 o                         
  20   2   0        547.70        497.34         7.51 o                         
  22   2   0       6592.62       6524.34        47.74 o                         
  24   2   0       1591.46       1536.33        14.90 o                         
  26   2   0       2847.89       2931.06        34.75 o                         
  28   2   0       2751.48       2666.23        27.35 o                         
  30   2   0        721.59        641.23        16.19 o                         
  32   2   0         21.25         19.85         5.00 o                         
  34   2   0         74.53        104.81         9.96 o                         
  36   2   0        213.27        197.60        10.58 o                         
  38   2   0        190.78        198.01        16.19 o                         
   1   3   0       6167.92       6423.20        49.39 o                         
   3   3   0        583.24        527.49         7.03 o                         
   5   3   0       3820.97       4219.51        27.74 o                         
   7   3   0      20105.43      21777.48       124.41 o                         
   9   3   0       3012.47       3253.81        20.89 o                         
  11   3   0       2581.22       2866.62        20.10 o                         
  13   3   0         96.10         90.14         4.17 o                         
  15   3   0        737.73        699.47        10.70 o                         
  17   3   0        639.17        652.48         8.61 o                         
  19   3   0        275.03        265.15         7.68 o                         
  21   3   0       5994.57       5903.93        48.48 o                         
  23   3   0        422.07        432.33        10.63 o                         
  25   3   0       5937.77       5974.33        55.29 o                         
  27   3   0       6861.84       6947.80        57.98 o                         
  29   3   0       1457.03       1480.71        22.52 o                         
  31   3   0       1010.20       1017.20        18.26 o                         
  33   3   0         60.06         47.23         6.73 o                         
  35   3   0        153.39        111.33        13.46 o                         
  37   3   0        989.84       1061.45        20.42 o                         
   0   4   0       2187.20       2158.42        31.37 o                         
   2   4   0        123.64        129.22         4.25 o                         
   4   4   0       1810.20       1841.01        19.84 o                         
   6   4   0       1700.86       1528.84        17.28 o                         
   8   4   0       5853.44       6019.45        41.86 o                         
  10   4   0       3048.31       3179.21        20.92 o                         
  12   4   0        241.30        249.18         4.22 o                         
  14   4   0       3425.21       3451.79        23.56 o                         
  16   4   0        735.43        669.06         9.07 o                         
  18   4   0        729.78        725.43        13.25 o                         
  20   4   0        458.28        465.26        11.57 o                         
  22   4   0       1067.65        987.65        12.83 o                         
  24   4   0        250.77        260.19         7.39 o                         
  26   4   0        157.64        172.04         6.97 o                         
  28   4   0         57.78         65.90         7.62 o                         
  30   4   0        110.75        109.76        15.80 o                         
  32   4   0        101.55        118.17        10.66 o                         
   1   5   0       1154.62       1137.32        16.86 o                         
   3   5   0          6.03          2.09         4.65 o                         
   5   5   0       1335.61       1423.63        17.22 o                         
   7   5   0       1658.55       1750.71        19.94 o                         
   9   5   0       4448.13       4092.41        39.06 o                         
  11   5   0        286.22        261.34        12.22 o                         
  13   5   0       2345.98       2389.66        18.00 o                         
  15   5   0        734.44        754.40        11.70 o                         
  17   5   0        134.52        165.46         5.22 o                         
  19   5   0        832.11        773.41        11.36 o                         
  21   5   0       2259.53       2240.73        21.59 o                         
  23   5   0        177.83        142.77         6.30 o                         
  25   5   0          7.87         13.28         5.69 o                         
  27   5   0        162.06        131.50         9.52 o                         
   0   6   0       9159.63       9226.66       160.18 o                         
   2   6   0        524.49        527.74        17.21 o                         
   4   6   0        502.45        493.91        10.81 o                         
   6   6   0       2277.44       2296.52        30.33 o                         
   8   6   0        297.70        282.32         8.37 o                         
  10   6   0         10.78          9.36         5.23 o                         
  12   6   0         13.58         10.48         6.66 o                         
  14   6   0          0.19          0.31         6.83 o                         
  16   6   0         21.20         29.31         7.58 o                         
  18   6   0          4.61          9.59         9.83 o                         
  20   6   0          0.90          5.10        16.23 o                         
 -39   1   1        423.61        390.38        28.01 o                         
 -37   1   1          0.03         -9.95        16.36 o                         
 -35   1   1        147.07        157.68        15.97 o                         
 -33   1   1        417.34        412.07        17.21 o                         
 -31   1   1        928.61        844.00        21.41 o                         
 -29   1   1         15.99         15.55         6.77 o                         
 -27   1   1       5129.68       5068.59        57.44 o                         
 -25   1   1       7004.07       7073.59        75.35 o                         
 -23   1   1         34.77         57.75         6.38 o                         
 -21   1   1          0.06          3.01         4.62 o                         
 -19   1   1       4490.39       4639.17        55.97 o                         
 -17   1   1       2135.62       2451.63        29.07 o                         
 -15   1   1         12.35          2.39         3.87 o                         
 -13   1   1         11.69         13.82         5.35 o                         
 -11   1   1       9572.86       9992.40        95.78 o                         
  -9   1   1       1540.97       1247.37        17.85 o                         
  -7   1   1       3626.76       4152.63        50.62 o                         
  -5   1   1       4220.17       3477.52        34.11 o                         
  -3   1   1      18661.52      17432.06       153.87 o                         
  -1   1   1       5956.82       6174.63        57.84 o                         
   1   1   1       2889.86       2711.66        46.52 o                         
   3   1   1      12767.24      12571.14       116.76 o                         
   5   1   1      44081.03      42068.24       387.00 o                         
   7   1   1        506.99        410.13         7.62 o                         
   9   1   1       7946.98       7662.37        74.30 o                         
  11   1   1        841.25        919.04        12.85 o                         
  13   1   1      13286.19      13424.71       128.68 o                         
  15   1   1        917.00        943.47        14.47 o                         
  17   1   1       1086.70       1025.94        15.87 o                         
  19   1   1         92.76        107.61         6.00 o                         
  21   1   1         73.59        106.07         7.57 o                         
  23   1   1        908.84        813.50        15.57 o                         
  25   1   1       1230.16       1221.14        25.39 o                         
  27   1   1       3300.12       3196.41        40.38 o                         
  29   1   1       1136.37       1267.94        22.02 o                         
  31   1   1       1854.14       1809.48        33.77 o                         
  33   1   1          9.93         19.55         9.10 o                         
  35   1   1        336.74        343.70        15.32 o                         
  37   1   1          0.04         -7.33        17.93 o                         
  39   1   1         33.45         29.58        18.19 o                         
 -38   2   1          0.29          4.54         6.26 o                         
 -36   2   1        323.13        368.16        17.80 o                         
 -34   2   1        566.81        520.24        13.66 o                         
 -32   2   1        389.64        361.86         7.59 o                         
 -30   2   1        728.95        721.63        15.19 o                         
 -28   2   1        343.24        327.43         6.31 o                         
 -26   2   1       2939.41       2859.07        29.21 o                         
 -24   2   1         48.91         69.16         3.48 o                         
 -22   2   1       7413.45       7355.93        53.07 o                         
 -20   2   1       8560.81       8285.06        58.53 o                         
 -18   2   1       1732.40       1821.28        16.29 o                         
 -16   2   1       2216.47       2428.06        19.44 o                         
 -14   2   1       2032.35       1636.88        16.28 o                         
 -12   2   1       4539.53       4970.21        44.43 o                         
 -10   2   1       3577.84       3807.95        37.55 o                         
  -8   2   1       2492.05       2699.99        21.84 o                         
  -6   2   1      29593.82      31203.28       204.53 o                         
  -4   2   1          0.17         12.57         1.16 o                         
  -2   2   1       1507.44       1192.78        12.24 o                         
   0   2   1       1993.85       1902.07        17.91 o                         
   2   2   1       1220.29       1204.16        10.65 o                         
   4   2   1       5982.42       6233.23        36.61 o                         
   6   2   1       2470.91       2504.81        16.95 o                         
   8   2   1       3757.13       3738.45        24.45 o                         
  10   2   1       2436.67       2529.95        19.27 o                         
  12   2   1       4874.41       4829.44        38.42 o                         
  14   2   1        465.16        456.87         6.97 o                         
  16   2   1          0.12          2.66         2.92 o                         
  18   2   1       1599.52       1622.04        17.00 o                         
  20   2   1       1534.80       1368.31        15.68 o                         
  22   2   1       7274.95       7293.49        68.43 o                         
  24   2   1        787.20        764.78        12.03 o                         
  26   2   1       4730.18       4714.23        42.04 o                         
  28   2   1          3.06          4.37         5.17 o                         
  30   2   1          0.14          5.67         6.63 o                         
  32   2   1        622.17        653.40        18.66 o                         
  34   2   1       1954.26       2055.35        46.84 o                         
  36   2   1         55.33         76.51        10.04 o                         
  38   2   1        290.36        300.10        18.84 o                         
 -37   3   1        711.83        765.13        19.00 o                         
 -35   3   1         77.80         61.29         7.36 o                         
 -33   3   1         45.17         34.31         5.56 o                         
 -31   3   1         59.33         45.21         4.92 o                         
 -29   3   1        237.34        244.52         7.80 o                         
 -27   3   1       3043.14       3089.31        29.64 o                         
 -25   3   1       1253.25       1227.25        14.88 o                         
 -23   3   1       1345.64       1283.98        14.86 o                         
 -21   3   1       2188.00       2133.98        20.76 o                         
 -19   3   1         23.35         27.81         4.76 o                         
 -17   3   1         11.42          8.29         3.72 o                         
 -15   3   1        469.87        456.12         8.45 o                         
 -13   3   1       3594.30       3679.58        30.88 o                         
 -11   3   1       4120.29       4336.18        29.57 o                         
  -9   3   1       1533.62       1560.01        10.59 o                         
  -7   3   1       3918.52       4418.50        29.13 o                         
  -5   3   1        404.30        352.63         3.88 o                         
  -3   3   1        205.19        189.14         4.25 o                         
  -1   3   1        112.14        112.86         4.16 o                         
   1   3   1        141.93        160.26         3.96 o                         
   3   3   1        664.84        737.02         9.74 o                         
   5   3   1        499.37        558.92         5.19 o                         
   7   3   1        732.22        727.43         6.21 o                         
   9   3   1        159.36        194.08         2.98 o                         
  11   3   1        498.38        567.48         6.58 o                         
  13   3   1       1526.21       1450.42        11.85 o                         
  15   3   1        684.26        695.29        10.05 o                         
  17   3   1        113.69        102.19         4.76 o                         
  19   3   1       6735.06       6495.83        52.28 o                         
  21   3   1       4677.47       4547.64        38.93 o                         
  23   3   1        936.51        901.30        12.38 o                         
  25   3   1       2713.55       2853.94        35.14 o                         
  27   3   1        768.16        737.76        11.93 o                         
  29   3   1        452.67        435.51        15.06 o                         
  31   3   1          0.95         -4.65         5.93 o                         
  33   3   1        519.11        580.24        15.79 o                         
  35   3   1       1478.94       1680.93        49.47 o                         
 -34   4   1       1082.79       1261.35        47.57 o                         
 -32   4   1        418.97        395.11        14.55 o                         
 -30   4   1        402.12        437.54        14.62 o                         
 -28   4   1       1655.59       1611.89        20.48 o                         
 -26   4   1        265.93        302.96         8.10 o                         
 -24   4   1        228.10        199.88         6.78 o                         
 -22   4   1          9.92          5.14         4.31 o                         
 -20   4   1        101.13         84.13         5.02 o                         
 -18   4   1          8.89         -1.04         3.79 o                         
 -16   4   1        156.40        129.94         5.73 o                         
 -14   4   1          6.51          3.58         2.42 o                         
 -12   4   1       1725.77       1819.26        13.79 o                         
 -10   4   1         14.49         31.81         1.68 o                         
  -8   4   1        857.12        844.99        12.27 o                         
  -6   4   1        187.43        152.20         5.25 o                         
  -4   4   1       1850.57       1771.74        19.83 o                         
  -2   4   1          9.82          3.93         2.83 o                         
   0   4   1         80.91         62.11         3.89 o                         
   2   4   1        274.28        210.51         6.31 o                         
   4   4   1         24.38         47.65         4.90 o                         
   6   4   1        336.44        324.57         9.56 o                         
   8   4   1        138.78        132.24         2.81 o                         
  10   4   1       3326.65       3521.97        21.73 o                         
  12   4   1          4.69          4.02         1.97 o                         
  14   4   1          0.20          3.68         3.06 o                         
  16   4   1        274.37        243.56         6.18 o                         
  18   4   1       2797.93       2747.22        25.93 o                         
  20   4   1       1588.61       1448.14        17.96 o                         
  22   4   1       1116.58       1161.27        14.70 o                         
  24   4   1         20.54         29.42         4.51 o                         
  26   4   1         44.13         52.30         6.00 o                         
  28   4   1          6.32          9.77         5.32 o                         
  30   4   1        726.68        733.96        19.57 o                         
  32   4   1        648.86        705.15        18.87 o                         
 -29   5   1       1327.16       1387.72        58.63 o                         
 -27   5   1       1654.32       1787.13        23.98 o                         
 -25   5   1       3411.53       3607.58        34.76 o                         
 -23   5   1        116.74        108.79         5.77 o                         
 -21   5   1        269.46        231.20         7.49 o                         
 -19   5   1       1834.36       1670.74        17.04 o                         
 -17   5   1         56.64         39.83         4.15 o                         
 -15   5   1         19.30         24.18         2.62 o                         
 -13   5   1        624.99        558.78         8.29 o                         
 -11   5   1          0.68          1.04         2.09 o                         
  -9   5   1        165.73        122.95         4.17 o                         
  -7   5   1        778.14        840.43        10.90 o                         
  -5   5   1       3123.45       3126.50        31.09 o                         
  -3   5   1        471.71        491.41         9.02 o                         
  -1   5   1        642.06        645.63        10.32 o                         
   1   5   1        269.21        301.98        11.33 o                         
   3   5   1       1021.81       1140.43        19.53 o                         
   5   5   1      10760.51      10797.25        92.70 o                         
   7   5   1        550.65        547.74        10.79 o                         
   9   5   1       1035.07        904.87        11.40 o                         
  11   5   1        335.07        299.16        11.05 o                         
  13   5   1        652.82        627.85         6.59 o                         
  15   5   1        272.75        238.52         4.93 o                         
  17   5   1         79.13         74.12         4.47 o                         
  19   5   1        598.85        604.12        15.13 o                         
  21   5   1         18.60         13.83         4.58 o                         
  23   5   1        562.14        555.27         9.98 o                         
  25   5   1       1354.76       1372.38        18.59 o                         
  27   5   1        558.97        528.64        15.64 o                         
 -22   6   1        106.72        107.57        19.24 o                         
 -20   6   1        399.29        368.39        25.65 o                         
 -18   6   1        252.14        234.94        14.34 o                         
 -16   6   1          1.06         -2.83        10.40 o                         
 -14   6   1         24.52         47.19         7.46 o                         
 -12   6   1         65.98         66.96         5.88 o                         
 -10   6   1        737.97        718.50        12.82 o                         
  -8   6   1        692.94        721.75        18.32 o                         
  -6   6   1       6284.17       6603.05        61.01 o                         
  -4   6   1       1056.02       1092.22        16.68 o                         
  -2   6   1         12.07          7.35         6.19 o                         
   0   6   1       4351.86       4348.54        58.34 o                         
   2   6   1       3666.32       3751.82        42.46 o                         
   4   6   1         93.68         75.54         6.03 o                         
   6   6   1        260.49        258.98        11.70 o                         
   8   6   1        943.40        901.80        14.38 o                         
  10   6   1       1039.23        989.26        17.92 o                         
  12   6   1         29.24         23.95         6.93 o                         
  14   6   1        139.37        152.93        10.16 o                         
  16   6   1        129.48        104.98         8.79 o                         
  18   6   1        300.24        265.51        11.88 o                         
  20   6   1       1176.67       1269.98        28.95 o                         
  -3   7   1        787.57        827.47        31.93 o                         
 -40   0   2        295.67        253.94        27.35 o                         
 -38   0   2        118.26        162.01        21.07 o                         
 -36   0   2        437.10        428.07        26.83 o                         
 -34   0   2       6708.02       6068.87       113.59 o                         
 -32   0   2          3.22        -10.86        14.26 o                         
 -30   0   2        920.21        840.82        23.01 o                         
 -28   0   2        910.88        860.13        22.34 o                         
 -26   0   2       8045.92       8315.70       108.40 o                         
 -24   0   2       4817.89       4707.02        99.66 o                         
 -22   0   2       5198.48       5285.48        71.71 o                         
 -20   0   2      26260.02      27696.30       322.54 o                         
 -18   0   2         17.78         12.53         6.61 o                         
 -16   0   2        575.91        512.47        20.02 o                         
 -14   0   2      39780.36      38834.45       543.16 o                         
 -12   0   2      11079.34      10427.16       123.95 o                         
 -10   0   2      36309.99      33678.82       383.70 o                         
  -8   0   2         55.14         32.76         4.07 o                         
  -6   0   2      46701.00      44031.79       405.76 o                         
  -4   0   2       7184.29       6939.93        56.63 o                         
   2   0   2      17257.76      16378.83       117.39 o                         
   4   0   2      59838.21      56073.48       447.07 o                         
   6   0   2          3.12         21.88         3.19 o                         
   8   0   2       5760.38       5470.24        84.93 o                         
  10   0   2       3173.09       2682.80       129.89 o                         
  12   0   2      11515.93      10749.48       267.62 o                         
  14   0   2      91875.70      98348.82      1112.30 o                         
  16   0   2      26080.61      28095.88       265.40 o                         
  18   0   2        635.34        482.70        12.23 o                         
  20   0   2       2160.81       2288.04        29.78 o                         
  22   0   2       1447.81       1670.26        32.17 o                         
  24   0   2          2.03          1.82         6.11 o                         
  26   0   2        893.63        718.04        15.85 o                         
  28   0   2       2062.46       1709.84        28.89 o                         
  30   0   2        217.78        254.69        13.45 o                         
  32   0   2        151.61        206.94        15.38 o                         
  34   0   2        508.74        509.20        29.05 o                         
  36   0   2        237.78        201.40        23.43 o                         
  38   0   2        103.56         94.88        20.02 o                         
 -41   1   2          7.21         23.10         8.77 o                         
 -39   1   2        771.38        828.44        19.56 o                         
 -37   1   2         15.70         23.74         9.76 o                         
 -35   1   2        154.79        141.93        11.45 o                         
 -33   1   2        725.98        651.44        18.82 o                         
 -31   1   2          0.02         -7.10         7.91 o                         
 -29   1   2       5492.92       5341.83        60.67 o                         
 -27   1   2       5733.80       5894.55        64.94 o                         
 -25   1   2         76.79         64.25         8.02 o                         
 -23   1   2        285.79        249.39        10.01 o                         
 -21   1   2        772.79        802.76        18.74 o                         
 -19   1   2       8329.31       9027.71       130.15 o                         
 -17   1   2       4112.26       3786.90        52.00 o                         
 -15   1   2         18.32         12.68         5.69 o                         
 -13   1   2       3798.00       3723.74        49.14 o                         
 -11   1   2         34.25         64.49         6.41 o                         
  -9   1   2       9299.28       8625.61       102.02 o                         
  -7   1   2      27375.47      25979.21       361.18 o                         
  -5   1   2       2611.78       2574.78        20.35 o                         
  -3   1   2      60482.99      58010.70       456.37 o                         
  -1   1   2       7882.62       7401.15        54.25 o                         
   1   1   2       2342.00       2131.08        18.83 o                         
   3   1   2       1137.33       1038.92        18.91 o                         
   5   1   2      15553.95      14680.29       142.35 o                         
   7   1   2       8380.28       7889.83        93.77 o                         
   9   1   2      19383.27      19344.50       164.39 o                         
  11   1   2       3166.88       3225.27        34.77 o                         
  13   1   2         53.99         88.77         5.85 o                         
  15   1   2       2045.71       2491.87        29.50 o                         
  17   1   2       1953.24       2030.32        25.83 o                         
  19   1   2         71.45         50.70         5.35 o                         
  21   1   2       6099.13       6008.44        64.43 o                         
  23   1   2        248.64        318.22         9.94 o                         
  25   1   2          0.29         -1.03         5.35 o                         
  27   1   2          9.56         23.62         5.93 o                         
  29   1   2        521.27        428.51        12.63 o                         
  31   1   2        167.18        149.33        11.26 o                         
  33   1   2        275.98        304.87        15.31 o                         
  35   1   2        487.17        464.06        28.79 o                         
  37   1   2       1673.55       1865.25        57.84 o                         
  39   1   2         91.23         87.03        14.39 o                         
 -40   2   2        417.41        494.00        14.15 o                         
 -38   2   2        397.61        415.78        12.17 o                         
 -36   2   2        243.72        257.97         6.29 o                         
 -34   2   2         51.72         54.97         4.19 o                         
 -32   2   2        384.22        378.32         8.13 o                         
 -30   2   2          1.86          4.26         3.80 o                         
 -28   2   2        475.00        492.60         7.87 o                         
 -26   2   2         61.31         43.66         4.37 o                         
 -24   2   2        596.74        623.63         8.40 o                         
 -22   2   2        675.81        652.60         8.32 o                         
 -20   2   2       5776.23       5782.40        42.31 o                         
 -18   2   2        213.81        199.63         5.97 o                         
 -16   2   2        457.19        462.25         5.96 o                         
 -14   2   2          1.54          2.93         2.63 o                         
 -12   2   2       7896.41       8922.51        75.64 o                         
 -10   2   2       1850.31       1816.37        16.65 o                         
  -8   2   2       8148.29       8776.45        59.68 o                         
  -6   2   2       2012.17       2128.05        16.11 o                         
  -4   2   2       9477.91       9284.09        53.82 o                         
  -2   2   2        884.64        782.90         6.62 o                         
   0   2   2          0.15          0.93         1.04 o                         
   2   2   2      13875.46      13513.17        77.61 o                         
   4   2   2       1312.46       1261.49         8.92 o                         
   6   2   2        752.68        708.47         6.80 o                         
   8   2   2       6989.85       7410.11        46.83 o                         
  10   2   2       1226.61       1348.78        13.33 o                         
  12   2   2       1030.69        882.03         9.08 o                         
  14   2   2         19.84         20.62         2.96 o                         
  16   2   2        945.24        870.26        10.98 o                         
  18   2   2        496.81        542.19         8.76 o                         
  20   2   2       7326.24       7268.80        58.73 o                         
  22   2   2         65.30         80.45         5.75 o                         
  24   2   2        725.51        705.33        11.63 o                         
  26   2   2         51.27         66.87         5.73 o                         
  28   2   2        211.21        216.64         8.48 o                         
  30   2   2        719.17        714.70        18.79 o                         
  32   2   2       1571.88       1517.98        25.23 o                         
  34   2   2        264.18        299.76        11.89 o                         
  36   2   2        174.94        201.11        11.78 o                         
  38   2   2         84.10         84.90        15.05 o                         
 -37   3   2         51.47         60.43         7.52 o                         
 -35   3   2       2897.68       3132.21        40.26 o                         
 -33   3   2         13.42         24.42         4.49 o                         
 -31   3   2        669.86        732.01        10.93 o                         
 -29   3   2        785.85        736.13         9.46 o                         
 -27   3   2       1499.25       1483.95        17.45 o                         
 -25   3   2        483.33        530.67         7.57 o                         
 -23   3   2       1613.38       1592.17        19.88 o                         
 -21   3   2       3264.03       3161.18        29.11 o                         
 -19   3   2        505.55        450.39         8.54 o                         
 -17   3   2        386.90        366.72         6.80 o                         
 -15   3   2       2745.11       2712.24        22.73 o                         
 -13   3   2       4132.24       4563.30        34.74 o                         
 -11   3   2       8976.25       8991.76        57.60 o                         
  -9   3   2         13.64         65.03         2.65 o                         
  -7   3   2         24.05          9.28         1.37 o                         
  -5   3   2        931.82        868.48         7.85 o                         
  -3   3   2        410.24        479.58         7.52 o                         
  -1   3   2        217.56        245.39         4.81 o                         
   1   3   2      10664.09      11024.48       106.24 o                         
   3   3   2         23.16         17.00         1.54 o                         
   5   3   2       5672.15       5907.40        35.38 o                         
   7   3   2        554.87        675.12         7.99 o                         
   9   3   2         73.65         92.36         2.53 o                         
  11   3   2       8434.33       8707.23        51.72 o                         
  13   3   2       3318.93       3169.84        24.34 o                         
  15   3   2        750.73        733.47         9.54 o                         
  17   3   2         46.84         48.07         3.70 o                         
  19   3   2       9150.55       8822.44        69.23 o                         
  21   3   2       5326.41       5199.80        43.89 o                         
  23   3   2        210.84        224.62         7.56 o                         
  25   3   2       7499.51       7597.35        62.54 o                         
  27   3   2        652.02        677.57        13.89 o                         
  29   3   2        164.87        143.68         7.94 o                         
  31   3   2        127.74        146.87         8.69 o                         
  33   3   2        203.32        220.80         9.76 o                         
  35   3   2        482.82        567.82        21.51 o                         
 -34   4   2          0.02          3.81         9.13 o                         
 -32   4   2         80.11         42.59         9.25 o                         
 -30   4   2         14.25         21.65         8.64 o                         
 -28   4   2        324.43        362.03        11.32 o                         
 -26   4   2        119.75        122.21         6.18 o                         
 -24   4   2         38.92         51.49         5.12 o                         
 -22   4   2        691.34        611.24         9.96 o                         
 -20   4   2        165.19        107.56         5.06 o                         
 -18   4   2        100.17         70.87         4.76 o                         
 -16   4   2       1406.94       1347.81        13.78 o                         
 -14   4   2        200.86        188.41         3.98 o                         
 -12   4   2       2480.58       2450.06        17.40 o                         
 -10   4   2       2644.51       2671.07        18.21 o                         
  -8   4   2       1293.45       1310.18        10.64 o                         
  -6   4   2         76.50         49.71         4.04 o                         
  -4   4   2       3864.57       3924.77        32.74 o                         
  -2   4   2        600.55        591.33         8.29 o                         
   0   4   2       1260.71       1222.93        17.15 o                         
   2   4   2        166.28        138.40         5.93 o                         
   4   4   2        351.98        315.01         7.82 o                         
   6   4   2         53.33         77.49         3.60 o                         
   8   4   2       5102.84       5193.99        34.16 o                         
  10   4   2       1297.94       1259.14        10.01 o                         
  12   4   2       2936.29       3003.17        18.96 o                         
  14   4   2        508.33        458.51         5.52 o                         
  16   4   2        476.51        497.58         6.70 o                         
  18   4   2       4759.80       4775.05        36.29 o                         
  20   4   2        111.03        109.22         4.15 o                         
  22   4   2        489.52        481.87         7.68 o                         
  24   4   2       5544.38       5639.12        47.25 o                         
  26   4   2          1.03         -0.10         3.89 o                         
  28   4   2       1373.54       1468.87        26.68 o                         
  30   4   2          5.74          9.43        10.01 o                         
  32   4   2          2.20         -2.85        10.25 o                         
 -29   5   2         70.00         58.96        12.89 o                         
 -27   5   2       2917.97       2984.03        34.08 o                         
 -25   5   2          4.04         10.51         5.43 o                         
 -23   5   2        490.44        509.20        10.26 o                         
 -21   5   2         99.81        104.75         5.32 o                         
 -19   5   2        181.10        192.41         5.79 o                         
 -17   5   2        326.99        271.77         5.44 o                         
 -15   5   2        521.58        430.29         8.88 o                         
 -13   5   2       1537.12       1354.76        19.06 o                         
 -11   5   2         71.75         85.77         5.77 o                         
  -9   5   2        204.15        191.91         3.53 o                         
  -7   5   2       1337.09       1350.85        14.75 o                         
  -5   5   2       6296.33       6130.24        55.03 o                         
  -3   5   2          8.56          4.71         3.55 o                         
  -1   5   2       2636.80       2652.95        31.58 o                         
   1   5   2        151.81        148.65         7.62 o                         
   3   5   2       3340.59       3339.29        32.96 o                         
   5   5   2       6217.45       6140.41        55.66 o                         
   7   5   2         45.06         57.04         4.71 o                         
   9   5   2        605.94        581.62        12.10 o                         
  11   5   2          0.06          2.10         1.73 o                         
  13   5   2        137.48        103.96         2.77 o                         
  15   5   2         25.70         21.77         3.18 o                         
  17   5   2          6.96          5.50         3.91 o                         
  19   5   2          3.03          1.72         4.15 o                         
  21   5   2        946.33        934.07        12.59 o                         
  23   5   2        243.42        285.24         7.87 o                         
  25   5   2       1787.30       1867.03        22.29 o                         
  27   5   2       1907.98       2011.70        46.61 o                         
 -22   6   2        302.77        267.23        24.08 o                         
 -20   6   2       1878.18       2001.48        56.53 o                         
 -18   6   2          7.10         -5.06         9.85 o                         
 -16   6   2        565.00        582.72        19.96 o                         
 -14   6   2        884.06        858.43        51.82 o                         
 -12   6   2         90.35         96.57         6.37 o                         
 -10   6   2          1.57         -5.31         5.31 o                         
  -8   6   2        119.78        122.27         6.71 o                         
  -6   6   2       3333.87       3430.18        35.43 o                         
  -4   6   2        757.73        738.30        15.88 o                         
  -2   6   2          3.34          5.37         6.07 o                         
   0   6   2        339.62        348.79        12.73 o                         
   2   6   2        765.17        751.83        18.11 o                         
   4   6   2        507.88        508.32        17.57 o                         
   6   6   2          6.41          6.81         7.40 o                         
   8   6   2        538.30        459.01        10.10 o                         
  10   6   2        480.39        424.37        12.10 o                         
  12   6   2          2.15         -5.62         6.82 o                         
  14   6   2       1088.53       1054.60        20.43 o                         
  16   6   2        275.05        282.98        22.57 o                         
  18   6   2         31.67         18.89         8.14 o                         
  20   6   2         13.46         16.90         8.23 o                         
  -3   7   2       1822.28       1959.74        52.09 o                         
 -41   1   3         19.17         21.75         7.82 o                         
 -39   1   3        250.17        211.38        15.67 o                         
 -37   1   3          0.11          4.70         6.49 o                         
 -35   1   3        588.59        599.20        13.10 o                         
 -33   1   3        103.00         88.91        13.61 o                         
 -31   1   3       1422.55       1530.91        37.95 o                         
 -29   1   3        168.42        157.57         8.85 o                         
 -27   1   3        184.29        182.96        11.94 o                         
 -25   1   3       2130.28       2095.44        39.33 o                         
 -23   1   3       1199.13       1166.37        24.23 o                         
 -21   1   3         29.89         10.12         6.83 o                         
 -19   1   3       3688.30       3845.57        67.13 o                         
 -17   1   3        495.92        430.34        12.39 o                         
 -15   1   3        284.97        392.26        11.29 o                         
 -13   1   3        596.58        646.22        10.28 o                         
 -11   1   3         83.27         90.08         3.41 o                         
  -9   1   3        913.12        908.77        11.36 o                         
  -7   1   3      25323.73      25373.13       279.26 o                         
  -5   1   3      25020.36      22890.94       139.27 o                         
  -3   1   3       2500.82       2939.25        21.51 o                         
  -1   1   3       6319.71       5550.16        35.15 o                         
   1   1   3       4014.69       3755.05        28.85 o                         
   3   1   3       6396.39       6149.96        54.29 o                         
   5   1   3       1120.03        990.39        14.92 o                         
   7   1   3      13274.13      12762.35       121.31 o                         
   9   1   3        634.68        521.05         8.76 o                         
  11   1   3         16.77          8.37         3.24 o                         
  13   1   3       1414.00       1567.31        20.40 o                         
  15   1   3      20791.64      22454.84       212.90 o                         
  17   1   3      10963.83      11136.98       110.43 o                         
  19   1   3       1992.99       2009.58        26.59 o                         
  21   1   3       4933.36       4906.37        54.53 o                         
  23   1   3        253.52        260.63         8.30 o                         
  25   1   3       2012.35       1858.55        23.54 o                         
  27   1   3         13.35          8.73         5.71 o                         
  29   1   3          2.06          4.28         8.03 o                         
  31   1   3        838.65        793.52        21.19 o                         
  33   1   3        137.95        129.97        23.62 o                         
  35   1   3        156.13        115.95        21.07 o                         
  37   1   3        245.31        279.01        25.65 o                         
  39   1   3        258.08        350.01        19.98 o                         
 -40   2   3       1318.62       1476.33        23.93 o                         
 -38   2   3       1251.85       1384.98        18.57 o                         
 -36   2   3        274.16        248.54         6.26 o                         
 -34   2   3       1658.37       1637.24        16.99 o                         
 -32   2   3        543.72        548.18        10.37 o                         
 -30   2   3        685.36        676.73         9.45 o                         
 -28   2   3       1780.46       1697.20        15.46 o                         
 -26   2   3        425.22        363.46         6.07 o                         
 -24   2   3       1048.85        990.90        14.11 o                         
 -22   2   3         10.63         12.13         2.55 o                         
 -20   2   3       3135.49       3031.49        22.32 o                         
 -18   2   3       2384.33       2315.57        17.38 o                         
 -16   2   3        838.92        948.69         8.09 o                         
 -14   2   3        666.40        756.13         8.07 o                         
 -12   2   3          5.19          0.73         2.58 o                         
 -10   2   3       2113.95       1984.69        16.13 o                         
  -8   2   3        336.45        336.35         4.69 o                         
  -6   2   3       5079.18       5209.46        33.65 o                         
  -4   2   3       2478.68       2481.23        14.88 o                         
  -2   2   3       1066.09       1037.69         7.87 o                         
   0   2   3        387.65        398.79         4.61 o                         
   2   2   3      16243.61      15771.49        90.60 o                         
   4   2   3         29.57          4.36         1.78 o                         
   6   2   3       5068.72       4808.91        33.92 o                         
   8   2   3       1399.00       1785.25        14.68 o                         
  10   2   3       3891.35       3655.45        27.36 o                         
  12   2   3         84.96         49.91         2.92 o                         
  14   2   3       2581.51       2848.45        36.30 o                         
  16   2   3          1.36          3.67         3.16 o                         
  18   2   3       4991.79       4721.10        40.14 o                         
  20   2   3       2129.01       2067.56        29.71 o                         
  22   2   3       2636.05       2628.77        30.61 o                         
  24   2   3      10796.73      10717.41        85.02 o                         
  26   2   3        242.45        239.24         7.82 o                         
  28   2   3        197.84        179.19        15.49 o                         
  30   2   3       1362.04       1372.66        23.46 o                         
  32   2   3        471.31        418.56        13.08 o                         
  34   2   3        888.13       1018.20        25.50 o                         
  36   2   3         30.49         27.48        12.06 o                         
 -37   3   3         41.04         62.77         7.17 o                         
 -35   3   3         42.42         36.50         6.41 o                         
 -33   3   3        515.59        528.43        13.69 o                         
 -31   3   3        614.35        651.29        12.32 o                         
 -29   3   3        199.81        209.16         5.23 o                         
 -27   3   3        656.04        626.76        11.17 o                         
 -25   3   3         75.20         69.06         3.75 o                         
 -23   3   3        305.47        264.37        10.44 o                         
 -21   3   3        106.85        100.64         5.11 o                         
 -19   3   3        702.39        714.48        13.91 o                         
 -17   3   3        759.76        866.73        10.60 o                         
 -15   3   3        217.88        306.23         6.85 o                         
 -13   3   3       2929.77       3120.48        24.88 o                         
 -11   3   3         17.85          5.16         2.19 o                         
  -9   3   3        145.30        232.48         3.63 o                         
  -7   3   3        105.06        189.91         2.39 o                         
  -5   3   3        697.84        687.28         5.46 o                         
  -3   3   3          3.17          4.78         1.21 o                         
  -1   3   3        238.88        201.45         3.28 o                         
   1   3   3         58.94        133.51         2.36 o                         
   3   3   3       1627.21       1791.80        12.21 o                         
   5   3   3       4824.35       4656.11        28.72 o                         
   7   3   3       2078.64       2326.71        15.90 o                         
   9   3   3         96.68         54.94         2.42 o                         
  11   3   3       2564.97       2704.63        19.19 o                         
  13   3   3        115.06        138.69         3.79 o                         
  15   3   3       1446.26       1474.25        13.88 o                         
  17   3   3       2124.09       2059.53        20.32 o                         
  19   3   3       1250.04       1212.12        14.52 o                         
  21   3   3          6.99          5.89         4.18 o                         
  23   3   3        340.55        326.86         7.85 o                         
  25   3   3        224.51        197.70         6.99 o                         
  27   3   3        196.93        181.86         7.62 o                         
  29   3   3        347.72        340.02        10.91 o                         
  31   3   3          1.70          0.45         6.39 o                         
  33   3   3        969.57       1082.56        30.88 o                         
  35   3   3        439.30        556.59        21.61 o                         
 -34   4   3         57.21         57.33        11.04 o                         
 -32   4   3        295.20        275.47        12.99 o                         
 -30   4   3        470.52        414.50        14.39 o                         
 -28   4   3         35.74         32.30         6.07 o                         
 -26   4   3        981.28       1014.51        15.97 o                         
 -24   4   3         27.65         10.84         4.61 o                         
 -22   4   3        259.33        209.61         6.45 o                         
 -20   4   3        124.30        121.14         5.26 o                         
 -18   4   3         22.56         32.55         4.29 o                         
 -16   4   3        234.08        197.99         5.21 o                         
 -14   4   3         99.89        164.82         3.83 o                         
 -12   4   3         79.76        119.22         3.26 o                         
 -10   4   3        423.63        444.30         5.14 o                         
  -8   4   3          4.64         14.48         1.51 o                         
  -6   4   3        263.64        268.32         5.36 o                         
  -4   4   3       2123.15       2031.57        19.13 o                         
  -2   4   3         98.50        111.47         4.18 o                         
   0   4   3       1499.35       1323.42        18.42 o                         
   2   4   3         24.15         27.35         3.83 o                         
   4   4   3        660.45        713.76        13.79 o                         
   6   4   3        161.46        127.03         2.65 o                         
   8   4   3        962.69        953.49         8.09 o                         
  10   4   3        198.01        190.91         3.34 o                         
  12   4   3        866.49        896.99         7.62 o                         
  14   4   3       1436.50       1426.42        11.77 o                         
  16   4   3          4.19          7.61         2.64 o                         
  18   4   3        166.60        174.99         5.70 o                         
  20   4   3        723.51        716.61        10.46 o                         
  22   4   3       1545.33       1572.28        17.45 o                         
  24   4   3       4471.70       4503.68        39.51 o                         
  26   4   3        579.09        622.95        10.40 o                         
  28   4   3         82.49        107.45        10.18 o                         
  30   4   3        356.44        443.25        22.51 o                         
  32   4   3         17.40         12.69        11.01 o                         
 -29   5   3        103.96         88.54        11.40 o                         
 -27   5   3        654.62        802.98        25.59 o                         
 -25   5   3       1033.31       1028.85        16.48 o                         
 -23   5   3        296.25        332.18         8.92 o                         
 -21   5   3         36.78         55.62         5.91 o                         
 -19   5   3       1200.59       1105.80        12.86 o                         
 -17   5   3         35.25         28.07         3.30 o                         
 -15   5   3        507.43        414.28         5.69 o                         
 -13   5   3         15.70         39.54         2.67 o                         
 -11   5   3       3035.73       3103.32        32.39 o                         
  -9   5   3        299.32        278.45         7.81 o                         
  -7   5   3       1488.04       1457.33        17.92 o                         
  -5   5   3        622.28        622.24        10.25 o                         
  -3   5   3        245.67        264.84         7.44 o                         
  -1   5   3         32.12         40.24         5.20 o                         
   1   5   3       1062.12       1073.38        17.02 o                         
   3   5   3         61.64         51.07         6.47 o                         
   5   5   3        232.03        207.56        10.03 o                         
   7   5   3        205.59        178.40         7.38 o                         
   9   5   3        935.08        952.80        20.85 o                         
  11   5   3         69.40         77.62         3.19 o                         
  13   5   3        183.77        189.39         4.50 o                         
  15   5   3        685.16        650.72        10.41 o                         
  17   5   3       1647.58       1552.76        20.91 o                         
  19   5   3        697.30        699.84        11.15 o                         
  21   5   3        238.22        199.05         7.12 o                         
  23   5   3       1389.01       1415.60        17.91 o                         
  25   5   3        116.68        100.09         7.02 o                         
  27   5   3          6.16          5.94         8.60 o                         
 -22   6   3        482.99        447.83        28.14 o                         
 -20   6   3        338.91        327.69        24.73 o                         
 -18   6   3          0.03          9.55        14.92 o                         
 -16   6   3        103.29        129.50        14.92 o                         
 -14   6   3        278.91        231.74        26.04 o                         
 -12   6   3        243.61        222.86        11.23 o                         
 -10   6   3       2246.29       2209.93        30.54 o                         
  -8   6   3        355.50        346.17        13.98 o                         
  -6   6   3          3.00         -1.17         8.42 o                         
  -4   6   3          0.12          3.75         5.27 o                         
  -2   6   3       4394.76       4443.75        59.34 o                         
   0   6   3        146.95        135.21         8.33 o                         
   2   6   3        192.19        182.86        14.59 o                         
   4   6   3       1805.31       1799.21        24.79 o                         
   6   6   3         34.52         35.74         8.56 o                         
   8   6   3       1789.79       1791.11        23.53 o                         
  10   6   3       1169.74       1141.60        19.85 o                         
  12   6   3        738.54        639.52        15.60 o                         
  14   6   3        503.57        506.16        13.88 o                         
  16   6   3        174.44        153.16        12.96 o                         
  18   6   3          2.22          6.89         7.90 o                         
  -3   7   3         26.80         32.06        14.79 o                         
  -1   7   3        566.68        659.18        29.45 o                         
 -42   0   4         95.37        116.39        18.39 o                         
 -40   0   4        209.85        202.48        26.04 o                         
 -38   0   4         30.91         37.05        10.36 o                         
 -36   0   4        110.38         89.07        11.50 o                         
 -34   0   4        746.30        873.81        24.73 o                         
 -32   0   4      14082.72      13528.63       196.17 o                         
 -30   0   4      18761.57      18573.24       183.61 o                         
 -28   0   4        843.63        813.76        36.71 o                         
 -26   0   4        196.70        199.73        11.33 o                         
 -24   0   4         41.36         43.19         8.51 o                         
 -22   0   4         45.01         22.74         9.36 o                         
 -20   0   4      22602.79      23555.58       275.90 o                         
 -18   0   4       6126.88       6111.77        77.59 o                         
 -16   0   4        133.40        134.24         7.56 o                         
 -14   0   4      10277.57       9961.63       119.97 o                         
 -12   0   4      13362.04      12218.96       144.22 o                         
 -10   0   4      83294.05      79827.42       901.54 o                         
  -8   0   4      35640.86      35260.98       327.31 o                         
  -6   0   4      35590.46      32814.26       262.49 o                         
  -4   0   4      56766.65      55435.93       360.93 o                         
  -2   0   4      47615.98      46582.23       303.41 o                         
   0   0   4       2367.53       2160.88        15.87 o                         
   2   0   4        189.01        162.08         3.71 o                         
   4   0   4      13822.19      12716.98       104.30 o                         
   6   0   4       8582.66       7810.34        65.97 o                         
   8   0   4      11230.89      11135.01        92.99 o                         
  10   0   4        209.47        239.65        15.64 o                         
  12   0   4       8877.07       9653.84       196.30 o                         
  14   0   4      19920.20      20463.01       240.13 o                         
  16   0   4          3.56         11.58         4.75 o                         
  18   0   4       6724.32       6741.30        71.23 o                         
  20   0   4        334.94        306.32         9.82 o                         
  22   0   4       7886.17       7777.65       149.32 o                         
  24   0   4        536.17        546.94        13.72 o                         
  26   0   4          1.33         28.30         7.14 o                         
  28   0   4       4259.69       3662.83        81.27 o                         
  30   0   4       1919.86       2212.22        40.03 o                         
  32   0   4        127.36        111.76        18.98 o                         
  34   0   4         46.44         26.83        16.75 o                         
  36   0   4        108.09         62.82        18.71 o                         
  38   0   4        232.64        288.56        26.70 o                         
 -41   1   4         57.69         44.81         9.02 o                         
 -39   1   4        184.68        191.34        12.58 o                         
 -37   1   4         29.56         27.25         8.43 o                         
 -35   1   4        225.05        194.15         8.52 o                         
 -33   1   4        819.92        745.21        14.05 o                         
 -31   1   4         42.33         39.91         5.86 o                         
 -29   1   4        285.52        305.90         9.71 o                         
 -27   1   4       1170.41       1150.98        23.76 o                         
 -25   1   4         32.02         19.44         5.90 o                         
 -23   1   4       4331.94       4296.53        70.11 o                         
 -21   1   4          1.23          5.34         5.11 o                         
 -19   1   4       2073.21       2280.26        27.96 o                         
 -17   1   4        244.22        160.91         6.02 o                         
 -15   1   4       4485.38       4944.98        51.12 o                         
 -13   1   4        473.98        471.03         8.63 o                         
 -11   1   4       1840.37       1643.53        16.77 o                         
  -9   1   4      20309.27      20335.78       136.36 o                         
  -7   1   4      49975.29      47616.34       287.60 o                         
  -5   1   4     114859.20     110449.53       786.02 o                         
  -3   1   4      61525.95      58920.07       313.79 o                         
  -1   1   4       6905.95       7266.19        42.78 o                         
   1   1   4        118.91        105.73         3.38 o                         
   3   1   4      13034.51      12244.38       100.36 o                         
   5   1   4        398.66        491.11         6.21 o                         
   7   1   4       4589.22       4601.55        40.81 o                         
   9   1   4       1063.36        952.85        12.58 o                         
  11   1   4       4154.64       4201.57        34.58 o                         
  13   1   4       3460.56       3588.39        30.72 o                         
  15   1   4       5199.20       5007.13        44.67 o                         
  17   1   4         38.05         46.61         6.44 o                         
  19   1   4         11.47         18.35         5.23 o                         
  21   1   4        875.45        792.86        15.38 o                         
  23   1   4       3596.22       3210.12        34.48 o                         
  25   1   4         14.73          5.85         5.58 o                         
  27   1   4       1932.27       1654.21        22.48 o                         
  29   1   4       5092.75       4497.80        65.71 o                         
  31   1   4          0.02          7.14         8.89 o                         
  33   1   4          0.91         -2.75        16.36 o                         
  35   1   4         48.47         56.80        18.71 o                         
  37   1   4        336.49        353.60        26.96 o                         
 -40   2   4       1092.25       1238.99        21.17 o                         
 -38   2   4          2.73         -2.85         4.14 o                         
 -36   2   4          2.04          6.07         3.92 o                         
 -34   2   4        566.18        581.96         9.11 o                         
 -32   2   4        562.09        617.01        11.62 o                         
 -30   2   4        116.93        122.94         4.49 o                         
 -28   2   4        681.93        722.24        13.22 o                         
 -26   2   4       8812.35       8724.65        58.11 o                         
 -24   2   4        663.27        600.12         8.95 o                         
 -22   2   4         60.81         92.08         3.56 o                         
 -20   2   4       1497.35       1556.46        12.48 o                         
 -18   2   4       1256.64       1323.24        11.68 o                         
 -16   2   4          2.33          1.80         1.97 o                         
 -14   2   4       1489.25       1399.63        14.06 o                         
 -12   2   4        358.12        330.90         5.45 o                         
 -10   2   4      14203.38      15344.42       102.95 o                         
  -8   2   4        862.45        884.45         8.60 o                         
  -6   2   4        178.96        218.33         3.00 o                         
  -4   2   4        437.53        629.94         5.39 o                         
  -2   2   4      13335.64      14036.10        86.49 o                         
   0   2   4         92.05         74.92         1.96 o                         
   2   2   4       1555.18       1613.18        11.25 o                         
   4   2   4        580.20        664.37         6.55 o                         
   6   2   4      15216.59      16315.91       108.92 o                         
   8   2   4       7807.14       8369.59        57.89 o                         
  10   2   4         55.91         71.17         3.13 o                         
  12   2   4         27.29         42.98         2.99 o                         
  14   2   4        959.96        931.98        10.68 o                         
  16   2   4        386.14        352.00         9.09 o                         
  18   2   4       3037.23       3105.81        28.77 o                         
  20   2   4          1.14          1.00         4.27 o                         
  22   2   4      12661.71      12418.79        88.45 o                         
  24   2   4        121.94        119.73         6.44 o                         
  26   2   4         87.93        104.54         6.38 o                         
  28   2   4       2623.55       2554.12        38.10 o                         
  30   2   4        348.19        353.17        12.17 o                         
  32   2   4         19.88         17.66         7.57 o                         
  34   2   4         50.78         90.68         9.14 o                         
  36   2   4        331.67        424.57        22.57 o                         
 -37   3   4        156.69        209.70         8.89 o                         
 -35   3   4        321.82        373.72        11.50 o                         
 -33   3   4        252.69        236.47        10.14 o                         
 -31   3   4       6533.93       6707.37        77.81 o                         
 -29   3   4       1033.75       1086.33        11.29 o                         
 -27   3   4        748.01        725.05        10.57 o                         
 -25   3   4        719.01        594.95        24.78 o                         
 -23   3   4       3214.95       3010.35        26.86 o                         
 -21   3   4         91.78         61.85         4.63 o                         
 -19   3   4         41.86         26.36         3.87 o                         
 -17   3   4       3428.14       3485.52        28.39 o                         
 -15   3   4          0.04          1.40         3.05 o                         
 -13   3   4       2726.68       2700.59        22.79 o                         
 -11   3   4        635.47        571.52         6.60 o                         
  -9   3   4       3094.89       3135.54        20.74 o                         
  -7   3   4        716.69        796.81         6.56 o                         
  -5   3   4       1680.25       1643.88         9.89 o                         
  -3   3   4       1117.99       1153.17         8.32 o                         
  -1   3   4        633.22        582.63         6.16 o                         
   1   3   4       5826.15       6498.59        38.89 o                         
   3   3   4       2659.84       3077.47        19.83 o                         
   5   3   4      29653.19      31668.54       180.61 o                         
   7   3   4        419.45        440.28         5.11 o                         
   9   3   4       6662.87       6434.32        42.38 o                         
  11   3   4        285.99        301.57         5.17 o                         
  13   3   4        613.55        617.96         7.84 o                         
  15   3   4      10682.14      10479.32        73.18 o                         
  17   3   4       2275.22       2215.04        35.79 o                         
  19   3   4         95.56         78.01         4.95 o                         
  21   3   4        498.18        465.75         9.10 o                         
  23   3   4        371.62        403.12         8.78 o                         
  25   3   4         99.67        117.38         6.12 o                         
  27   3   4         14.94         20.07         6.11 o                         
  29   3   4       1284.23       1241.40        21.35 o                         
  31   3   4          8.45         -4.48         6.76 o                         
  33   3   4       1350.98       1583.35        35.53 o                         
 -34   4   4         77.78         76.82        10.56 o                         
 -32   4   4        410.41        395.71        20.24 o                         
 -30   4   4        984.22        932.21        20.52 o                         
 -28   4   4        396.61        390.39        18.85 o                         
 -26   4   4         69.46         47.34         5.29 o                         
 -24   4   4        562.20        492.64         9.31 o                         
 -22   4   4         27.82         28.95         4.58 o                         
 -20   4   4        118.34         79.12         4.81 o                         
 -18   4   4       3565.05       3373.26        28.02 o                         
 -16   4   4         48.23         32.05         3.65 o                         
 -14   4   4       1950.26       1630.54        13.08 o                         
 -12   4   4        625.03        588.38         6.48 o                         
 -10   4   4       1405.40       1391.45        10.95 o                         
  -8   4   4        154.59        149.08         2.97 o                         
  -6   4   4        136.14        119.64         3.44 o                         
  -4   4   4         99.87        103.63         3.42 o                         
  -2   4   4       2434.57       2205.36        23.83 o                         
   0   4   4        139.60        121.25         5.98 o                         
   2   4   4       2888.06       3094.71        59.87 o                         
   4   4   4       1469.76       1475.44        12.76 o                         
   6   4   4        912.02        864.91         7.47 o                         
   8   4   4       1625.50       1635.75        12.32 o                         
  10   4   4       3274.63       3145.86        21.32 o                         
  12   4   4        378.75        394.62         4.76 o                         
  14   4   4       1586.33       1527.17        12.62 o                         
  16   4   4          4.14          4.62         2.91 o                         
  18   4   4        160.87        160.91         5.00 o                         
  20   4   4       1965.71       1896.11        19.85 o                         
  22   4   4       2577.53       2632.35        25.75 o                         
  24   4   4        684.38        697.76        11.13 o                         
  26   4   4         23.98         30.79         5.11 o                         
  28   4   4       1391.23       1520.11        49.27 o                         
  30   4   4        145.00        142.33        12.76 o                         
 -29   5   4         71.79        102.33        11.95 o                         
 -27   5   4         15.85         36.22         8.25 o                         
 -25   5   4         87.66         75.36         7.97 o                         
 -23   5   4        936.57        894.51        16.21 o                         
 -21   5   4          3.05          3.27         4.12 o                         
 -19   5   4        439.26        395.73         7.49 o                         
 -17   5   4        543.10        534.92         7.34 o                         
 -15   5   4       2981.81       2796.34        19.76 o                         
 -13   5   4        704.53        576.40         6.62 o                         
 -11   5   4       3085.39       3076.86        30.22 o                         
  -9   5   4        107.51        128.39         6.91 o                         
  -7   5   4         68.83         59.46         3.16 o                         
  -5   5   4       1182.81       1142.55        11.02 o                         
  -3   5   4        757.49        818.41        10.98 o                         
  -1   5   4       4351.18       4193.51        39.96 o                         
   1   5   4       9254.24       9366.00        94.44 o                         
   3   5   4        219.16        218.08         8.11 o                         
   5   5   4        306.83        303.80         7.62 o                         
   7   5   4        494.38        501.49         9.64 o                         
   9   5   4        472.56        437.49         7.94 o                         
  11   5   4         16.11         15.14         2.25 o                         
  13   5   4        534.70        538.91         6.83 o                         
  15   5   4         92.83         83.44         4.20 o                         
  17   5   4       2425.38       2390.59        28.30 o                         
  19   5   4       1584.64       1475.56        17.46 o                         
  21   5   4        963.86       1030.85        14.52 o                         
  23   5   4        409.69        401.72         9.54 o                         
  25   5   4       1148.37       1216.88        22.26 o                         
 -22   6   4         18.25         40.57        16.36 o                         
 -20   6   4          1.48         -9.95        15.05 o                         
 -18   6   4          0.02          5.89        15.05 o                         
 -16   6   4          1.13         -2.02         9.85 o                         
 -14   6   4        219.89        173.38         8.89 o                         
 -12   6   4        368.12        382.99        11.88 o                         
 -10   6   4       3205.11       3462.43        42.78 o                         
  -8   6   4        152.90        149.72         9.03 o                         
  -6   6   4        691.05        675.29        21.99 o                         
  -4   6   4       2650.37       2649.53        77.47 o                         
  -2   6   4          0.14         -2.13         5.07 o                         
   0   6   4         60.32         65.90         6.13 o                         
   2   6   4         32.55         38.37         6.01 o                         
   4   6   4          6.67          2.03         5.55 o                         
   6   6   4         27.56         41.37         5.31 o                         
   8   6   4        500.93        496.33        12.40 o                         
  10   6   4          7.25         -6.49         6.49 o                         
  12   6   4        320.21        322.85        11.16 o                         
  14   6   4        284.25        257.46        11.10 o                         
  16   6   4         89.13         84.72         8.85 o                         
  18   6   4          1.83         11.54        10.91 o                         
 -41   1   5        324.38        341.25        14.88 o                         
 -39   1   5        302.80        354.75        16.47 o                         
 -37   1   5        733.03        709.37        14.26 o                         
 -35   1   5        156.53        169.79         8.13 o                         
 -33   1   5       1861.58       1838.17        28.12 o                         
 -31   1   5        122.20        107.10         8.06 o                         
 -29   1   5       2170.68       2181.63        26.47 o                         
 -27   1   5       1061.72       1015.04        21.67 o                         
 -25   1   5        131.60        142.29        10.09 o                         
 -23   1   5        747.61        735.94        13.77 o                         
 -21   1   5      13344.60      13572.65       132.78 o                         
 -19   1   5       1629.95       1575.88        21.12 o                         
 -17   1   5      12584.38      13313.82       128.96 o                         
 -15   1   5       2456.87       2455.26        28.19 o                         
 -13   1   5        620.04        706.88        10.75 o                         
 -11   1   5       1789.15       1897.27        17.14 o                         
  -9   1   5        411.88        567.32         5.72 o                         
  -7   1   5      28721.74      28186.94       178.60 o                         
  -3   1   5       1547.35       1379.24         9.42 o                         
  -1   1   5       4519.77       4152.11        25.68 o                         
   1   1   5        303.40        324.43         4.61 o                         
   3   1   5          2.56          5.31         2.60 o                         
   5   1   5       8877.53       9160.07        68.53 o                         
   7   1   5        904.64        886.02        13.22 o                         
   9   1   5       7714.77       8240.30        63.03 o                         
  11   1   5        588.56        555.36        11.52 o                         
  13   1   5         93.34         88.13         3.60 o                         
  15   1   5          2.78          2.55         2.37 o                         
  17   1   5         57.88         60.17         3.75 o                         
  19   1   5        413.35        330.69         8.01 o                         
  21   1   5          5.48         14.64         3.51 o                         
  23   1   5        525.85        488.98         8.59 o                         
  25   1   5       1837.67       1793.73        23.44 o                         
  27   1   5         51.41         31.79         4.64 o                         
  29   1   5        859.59        669.85        23.88 o                         
  31   1   5         16.45          8.81         6.07 o                         
  33   1   5         14.41         30.51         5.91 o                         
  35   1   5        726.46        811.47        17.17 o                         
  37   1   5         71.86         77.82        18.39 o                         
 -40   2   5        121.60        126.04         8.90 o                         
 -38   2   5        585.71        638.10        10.00 o                         
 -36   2   5         74.24         83.39         4.88 o                         
 -34   2   5         91.02         78.24         5.76 o                         
 -32   2   5         69.94         68.69         4.57 o                         
 -30   2   5        142.34        126.21         4.56 o                         
 -28   2   5       1359.50       1318.98        12.99 o                         
 -26   2   5      13545.97      13353.68        85.91 o                         
 -24   2   5          3.30          2.07         2.75 o                         
 -22   2   5         98.88        124.18         3.97 o                         
 -20   2   5       1490.04       1462.42        11.91 o                         
 -18   2   5        211.59        182.27         3.33 o                         
 -16   2   5       3941.12       4065.73        28.42 o                         
 -14   2   5       1144.87       1289.18        13.93 o                         
 -12   2   5       9948.61      10669.60        73.40 o                         
 -10   2   5       3149.01       3328.56        25.31 o                         
  -8   2   5       2373.98       2496.37        16.66 o                         
  -6   2   5        197.51        269.96         3.61 o                         
  -4   2   5       1007.07       1201.81         9.16 o                         
  -2   2   5       1844.23       2089.95        14.28 o                         
   0   2   5       2632.36       2642.36        17.45 o                         
   2   2   5       1866.59       1989.60        13.92 o                         
   4   2   5       2862.33       3337.19        21.81 o                         
   6   2   5       6758.04       7389.14        44.98 o                         
   8   2   5       1116.35       1164.61        10.53 o                         
  10   2   5       5939.27       6348.60        42.40 o                         
  12   2   5       4283.87       4057.73        31.06 o                         
  14   2   5       4693.27       4492.07        34.93 o                         
  16   2   5        950.19        889.81        10.19 o                         
  18   2   5       6685.23       6767.58        50.75 o                         
  20   2   5        854.03        830.34        13.13 o                         
  22   2   5      13780.87      13734.32        97.21 o                         
  24   2   5          0.36         -1.31         4.62 o                         
  26   2   5        335.72        317.25         9.74 o                         
  28   2   5        388.89        424.19        12.81 o                         
  30   2   5        134.65        113.04        12.61 o                         
  32   2   5        619.30        591.82        15.80 o                         
  34   2   5        529.57        530.16        24.54 o                         
  36   2   5         14.72         21.69        12.81 o                         
 -37   3   5        553.89        602.23        16.81 o                         
 -35   3   5        908.63        840.47        12.30 o                         
 -33   3   5        246.99        215.37         5.78 o                         
 -31   3   5        464.44        478.65         8.05 o                         
 -29   3   5        606.32        621.82        13.25 o                         
 -27   3   5          0.48          0.86         1.71 o                         
 -25   3   5        572.06        649.59        10.70 o                         
 -23   3   5        588.67        625.97        10.14 o                         
 -21   3   5        421.57        387.83         8.23 o                         
 -19   3   5        757.58        770.28        13.28 o                         
 -17   3   5        135.66        127.76         4.75 o                         
 -15   3   5          6.23          5.23         3.07 o                         
 -13   3   5       2575.77       2676.08        22.13 o                         
 -11   3   5       1110.55       1301.16        11.46 o                         
  -9   3   5        363.26        284.13         4.10 o                         
  -7   3   5        613.27        628.91         5.18 o                         
  -5   3   5        388.68        487.52         6.91 o                         
  -3   3   5       2083.26       2091.37        13.13 o                         
  -1   3   5       1970.10       2010.94        13.33 o                         
   1   3   5       3826.42       3814.80        24.25 o                         
   3   3   5       3670.65       3628.74        22.00 o                         
   5   3   5       4055.98       4268.80        27.12 o                         
   7   3   5       1691.59       1708.87        12.87 o                         
   9   3   5       4191.01       4337.57        30.25 o                         
  11   3   5        629.49        641.46         8.27 o                         
  13   3   5         53.30         57.84         3.54 o                         
  15   3   5        436.15        383.50         7.45 o                         
  17   3   5       4234.12       4090.59        32.46 o                         
  19   3   5         61.84         70.45         4.84 o                         
  21   3   5        134.93        136.07         6.34 o                         
  23   3   5        317.83        304.89         8.06 o                         
  25   3   5          0.05         -0.86         5.02 o                         
  27   3   5         86.47         99.15        12.51 o                         
  29   3   5        481.74        543.18        14.05 o                         
  31   3   5         57.56         56.61         7.86 o                         
  33   3   5         24.88         23.00        11.51 o                         
 -34   4   5        355.94        373.99        14.93 o                         
 -32   4   5       4914.48       5199.83        63.30 o                         
 -30   4   5       1093.92       1153.04        30.43 o                         
 -28   4   5        181.18        216.49         8.12 o                         
 -26   4   5        330.32        296.25         8.50 o                         
 -24   4   5         13.27         14.36         4.72 o                         
 -22   4   5         77.96         41.61         4.66 o                         
 -20   4   5        300.68        283.55         7.00 o                         
 -18   4   5       1742.59       1676.52        16.67 o                         
 -16   4   5       1607.10       1680.63        16.18 o                         
 -14   4   5       2809.22       2375.94        17.48 o                         
 -12   4   5       1832.86       1995.57        14.91 o                         
 -10   4   5       1093.82       1009.17         8.77 o                         
  -8   4   5        224.22        236.81         2.87 o                         
  -6   4   5          2.69          7.42         1.54 o                         
  -4   4   5        387.23        353.38         4.43 o                         
  -2   4   5        222.32        223.88         6.42 o                         
   0   4   5      15363.51      15653.32       112.20 o                         
   2   4   5       4992.11       5172.11        37.40 o                         
   4   4   5       3588.88       3572.40        24.68 o                         
   6   4   5         40.55         43.34         2.41 o                         
   8   4   5        339.84        359.56         4.90 o                         
  10   4   5        519.12        540.82         6.35 o                         
  12   4   5        474.93        488.03         5.36 o                         
  14   4   5        759.10        717.68         7.98 o                         
  16   4   5       7890.74       7705.11        48.48 o                         
  18   4   5       1402.96       1395.51        14.99 o                         
  20   4   5        455.34        477.38         9.79 o                         
  22   4   5        333.73        320.75         7.81 o                         
  24   4   5        772.80        778.21        16.39 o                         
  26   4   5         18.00          9.58         5.70 o                         
  28   4   5          3.60          7.58        10.19 o                         
  30   4   5        168.93        163.48        15.05 o                         
 -29   5   5         13.28         31.39         9.96 o                         
 -27   5   5          6.75         10.31         6.16 o                         
 -25   5   5       1184.79       1220.58        18.09 o                         
 -23   5   5        174.09        150.17         6.38 o                         
 -21   5   5         22.03         25.02         4.39 o                         
 -19   5   5          1.78          3.25         3.83 o                         
 -17   5   5        352.43        360.98         7.02 o                         
 -15   5   5       1988.83       1821.39        17.05 o                         
 -13   5   5        620.16        577.50         7.37 o                         
 -11   5   5        532.98        474.54        15.79 o                         
  -9   5   5        721.11        725.67        14.09 o                         
  -7   5   5       1319.72       1351.15        12.70 o                         
  -5   5   5       8433.58       8475.47        60.69 o                         
  -3   5   5       1232.48       1283.19        15.92 o                         
  -1   5   5       2611.66       2609.16        27.36 o                         
   1   5   5       1394.90       1398.77        17.75 o                         
   3   5   5        153.86        130.59         7.93 o                         
   5   5   5         72.64         50.72         4.36 o                         
   7   5   5        206.81        194.53         4.68 o                         
   9   5   5         18.46         21.08         3.69 o                         
  11   5   5        746.54        753.60         7.93 o                         
  13   5   5        110.79         98.39         3.71 o                         
  15   5   5        343.88        299.96         6.08 o                         
  17   5   5         89.37        100.56         4.52 o                         
  19   5   5        209.01        225.49         6.47 o                         
  21   5   5        411.75        357.21         7.04 o                         
  23   5   5        521.40        577.51        17.94 o                         
  25   5   5        136.70        133.33        12.32 o                         
 -22   6   5        282.05        331.75        25.39 o                         
 -20   6   5         53.43         63.21        17.27 o                         
 -18   6   5         74.41         50.78        15.97 o                         
 -16   6   5          2.30         11.25        14.66 o                         
 -14   6   5         29.27         27.27         9.55 o                         
 -12   6   5        620.13        585.43        19.43 o                         
 -10   6   5       2016.10       2087.64        44.56 o                         
  -8   6   5         88.68         80.24         8.14 o                         
  -6   6   5        238.92        225.28        12.10 o                         
  -4   6   5          1.93          0.52        11.19 o                         
  -2   6   5          1.30          1.55         5.18 o                         
   0   6   5        206.10        208.96         9.06 o                         
   2   6   5        123.06        130.52         7.52 o                         
   4   6   5        594.37        563.14        12.77 o                         
   6   6   5         11.58          7.38         5.76 o                         
   8   6   5        666.16        709.09        13.47 o                         
  10   6   5          5.90          8.12         6.73 o                         
  12   6   5        458.77        487.01        13.11 o                         
  14   6   5        939.15        936.79        18.64 o                         
  16   6   5         62.53         52.82        12.63 o                         
  18   6   5        540.77        546.81        20.43 o                         
 -42   0   6         97.31         83.91        12.58 o                         
 -40   0   6        602.32        648.96        21.63 o                         
 -38   0   6        409.98        371.98        16.92 o                         
 -36   0   6       6482.85       6467.95       195.58 o                         
 -34   0   6       2696.16       2770.83        46.88 o                         
 -32   0   6       1668.43       1614.06        32.14 o                         
 -30   0   6      15302.75      15470.93       154.73 o                         
 -28   0   6        547.81        507.40        13.29 o                         
 -26   0   6        760.18        781.94        15.91 o                         
 -24   0   6       1405.92       1547.25        23.09 o                         
 -22   0   6         29.40         62.57         5.99 o                         
 -20   0   6       2525.10       2739.90        36.17 o                         
 -18   0   6         25.15         11.11         4.69 o                         
 -16   0   6        520.01        528.51        10.69 o                         
 -14   0   6       9074.12       9303.93       113.22 o                         
 -12   0   6        627.25        540.17        15.10 o                         
 -10   0   6        857.73        699.61        10.95 o                         
  -8   0   6      34421.34      33856.30       272.32 o                         
  -6   0   6     134696.52     130508.26      1199.03 o                         
  -4   0   6      14605.75      14043.27       114.47 o                         
  -2   0   6        746.90        861.64        10.01 o                         
   0   0   6      80906.84      77601.00       553.41 o                         
   2   0   6        513.19        411.78         5.85 o                         
   4   0   6       7006.72       6961.26        59.72 o                         
   6   0   6      13189.24      13087.11        96.78 o                         
   8   0   6       9542.17       9647.07        73.15 o                         
  10   0   6      27557.45      30452.56       247.17 o                         
  12   0   6       2744.09       2625.56        39.42 o                         
  14   0   6        815.66        820.19        18.60 o                         
  16   0   6       1078.17        992.99        21.60 o                         
  18   0   6        677.48        910.92        16.67 o                         
  20   0   6       1414.26       1350.70        21.90 o                         
  22   0   6        565.39        605.12        14.78 o                         
  24   0   6        419.23        386.01        13.34 o                         
  26   0   6       7509.02       6507.40        88.95 o                         
  28   0   6       3479.93       3559.59        55.83 o                         
  30   0   6        108.72        135.71        18.98 o                         
  32   0   6        488.06        468.37        28.53 o                         
  34   0   6        868.48        735.60        35.33 o                         
  36   0   6        192.69        181.51        22.51 o                         
 -41   1   6          1.89          1.11        12.48 o                         
 -39   1   6        646.52        632.29        13.84 o                         
 -37   1   6       2704.31       2794.60        36.34 o                         
 -35   1   6         51.90         58.97        10.91 o                         
 -33   1   6        900.52        877.73        18.15 o                         
 -31   1   6         28.84         35.10         6.82 o                         
 -29   1   6        362.86        347.03        11.48 o                         
 -27   1   6       9073.70       8730.68        78.63 o                         
 -25   1   6        384.27        345.65         8.95 o                         
 -23   1   6         63.88         44.60         4.75 o                         
 -21   1   6       1094.01       1210.41        18.11 o                         
 -19   1   6        926.58        871.09        15.04 o                         
 -17   1   6          7.69         12.43         4.02 o                         
 -15   1   6       5004.73       5429.84        55.91 o                         
 -13   1   6       7111.35       7647.06        58.95 o                         
 -11   1   6        313.89        373.13         7.20 o                         
  -9   1   6        403.47        376.86         5.33 o                         
  -7   1   6      37663.30      38671.33       219.28 o                         
  -5   1   6      15537.37      15436.72        79.81 o                         
  -3   1   6          6.35          6.43         1.48 o                         
  -1   1   6       4515.08       4758.22        26.14 o                         
   1   1   6      24197.90      24009.81       158.83 o                         
   3   1   6         87.82         62.40         3.43 o                         
   5   1   6      17001.29      17586.85       117.51 o                         
   7   1   6       3107.52       3244.32        26.99 o                         
   9   1   6       7881.32       8338.25        64.26 o                         
  11   1   6       8957.85       9816.64        75.36 o                         
  13   1   6         46.02         31.24         2.56 o                         
  15   1   6        165.53        251.58         4.82 o                         
  17   1   6        137.10        106.38         4.51 o                         
  19   1   6        114.32        103.28         4.45 o                         
  21   1   6       2424.07       2503.28        26.66 o                         
  23   1   6       1599.69       1493.85        18.09 o                         
  25   1   6        347.42        306.95         9.42 o                         
  27   1   6       1026.34       1146.96        19.36 o                         
  29   1   6        762.33        784.27        14.19 o                         
  31   1   6        101.04        106.29        27.09 o                         
  33   1   6        163.42        112.01        13.02 o                         
  35   1   6       2175.67       2423.58        37.11 o                         
  37   1   6         64.60         58.69        15.31 o                         
 -40   2   6        305.59        336.24        12.55 o                         
 -38   2   6       2154.99       2219.50        21.69 o                         
 -36   2   6         26.43         18.65         4.28 o                         
 -34   2   6        267.21        257.59         6.46 o                         
 -32   2   6         19.42         25.68         3.94 o                         
 -30   2   6          1.83          0.78         3.33 o                         
 -28   2   6       3348.21       3257.95        25.33 o                         
 -26   2   6       4433.32       4395.46        31.94 o                         
 -24   2   6       4521.06       4434.21        34.71 o                         
 -22   2   6       2122.88       2263.46        18.62 o                         
 -20   2   6       1289.20       1369.06        12.55 o                         
 -18   2   6        475.41        449.65         6.02 o                         
 -16   2   6         29.69         18.45         2.43 o                         
 -14   2   6          4.82         25.22         2.05 o                         
 -12   2   6      13327.66      14365.11        89.71 o                         
 -10   2   6         54.84        103.11         2.46 o                         
  -8   2   6         13.57          5.84         1.71 o                         
  -6   2   6      18923.12      19961.93       122.32 o                         
  -4   2   6        110.82        120.76         2.90 o                         
  -2   2   6       4627.89       4695.75        29.32 o                         
   0   2   6        462.16        463.06         4.98 o                         
   2   2   6       4355.40       4741.46        29.85 o                         
   4   2   6       2493.40       2739.54        18.81 o                         
   6   2   6        789.59        898.13         8.42 o                         
   8   2   6       1322.65       1458.38        11.31 o                         
  10   2   6         11.98         17.75         2.74 o                         
  12   2   6        129.51        108.68         4.35 o                         
  14   2   6        212.50        199.92         4.87 o                         
  16   2   6        628.20        644.53         8.57 o                         
  18   2   6       1291.76       1307.57        14.67 o                         
  20   2   6       8280.99       8300.71        61.73 o                         
  22   2   6       1834.72       1893.69        25.71 o                         
  24   2   6        558.56        590.06        11.44 o                         
  26   2   6       1873.60       1761.28        46.53 o                         
  28   2   6         47.71         48.18         7.73 o                         
  30   2   6       1368.85       1416.00        30.69 o                         
  32   2   6         47.66         54.47         8.42 o                         
  34   2   6         43.93         36.30        22.18 o                         
 -37   3   6        656.70        687.70        19.44 o                         
 -35   3   6         16.96         10.19         3.57 o                         
 -33   3   6        212.37        222.42         4.97 o                         
 -31   3   6       1029.22        959.80        12.91 o                         
 -29   3   6       1291.20       1156.46        24.00 o                         
 -27   3   6        837.31        810.78        10.75 o                         
 -25   3   6          2.72          2.52         3.90 o                         
 -23   3   6        200.36        151.57         6.06 o                         
 -21   3   6       1087.19        981.12        12.47 o                         
 -19   3   6        387.24        328.51         6.91 o                         
 -17   3   6        840.17        867.95        10.81 o                         
 -15   3   6       1471.48       1411.90        14.22 o                         
 -13   3   6       1351.05       1556.70        14.81 o                         
 -11   3   6       4233.16       4304.23        30.04 o                         
  -9   3   6        134.88        102.61         2.89 o                         
  -7   3   6          2.85          7.54         1.52 o                         
  -5   3   6        905.10        886.89         7.90 o                         
  -3   3   6        190.55        160.92         3.36 o                         
  -1   3   6       6439.46       6469.96        37.52 o                         
   1   3   6        209.44        184.79         4.69 o                         
   3   3   6       7253.22       7248.45        41.49 o                         
   5   3   6       3258.57       3243.79        20.51 o                         
   7   3   6       1189.40       1062.39         9.60 o                         
   9   3   6       2116.11       2076.88        15.83 o                         
  11   3   6         20.45         21.10         2.83 o                         
  13   3   6         48.02         46.95         3.58 o                         
  15   3   6       2527.58       2615.99        21.11 o                         
  17   3   6      16147.59      16230.48       103.69 o                         
  19   3   6      15091.77      14936.26       104.55 o                         
  21   3   6        650.92        647.19        11.08 o                         
  23   3   6       1470.90       1429.05        23.16 o                         
  25   3   6        410.83        411.67        11.87 o                         
  27   3   6       1326.98       1346.22        22.65 o                         
  29   3   6        228.49        267.37        10.70 o                         
  31   3   6       1238.22       1266.51        22.78 o                         
  33   3   6        237.35        258.36        16.82 o                         
 -34   4   6         89.50         73.54        10.60 o                         
 -32   4   6        425.70        430.65        15.24 o                         
 -30   4   6       2570.63       2698.41        38.45 o                         
 -28   4   6         33.63         41.79         6.25 o                         
 -26   4   6        530.86        530.34        10.72 o                         
 -24   4   6        995.88        810.05        11.77 o                         
 -22   4   6        599.52        517.11         9.35 o                         
 -20   4   6         60.57         67.45         4.69 o                         
 -18   4   6        783.87        649.80         9.43 o                         
 -16   4   6        823.49        928.14        11.09 o                         
 -14   4   6         45.25         60.30         3.15 o                         
 -12   4   6         33.99         36.96         2.74 o                         
 -10   4   6         33.93         23.34         2.41 o                         
  -8   4   6       1421.14       1529.48         9.68 o                         
  -6   4   6        867.54        926.22         7.52 o                         
  -4   4   6       1205.56       1212.68        11.23 o                         
  -2   4   6       2254.19       2173.63        14.85 o                         
   0   4   6      12938.76      12411.59       117.84 o                         
   2   4   6       2317.49       2182.62        14.44 o                         
   4   4   6        238.86        241.47         4.03 o                         
   6   4   6        795.22        804.59         7.37 o                         
   8   4   6       2011.85       2037.17        14.48 o                         
  10   4   6        773.92        790.37         8.54 o                         
  12   4   6         50.61         56.42         3.25 o                         
  14   4   6       3236.53       3323.40        22.93 o                         
  16   4   6       5886.23       6052.10        39.70 o                         
  18   4   6       1350.69       1303.95        13.30 o                         
  20   4   6        502.28        478.94         9.28 o                         
  22   4   6       1823.72       1824.81        20.30 o                         
  24   4   6        632.25        602.67        11.94 o                         
  26   4   6       1454.95       1557.55        23.77 o                         
  28   4   6          7.36          5.83        10.48 o                         
  30   4   6        294.24        361.16        17.25 o                         
 -29   5   6         12.24          2.17        10.26 o                         
 -27   5   6        397.88        436.83        11.23 o                         
 -25   5   6         31.30         39.99         5.96 o                         
 -23   5   6         20.85         22.12         5.20 o                         
 -21   5   6          0.13          3.64         4.32 o                         
 -19   5   6         31.08         27.24         4.16 o                         
 -17   5   6        236.72        253.58         6.15 o                         
 -15   5   6        803.48        675.66         7.96 o                         
 -13   5   6       1575.13       1467.46        11.68 o                         
 -11   5   6         72.47         75.52         2.67 o                         
  -9   5   6        793.06        784.53        12.01 o                         
  -7   5   6       4455.97       4476.06        34.47 o                         
  -5   5   6       1100.50       1027.72        11.69 o                         
  -3   5   6       1988.13       2104.45        21.06 o                         
  -1   5   6        255.51        256.98        10.14 o                         
   1   5   6       4334.62       4352.77        42.13 o                         
   3   5   6         37.53         30.49         5.99 o                         
   5   5   6        634.91        665.62        10.34 o                         
   7   5   6        497.06        515.14         5.86 o                         
   9   5   6         78.57         70.55         3.12 o                         
  11   5   6         43.67         51.14         2.64 o                         
  13   5   6       1554.65       1467.06        13.27 o                         
  15   5   6       1835.39       1826.33        17.22 o                         
  17   5   6        746.78        807.08        10.47 o                         
  19   5   6       1395.06       1488.65        20.15 o                         
  21   5   6        170.98        156.19         7.18 o                         
  23   5   6         21.25         31.28         6.56 o                         
  25   5   6        545.88        597.50        20.19 o                         
 -22   6   6        405.01        455.81        28.01 o                         
 -20   6   6        715.43        794.63        33.63 o                         
 -18   6   6        152.08        161.23        18.98 o                         
 -16   6   6         16.93         20.28        14.79 o                         
 -14   6   6         70.31         68.56        12.43 o                         
 -12   6   6       2514.10       2583.78        37.61 o                         
 -10   6   6       1465.88       1487.81        31.34 o                         
  -8   6   6        170.50        144.61         9.38 o                         
  -6   6   6        195.72        206.61        12.07 o                         
  -4   6   6         71.30         69.29         7.77 o                         
  -2   6   6         85.92        122.49         6.53 o                         
   0   6   6         37.78         33.70         5.42 o                         
   2   6   6         31.03         34.70         6.27 o                         
   4   6   6        812.84        815.54        15.83 o                         
   6   6   6         13.11         15.88         5.96 o                         
   8   6   6        336.10        319.53         9.87 o                         
  10   6   6       1278.68       1283.78        21.03 o                         
  12   6   6         36.63         45.28         7.20 o                         
  14   6   6         47.32         49.32        11.46 o                         
  16   6   6          2.27         -2.32        10.73 o                         
 -41   1   7         85.24         78.72        14.67 o                         
 -39   1   7       2079.25       2060.86        28.88 o                         
 -37   1   7        105.15        117.07         9.56 o                         
 -35   1   7        238.69        239.54        11.62 o                         
 -33   1   7        977.18        903.87        18.40 o                         
 -31   1   7         49.42         39.91         7.29 o                         
 -29   1   7        240.23        196.38        10.33 o                         
 -27   1   7       2136.03       2144.66        30.21 o                         
 -25   1   7      11467.19      11587.53       100.75 o                         
 -23   1   7        146.74        207.14        10.20 o                         
 -21   1   7        148.80        202.15         8.90 o                         
 -19   1   7       1832.26       1826.07        25.19 o                         
 -17   1   7       8737.85       9165.02        96.98 o                         
 -15   1   7      15016.38      15506.68       128.85 o                         
 -13   1   7       1441.92       1735.28        13.98 o                         
 -11   1   7       5404.65       5807.99        38.34 o                         
  -9   1   7       4391.77       4291.87        27.17 o                         
  -7   1   7      16137.08      15975.25        87.15 o                         
  -5   1   7      51197.79      51744.77       262.37 o                         
  -3   1   7       3388.56       3559.60        20.22 o                         
  -1   1   7       1503.24       1350.75         9.23 o                         
   1   1   7       8255.88       8963.62        61.86 o                         
   3   1   7       3833.81       3741.98        28.25 o                         
   5   1   7       1730.15       2008.55        16.76 o                         
   7   1   7       5876.29       5496.57        43.49 o                         
   9   1   7      24366.83      26035.53       190.39 o                         
  11   1   7       9029.66       9662.59        74.59 o                         
  13   1   7        244.65        140.88         5.10 o                         
  15   1   7       1239.28       1269.87        12.85 o                         
  17   1   7       1621.84       1700.21        19.36 o                         
  19   1   7       1999.58       1877.03        21.22 o                         
  21   1   7       2622.03       2507.77        26.99 o                         
  23   1   7       1053.03        888.06        13.25 o                         
  25   1   7       1930.93       1795.87        25.33 o                         
  27   1   7        905.59        725.45        14.33 o                         
  29   1   7          0.79          1.27         4.31 o                         
  31   1   7         25.60         13.34         9.49 o                         
  33   1   7        217.82        250.80        16.55 o                         
  35   1   7         50.05         35.47        19.63 o                         
 -40   2   7       1627.49       1796.50        25.80 o                         
 -38   2   7         61.36         69.66         5.12 o                         
 -36   2   7        280.80        285.48        11.79 o                         
 -34   2   7         47.58         57.31         4.87 o                         
 -32   2   7        662.88        678.74        11.75 o                         
 -30   2   7        489.94        517.60         7.47 o                         
 -28   2   7        159.92        177.27         7.31 o                         
 -26   2   7        783.74        749.89        10.05 o                         
 -24   2   7        200.90        209.70         5.96 o                         
 -22   2   7        129.89        152.48         5.32 o                         
 -20   2   7          8.88         13.94         2.57 o                         
 -18   2   7        156.27        151.74         4.53 o                         
 -16   2   7          1.54          2.87         2.08 o                         
 -14   2   7          1.48         22.83         2.21 o                         
 -12   2   7      15689.00      16648.80        86.66 o                         
 -10   2   7       1953.18       2100.43        15.92 o                         
  -8   2   7      12983.37      12989.71        67.01 o                         
  -6   2   7       5124.60       5806.05        32.05 o                         
  -4   2   7       4150.41       4251.12        24.29 o                         
  -2   2   7      12229.82      12962.00        72.03 o                         
   0   2   7       5634.96       5912.32        32.96 o                         
   2   2   7       9835.09      10229.76        57.70 o                         
   4   2   7       3278.34       3183.83        21.69 o                         
   6   2   7       5471.72       6063.25        38.18 o                         
   8   2   7       1132.36       1123.23         9.60 o                         
  10   2   7       1478.50       1805.76        15.47 o                         
  12   2   7        557.28        564.63         7.64 o                         
  14   2   7       1003.96        949.42        10.62 o                         
  16   2   7       2230.17       2203.39        19.05 o                         
  18   2   7        306.36        317.92         6.76 o                         
  20   2   7      10304.83      10202.87        74.46 o                         
  22   2   7        271.43        264.60         8.49 o                         
  24   2   7          0.18          4.01         5.18 o                         
  26   2   7        217.70        185.36         9.99 o                         
  28   2   7        443.39        446.63        13.60 o                         
  30   2   7        111.03        111.11         9.42 o                         
  32   2   7       2105.94       2361.41        46.17 o                         
  34   2   7        469.43        486.12        21.32 o                         
 -37   3   7         85.71        107.47        11.46 o                         
 -35   3   7        193.82        192.39         4.89 o                         
 -33   3   7       4271.01       4389.86        46.58 o                         
 -31   3   7       1452.87       1322.65        21.00 o                         
 -29   3   7        665.56        671.26        10.72 o                         
 -27   3   7         12.92         15.55         4.20 o                         
 -25   3   7       1015.56        880.79        11.13 o                         
 -23   3   7        268.26        314.68         8.42 o                         
 -21   3   7        210.53        244.92         6.61 o                         
 -19   3   7          7.71         21.76         4.03 o                         
 -17   3   7        184.53        121.37         4.89 o                         
 -15   3   7         32.20         28.68         3.75 o                         
 -13   3   7        228.88        255.06         5.44 o                         
 -11   3   7        496.98        460.64         6.63 o                         
  -9   3   7         48.48         52.36         2.15 o                         
  -7   3   7        208.55        327.91         4.28 o                         
  -5   3   7        207.42        238.50         3.83 o                         
  -3   3   7       1166.03       1097.05         8.53 o                         
  -1   3   7        185.86        185.08         3.86 o                         
   1   3   7        497.69        550.66         5.73 o                         
   3   3   7        907.91       1031.45         8.44 o                         
   5   3   7         42.29         28.33         2.31 o                         
   7   3   7        164.50        152.89         3.86 o                         
   9   3   7        114.88         94.18         3.56 o                         
  11   3   7       1222.15       1169.39        11.63 o                         
  13   3   7       7420.10       7401.99        50.11 o                         
  15   3   7       3504.68       3426.47        26.44 o                         
  17   3   7          1.01          3.29         3.85 o                         
  19   3   7       5840.97       5940.57        42.60 o                         
  21   3   7          6.44          6.35         4.88 o                         
  23   3   7        213.98        217.91         7.58 o                         
  25   3   7        460.18        477.13        13.08 o                         
  27   3   7        176.29        152.97         9.08 o                         
  29   3   7         85.11        101.27         8.67 o                         
  31   3   7         69.92         69.36         8.29 o                         
 -34   4   7        388.22        403.00        15.16 o                         
 -32   4   7       4063.01       4195.28        53.65 o                         
 -30   4   7         71.02         93.07        10.96 o                         
 -28   4   7          9.48          4.02         5.66 o                         
 -26   4   7          9.65          8.23         5.37 o                         
 -24   4   7        152.67        120.32         6.01 o                         
 -22   4   7       1321.84       1297.28        16.16 o                         
 -20   4   7        322.84        260.47         6.69 o                         
 -18   4   7       4070.04       4422.98        35.22 o                         
 -16   4   7        271.11        265.53         6.15 o                         
 -14   4   7        270.67        211.61         4.64 o                         
 -12   4   7        192.10        187.26         4.26 o                         
 -10   4   7       3209.83       3156.02        21.39 o                         
  -8   4   7       1071.34       1061.77         8.05 o                         
  -6   4   7        975.70        999.13         8.33 o                         
  -4   4   7        540.42        509.18         5.26 o                         
  -2   4   7       4650.85       4645.35        26.88 o                         
   0   4   7       2373.23       2271.85        16.20 o                         
   2   4   7       3397.08       3350.18        20.94 o                         
   4   4   7       3264.21       3331.67        21.17 o                         
   6   4   7        237.06        220.09         4.00 o                         
   8   4   7        675.07        660.64         6.98 o                         
  10   4   7        933.80        996.21         9.20 o                         
  12   4   7         47.94         79.92         4.42 o                         
  14   4   7       7332.99       6943.51        44.77 o                         
  16   4   7       7131.15       6966.62        48.18 o                         
  18   4   7        659.36        649.26         9.82 o                         
  20   4   7       5849.46       5998.04        47.00 o                         
  22   4   7        153.33        168.46         6.97 o                         
  24   4   7       1287.96       1303.88        21.34 o                         
  26   4   7        364.40        371.29        11.44 o                         
  28   4   7          7.87         22.63        13.35 o                         
 -29   5   7          0.04         -7.44        10.09 o                         
 -27   5   7         20.40         19.50         6.05 o                         
 -25   5   7       1763.23       1867.12        23.84 o                         
 -23   5   7        108.08         89.78         5.58 o                         
 -21   5   7        265.25        273.55         8.55 o                         
 -19   5   7          0.86          1.53         3.87 o                         
 -17   5   7       2612.86       2525.37        24.47 o                         
 -15   5   7          4.24          3.03         2.70 o                         
 -13   5   7        958.69        983.60         8.88 o                         
 -11   5   7         49.08         44.99         2.31 o                         
  -9   5   7       1843.33       1656.29        32.55 o                         
  -7   5   7          0.19          0.19         3.06 o                         
  -5   5   7          0.63          3.43         3.50 o                         
  -3   5   7          1.58          4.44         3.89 o                         
  -1   5   7       3471.93       3422.01        31.34 o                         
   1   5   7         91.94         74.50         5.12 o                         
   3   5   7          0.35         -1.73         2.68 o                         
   5   5   7       1321.95       1237.93        13.09 o                         
   7   5   7          7.87          8.15         2.22 o                         
   9   5   7        305.39        303.02         4.62 o                         
  11   5   7        632.63        645.32         7.00 o                         
  13   5   7        216.75        189.49         4.82 o                         
  15   5   7        250.06        211.42         5.16 o                         
  17   5   7         42.92         45.30         4.38 o                         
  19   5   7        147.53        138.74         5.51 o                         
  21   5   7        172.03        207.84         7.54 o                         
  23   5   7        674.57        669.09        22.76 o                         
 -22   6   7         39.15         45.67        17.27 o                         
 -20   6   7         86.26         70.01        17.27 o                         
 -18   6   7         53.64         66.87        16.75 o                         
 -16   6   7        423.82        483.03        25.91 o                         
 -14   6   7         33.25         40.21         8.98 o                         
 -12   6   7       1648.64       1651.97        31.12 o                         
 -10   6   7        953.77        958.89        19.10 o                         
  -8   6   7         91.41         92.48        13.53 o                         
  -6   6   7         25.28         26.84         8.95 o                         
  -4   6   7        142.14        155.18         9.28 o                         
  -2   6   7        112.13        113.63         7.20 o                         
   0   6   7        340.31        379.42         9.86 o                         
   2   6   7       1141.29       1157.52        24.46 o                         
   4   6   7        397.89        412.34        11.58 o                         
   6   6   7         13.04         12.00         8.65 o                         
   8   6   7         82.67         83.01        11.10 o                         
  10   6   7        615.88        579.35        13.32 o                         
  12   6   7        858.52        874.38        57.65 o                         
  14   6   7         20.21         26.03        11.36 o                         
  16   6   7         19.33         12.62        10.72 o                         
 -42   0   8          1.47         -5.06        10.81 o                         
 -40   0   8       1484.78       1445.58        32.52 o                         
 -38   0   8       1356.66       1293.04        44.56 o                         
 -36   0   8       2079.01       2040.57        38.76 o                         
 -34   0   8       1328.96       1372.89        29.81 o                         
 -32   0   8        206.86        198.77        12.51 o                         
 -30   0   8        141.69        134.27         8.97 o                         
 -28   0   8        269.18        292.10        12.77 o                         
 -26   0   8       4699.55       4798.98        54.73 o                         
 -24   0   8         38.29         39.29         5.95 o                         
 -22   0   8        628.36        553.72        13.67 o                         
 -20   0   8          2.11          7.83         4.54 o                         
 -18   0   8       6902.88       7395.54        80.93 o                         
 -16   0   8       5935.02       5596.10        50.59 o                         
 -14   0   8        788.97        718.96        13.49 o                         
 -12   0   8       5158.37       5064.93        45.52 o                         
 -10   0   8       6481.23       6447.17        56.24 o                         
  -8   0   8        734.30        652.68        11.48 o                         
  -6   0   8       4109.08       3707.37        38.90 o                         
  -4   0   8       1666.08       1583.19        14.95 o                         
  -2   0   8        598.98        597.39         6.93 o                         
   0   0   8       1786.97       1947.06        17.76 o                         
   2   0   8       2115.10       2193.12        19.71 o                         
   4   0   8          0.37          6.82         2.61 o                         
   6   0   8       4276.07       4693.58        38.21 o                         
   8   0   8        136.11        177.09         5.03 o                         
  10   0   8        244.84        137.89         7.04 o                         
  12   0   8      14783.85      15029.05       138.95 o                         
  14   0   8       2782.83       2570.46        31.58 o                         
  16   0   8       3786.67       3714.10        42.92 o                         
  18   0   8       2842.52       2369.18        40.94 o                         
  20   0   8       9268.36       8535.98        76.81 o                         
  22   0   8        104.02        137.10         6.75 o                         
  24   0   8       6139.20       5517.75        61.43 o                         
  26   0   8       1363.30       1100.27        23.33 o                         
  28   0   8        134.10         79.55         8.53 o                         
  30   0   8        145.76        129.52         9.46 o                         
  32   0   8         75.17         60.76         8.84 o                         
  34   0   8          4.17          1.93         7.45 o                         
 -41   1   8        835.88        882.42        19.81 o                         
 -39   1   8        854.87        895.42        19.63 o                         
 -37   1   8        389.75        334.07        15.21 o                         
 -35   1   8         59.59         58.66         9.23 o                         
 -33   1   8       4208.29       4141.43        50.17 o                         
 -31   1   8         26.91         30.93         8.59 o                         
 -29   1   8        162.58        160.58         8.76 o                         
 -27   1   8       2918.75       2860.94        31.49 o                         
 -25   1   8        309.47        415.76        12.64 o                         
 -23   1   8       2898.46       2923.06        30.83 o                         
 -21   1   8       1345.50       1278.01        19.04 o                         
 -19   1   8       1658.41       1641.93        22.11 o                         
 -17   1   8       1095.53       1083.99        14.15 o                         
 -15   1   8          8.91          7.51         2.77 o                         
 -13   1   8      13427.16      13219.65        83.34 o                         
 -11   1   8       4604.38       5098.38        34.42 o                         
  -9   1   8       1046.97       1160.26         8.96 o                         
  -7   1   8        367.39        400.52         4.43 o                         
  -5   1   8      12432.04      13039.48        68.14 o                         
  -3   1   8        185.06        183.44         3.39 o                         
  -1   1   8       1941.57       1861.59        12.16 o                         
   1   1   8         93.98         96.07         3.66 o                         
   3   1   8       5711.16       6326.81        45.13 o                         
   5   1   8       7265.43       7081.60        50.11 o                         
   7   1   8      18524.45      19569.58       131.44 o                         
   9   1   8        431.88        352.92         6.38 o                         
  11   1   8        429.22        462.36         9.08 o                         
  13   1   8       1966.42       1960.30        20.25 o                         
  15   1   8        637.87        679.59         8.74 o                         
  17   1   8        737.98        837.32        12.04 o                         
  19   1   8       3445.44       3374.07        33.97 o                         
  21   1   8       4085.85       4146.67        55.63 o                         
  23   1   8       1210.45       1035.15        14.69 o                         
  25   1   8        454.04        330.89         9.48 o                         
  27   1   8       1952.28       1796.49        24.42 o                         
  29   1   8        393.03        324.75        12.63 o                         
  31   1   8        264.25        289.47        12.30 o                         
  33   1   8         10.35         23.07         4.67 o                         
  35   1   8        564.00        594.16        24.15 o                         
 -40   2   8          2.37          5.78         6.71 o                         
 -38   2   8         37.34         28.10         4.50 o                         
 -36   2   8         82.17         86.37         5.11 o                         
 -34   2   8         94.60        101.28         5.01 o                         
 -32   2   8        227.27        197.72         5.80 o                         
 -30   2   8        192.82        176.68         5.68 o                         
 -28   2   8        981.07        943.08        11.95 o                         
 -26   2   8        305.00        287.68         6.79 o                         
 -24   2   8        459.70        457.88         7.06 o                         
 -22   2   8         40.92         37.93         3.22 o                         
 -20   2   8          5.15          8.94         2.65 o                         
 -18   2   8        218.83        226.46         4.35 o                         
 -16   2   8       2301.54       2580.47        18.65 o                         
 -14   2   8         11.69          3.99         1.87 o                         
 -12   2   8       2154.29       2282.40        14.64 o                         
 -10   2   8      11224.36      11054.32        56.27 o                         
  -8   2   8       1831.89       1984.29        12.40 o                         
  -6   2   8        638.99        713.70         6.36 o                         
  -4   2   8        339.29        429.56         4.84 o                         
  -2   2   8      17197.93      18045.73        94.08 o                         
   0   2   8         11.03          5.63         2.36 o                         
   2   2   8       2671.22       3262.03        21.03 o                         
   4   2   8       2452.25       2833.33        27.72 o                         
   6   2   8       1401.06       1565.46        12.94 o                         
   8   2   8       2125.03       2252.78        18.04 o                         
  10   2   8       5541.03       5818.02        40.29 o                         
  12   2   8       4702.91       4690.30        33.86 o                         
  14   2   8         10.13         19.37         3.57 o                         
  16   2   8       3446.16       3333.21        26.40 o                         
  18   2   8        789.57        805.08        13.13 o                         
  20   2   8       5635.31       5468.05        43.79 o                         
  22   2   8        685.41        660.97        12.72 o                         
  24   2   8         34.55         23.77         7.18 o                         
  26   2   8        295.38        297.02        14.40 o                         
  28   2   8         45.00         51.59        10.99 o                         
  30   2   8        103.29         63.11        12.51 o                         
  32   2   8        461.69        500.98        30.62 o                         
  34   2   8       1466.60       1725.82        39.42 o                         
 -37   3   8          8.55          3.73        10.12 o                         
 -35   3   8          0.53          4.44         3.66 o                         
 -33   3   8        300.54        296.84         6.91 o                         
 -31   3   8         57.91         33.78         2.65 o                         
 -29   3   8         60.52         50.88         5.03 o                         
 -27   3   8       1995.24       1728.15        17.25 o                         
 -25   3   8       2333.48       2193.79        21.35 o                         
 -23   3   8       1286.19       1370.08        15.22 o                         
 -21   3   8         79.84         89.02         4.78 o                         
 -19   3   8        630.23        556.79         9.68 o                         
 -17   3   8         73.33         64.24         4.63 o                         
 -15   3   8         11.66         19.50         3.65 o                         
 -13   3   8        181.45        205.48         6.10 o                         
 -11   3   8        611.88        544.42         7.28 o                         
  -9   3   8       3937.51       3791.55        23.73 o                         
  -7   3   8        245.36        218.36         3.78 o                         
  -5   3   8       3433.06       3434.52        21.82 o                         
  -3   3   8      10529.73      11231.08        63.34 o                         
  -1   3   8         77.41        122.38         3.60 o                         
   1   3   8        581.08        540.28         6.78 o                         
   3   3   8       2684.91       2650.33        17.52 o                         
   5   3   8       1823.97       1716.42        19.88 o                         
   7   3   8         78.46         79.34         3.67 o                         
   9   3   8       2237.06       2295.75        17.77 o                         
  11   3   8        243.11        296.23         6.56 o                         
  13   3   8      11839.19      11757.23        72.05 o                         
  15   3   8       4118.02       3976.41        30.14 o                         
  17   3   8          1.62         -2.63         4.10 o                         
  19   3   8      11438.62      11320.85        81.22 o                         
  21   3   8        452.67        448.70        10.78 o                         
  23   3   8        876.82        854.84        18.57 o                         
  25   3   8          5.89         16.71         8.19 o                         
  27   3   8        299.40        275.27        12.79 o                         
  29   3   8       2063.49       2305.88        33.65 o                         
  31   3   8         22.07         26.73        11.93 o                         
 -34   4   8        273.32        281.70        14.94 o                         
 -32   4   8          5.26          9.07         9.33 o                         
 -30   4   8        470.35        408.38        14.22 o                         
 -28   4   8        166.04        150.05         9.60 o                         
 -26   4   8          0.06          0.93         5.41 o                         
 -24   4   8         74.39         54.33         5.27 o                         
 -22   4   8         18.46         21.07         4.59 o                         
 -20   4   8       2227.93       2160.54        24.56 o                         
 -18   4   8       4150.27       3857.52        31.67 o                         
 -16   4   8         75.77         82.05         3.95 o                         
 -14   4   8        400.53        327.35         5.25 o                         
 -12   4   8       2570.97       2520.48        18.31 o                         
 -10   4   8       4323.08       4207.59        32.10 o                         
  -8   4   8         32.28         38.47         2.77 o                         
  -6   4   8        407.23        440.31         5.76 o                         
  -4   4   8       1861.62       1794.46        12.58 o                         
  -2   4   8       3315.81       3683.87        22.34 o                         
   0   4   8        587.49        579.27         6.34 o                         
   2   4   8        489.17        479.70         6.07 o                         
   4   4   8       4035.35       4049.09        26.90 o                         
   6   4   8        248.42        220.71         4.30 o                         
   8   4   8        271.38        291.31         4.80 o                         
  10   4   8        439.91        475.86         6.28 o                         
  12   4   8       5075.45       4873.68        30.93 o                         
  14   4   8         14.14         42.37         4.00 o                         
  16   4   8       1832.23       1775.67        16.74 o                         
  18   4   8         55.28         63.73         4.57 o                         
  20   4   8        781.87        803.43        10.75 o                         
  22   4   8         26.41         27.37         5.53 o                         
  24   4   8        682.10        671.73        15.09 o                         
  26   4   8        280.25        250.71        17.21 o                         
  28   4   8       3334.99       3784.40        60.98 o                         
 -29   5   8        145.45        161.24        14.13 o                         
 -27   5   8        554.46        556.33        12.48 o                         
 -25   5   8        953.52        936.18        25.16 o                         
 -23   5   8        109.44         84.46         6.50 o                         
 -21   5   8         36.20         60.99         7.39 o                         
 -19   5   8       1376.72       1209.24        14.35 o                         
 -17   5   8        107.94         97.32         5.95 o                         
 -15   5   8        388.12        367.81         6.62 o                         
 -13   5   8         71.54         88.19         2.93 o                         
 -11   5   8          3.42          6.47         2.50 o                         
  -9   5   8        103.23         98.05         4.49 o                         
  -7   5   8       4516.92       4435.91        26.92 o                         
  -5   5   8        805.12        752.68        17.58 o                         
  -3   5   8       1441.05       1379.03        21.62 o                         
  -1   5   8       2999.58       2734.11        70.50 o                         
   1   5   8         33.44         37.69         2.42 o                         
   3   5   8        492.29        475.44         8.80 o                         
   5   5   8        205.62        235.98         4.22 o                         
   7   5   8        347.39        316.87         4.64 o                         
   9   5   8        318.69        321.41         5.57 o                         
  11   5   8         12.09          7.96         3.19 o                         
  13   5   8        146.49        103.41         4.39 o                         
  15   5   8         72.22         81.55         4.25 o                         
  17   5   8         29.36         34.14         4.35 o                         
  19   5   8         11.18          4.40         4.96 o                         
  21   5   8          0.87         -4.94         6.26 o                         
  23   5   8        265.67        273.18        13.89 o                         
 -20   6   8         90.89        112.94        18.32 o                         
 -18   6   8        568.57        605.92        29.58 o                         
 -16   6   8       1124.82       1088.68        38.34 o                         
 -14   6   8        136.60        127.22        12.82 o                         
 -12   6   8        248.83        278.41        25.32 o                         
 -10   6   8        680.48        718.25        19.81 o                         
  -8   6   8        267.91        288.20        13.51 o                         
  -6   6   8       2045.89       2257.66        32.08 o                         
  -4   6   8         56.27         40.01         7.57 o                         
  -2   6   8         23.12         28.23         7.67 o                         
   0   6   8          6.52          2.71         5.51 o                         
   2   6   8        176.48        174.72         8.01 o                         
   4   6   8        698.78        734.44        14.02 o                         
   6   6   8        233.40        224.59        13.14 o                         
   8   6   8         77.53         89.12        21.14 o                         
  10   6   8        242.47        188.45        20.81 o                         
  12   6   8        196.02        219.07        22.64 o                         
  14   6   8         29.84         50.25        18.32 o                         
 -41   1   9        275.92        314.99        12.81 o                         
 -39   1   9        505.29        496.55        16.27 o                         
 -37   1   9       1281.60       1280.55        23.32 o                         
 -35   1   9       5684.82       5813.37        66.48 o                         
 -33   1   9        309.22        344.48        11.76 o                         
 -31   1   9       8819.91       8886.53       131.33 o                         
 -29   1   9       1014.00       1034.72        16.45 o                         
 -27   1   9         26.98         32.18         5.45 o                         
 -25   1   9        981.71       1045.46        22.42 o                         
 -23   1   9         51.94         23.79         4.58 o                         
 -21   1   9        330.83        253.63        10.02 o                         
 -19   1   9        735.10        851.58        12.64 o                         
 -17   1   9        740.59        796.65        12.78 o                         
 -15   1   9       3914.63       3966.02        30.46 o                         
 -13   1   9       3374.47       3504.56        27.84 o                         
 -11   1   9       6394.34       6721.73        41.35 o                         
  -9   1   9       6803.49       6945.14        42.45 o                         
  -7   1   9      13139.57      13929.35        72.91 o                         
  -5   1   9       2862.38       3073.58        17.46 o                         
  -3   1   9       1229.91       1462.38        10.50 o                         
  -1   1   9       2524.80       2744.60        16.97 o                         
   1   1   9       9394.21      10090.69        64.61 o                         
   3   1   9       5051.40       5432.68        43.46 o                         
   5   1   9        315.15        261.64         5.31 o                         
   7   1   9       7383.63       7743.82        55.41 o                         
   9   1   9        566.51        593.66         8.79 o                         
  11   1   9          0.68          5.63         3.24 o                         
  13   1   9        484.70        535.20         8.45 o                         
  15   1   9       1790.76       1656.21        21.59 o                         
  17   1   9       7934.49       7852.56        64.19 o                         
  19   1   9        115.19        117.70         5.18 o                         
  21   1   9        100.62         97.02         7.71 o                         
  23   1   9        674.68        765.75        14.06 o                         
  25   1   9        573.19        703.95        12.82 o                         
  27   1   9        350.36        322.77         9.50 o                         
  29   1   9        174.19        161.04         7.03 o                         
  31   1   9        201.53        227.94         7.75 o                         
  33   1   9       1169.04       1287.04        29.29 o                         
 -40   2   9        785.75        812.61        19.17 o                         
 -38   2   9       2426.34       2425.97        26.83 o                         
 -36   2   9       2680.38       2845.64        25.90 o                         
 -34   2   9       1288.47       1265.28        16.48 o                         
 -32   2   9        113.60         87.77         5.49 o                         
 -30   2   9         99.94        105.70         4.70 o                         
 -28   2   9       8385.16       8167.67        56.15 o                         
 -26   2   9       2165.96       2202.64        19.22 o                         
 -24   2   9       1845.77       1834.65        16.48 o                         
 -22   2   9          0.13          4.70         2.99 o                         
 -20   2   9       2893.06       2701.03        20.09 o                         
 -18   2   9        389.82        432.10         7.42 o                         
 -16   2   9       1386.87       1306.34        10.48 o                         
 -14   2   9        775.43        871.62         8.65 o                         
 -12   2   9      15938.04      14994.04        79.01 o                         
 -10   2   9      18676.99      18703.18        88.93 o                         
  -8   2   9        457.43        376.94         5.04 o                         
  -6   2   9       7877.02       8049.30        44.05 o                         
  -4   2   9        630.82        748.07         6.86 o                         
  -2   2   9        141.09        214.71         3.81 o                         
   0   2   9      12268.32      13593.46        72.06 o                         
   2   2   9        576.70        576.44         6.47 o                         
   4   2   9        966.04        908.72        10.36 o                         
   6   2   9         53.01         72.28         2.97 o                         
   8   2   9       4171.26       4325.15        27.29 o                         
  10   2   9       1969.54       1968.98        17.11 o                         
  12   2   9       1818.77       1775.98        16.22 o                         
  14   2   9        628.85        678.10         9.23 o                         
  16   2   9         84.10         57.75         5.86 o                         
  18   2   9        103.24         75.82         4.82 o                         
  20   2   9        109.85         92.86         5.67 o                         
  22   2   9       1331.05       1177.22        16.74 o                         
  24   2   9       2535.09       2340.30        42.54 o                         
  26   2   9         40.45         35.14         7.97 o                         
  28   2   9        262.45        267.45        16.19 o                         
  30   2   9        509.69        512.88        26.83 o                         
  32   2   9        490.17        479.06        21.46 o                         
 -37   3   9        290.84        299.38        14.31 o                         
 -35   3   9         96.74        109.29         5.10 o                         
 -33   3   9       1032.39        988.31        38.76 o                         
 -31   3   9        181.45        157.26         8.91 o                         
 -29   3   9          0.19          0.49         4.77 o                         
 -27   3   9         24.83         47.85         5.12 o                         
 -25   3   9       1108.69       1050.99        13.43 o                         
 -23   3   9        222.56        171.84         5.96 o                         
 -21   3   9        546.70        570.55         9.23 o                         
 -19   3   9        665.58        815.69        14.14 o                         
 -17   3   9         12.28         27.15         4.34 o                         
 -15   3   9       2375.70       2413.55        23.40 o                         
 -13   3   9        564.51        547.54         6.93 o                         
 -11   3   9        119.53        145.72         3.69 o                         
  -9   3   9       1501.12       1727.22        12.84 o                         
  -7   3   9        663.30        824.71         7.75 o                         
  -5   3   9        801.06        791.28         7.60 o                         
  -3   3   9       2536.75       2597.15        20.31 o                         
  -1   3   9        431.32        408.38         5.78 o                         
   1   3   9        387.99        348.71         5.47 o                         
   3   3   9        205.11        213.68         4.29 o                         
   5   3   9       1265.13       1253.68        11.40 o                         
   7   3   9        265.70        278.92         5.27 o                         
   9   3   9        637.50        595.44         6.61 o                         
  11   3   9        475.08        418.15         6.72 o                         
  13   3   9          0.30          6.70         3.79 o                         
  15   3   9       3934.89       3677.84        28.64 o                         
  17   3   9       1977.73       2045.67        18.80 o                         
  19   3   9         72.34         80.73         5.31 o                         
  21   3   9         99.89         94.15         6.33 o                         
  23   3   9        529.62        557.74        14.86 o                         
  25   3   9          1.60         -2.83         7.12 o                         
  27   3   9        273.23        325.32        18.45 o                         
  29   3   9        119.77        165.26        27.87 o                         
 -34   4   9         39.26         57.26        10.31 o                         
 -32   4   9       2470.95       2613.19        38.54 o                         
 -30   4   9        232.80        267.22        12.44 o                         
 -28   4   9       1417.02       1326.91        18.02 o                         
 -26   4   9          0.99         -1.29         5.35 o                         
 -24   4   9        108.77         90.98         6.91 o                         
 -22   4   9        403.15        362.00         8.26 o                         
 -20   4   9        535.24        381.12         7.98 o                         
 -18   4   9        384.12        315.75        10.53 o                         
 -16   4   9       1085.90       1066.88        11.13 o                         
 -14   4   9       3659.45       3663.62        26.84 o                         
 -12   4   9       1391.14       1394.04        13.13 o                         
 -10   4   9        109.82        130.29         3.30 o                         
  -8   4   9       2887.72       2994.91        19.04 o                         
  -6   4   9       5485.12       5387.87        31.23 o                         
  -4   4   9       9281.39       9490.53        52.01 o                         
  -2   4   9        300.73        272.44         4.58 o                         
   0   4   9       2466.07       2495.06        17.42 o                         
   2   4   9        462.56        471.72         6.08 o                         
   4   4   9        392.79        410.38         5.54 o                         
   6   4   9        313.00        324.37         6.30 o                         
   8   4   9        624.53        592.86         6.90 o                         
  10   4   9        397.03        357.99         5.71 o                         
  12   4   9       1951.84       1831.68        17.17 o                         
  14   4   9       1188.03       1023.48        14.88 o                         
  16   4   9        364.65        377.94         8.51 o                         
  18   4   9        102.04         85.85         5.00 o                         
  20   4   9          1.10          6.46         4.37 o                         
  22   4   9        490.78        453.14        11.62 o                         
  24   4   9        143.40        130.51         8.05 o                         
  26   4   9         22.59         19.29        10.59 o                         
 -29   5   9         10.77          9.21        11.45 o                         
 -27   5   9        227.10        271.56        25.24 o                         
 -25   5   9         40.93         32.20         6.05 o                         
 -23   5   9          0.02          3.74         5.31 o                         
 -21   5   9        400.99        368.75         9.26 o                         
 -19   5   9        336.42        314.96         9.86 o                         
 -17   5   9          4.65          3.00         4.08 o                         
 -15   5   9          1.00          4.44         2.39 o                         
 -13   5   9        717.22        675.85         8.47 o                         
 -11   5   9       1099.88       1097.78        12.43 o                         
  -9   5   9        916.52        955.49         7.55 o                         
  -7   5   9        161.58        160.80         3.50 o                         
  -5   5   9          2.70          9.83         2.21 o                         
  -3   5   9        918.05        925.98         9.14 o                         
  -1   5   9        157.98        152.51         3.37 o                         
   1   5   9         63.52         52.88         2.66 o                         
   3   5   9        610.00        563.40         6.34 o                         
   5   5   9         11.66         11.58         2.65 o                         
   7   5   9        496.34        440.42         6.70 o                         
   9   5   9        991.41        913.38         9.42 o                         
  11   5   9        487.12        547.00         9.70 o                         
  13   5   9          0.15          4.44         3.53 o                         
  15   5   9          0.16          2.15         3.70 o                         
  17   5   9         12.55         16.94         4.37 o                         
  19   5   9        133.00        181.76         7.23 o                         
  21   5   9         35.11         36.48         7.70 o                         
 -20   6   9        759.29        733.38        33.76 o                         
 -18   6   9          0.03         -4.84        14.40 o                         
 -16   6   9        155.49        210.96        19.89 o                         
 -14   6   9          4.02         17.57        10.60 o                         
 -12   6   9        944.54        987.95        48.94 o                         
 -10   6   9          3.83         12.07        14.26 o                         
  -8   6   9        318.21        328.79        14.43 o                         
  -6   6   9        144.48        154.28         9.76 o                         
  -4   6   9          4.17          4.07         7.24 o                         
  -2   6   9          2.83          6.73         7.18 o                         
   0   6   9        103.84         86.12         6.56 o                         
   2   6   9        120.17        105.03         7.22 o                         
   4   6   9         83.80         87.39         7.29 o                         
   6   6   9         33.27         23.51        10.86 o                         
   8   6   9        171.15        237.19        25.65 o                         
  10   6   9        106.97         79.70        17.93 o                         
  12   6   9        151.38        156.12        21.33 o                         
 -42   0  10         16.93         15.59        11.13 o                         
 -40   0  10         62.89         69.34        12.04 o                         
 -38   0  10        624.27        648.27        21.07 o                         
 -36   0  10        124.00        103.78        11.29 o                         
 -34   0  10        424.23        436.75        16.85 o                         
 -32   0  10       1764.23       1887.48        36.32 o                         
 -30   0  10        684.65        699.12        16.26 o                         
 -28   0  10       2113.08       2100.48        30.06 o                         
 -26   0  10        798.08        782.01        24.69 o                         
 -24   0  10          3.72          1.23         5.83 o                         
 -22   0  10      18248.50      19006.30       184.57 o                         
 -20   0  10       3048.63       3415.77        40.25 o                         
 -18   0  10        452.53        610.46         9.35 o                         
 -16   0  10        185.61        201.59         5.53 o                         
 -14   0  10       7119.80       7278.72        57.28 o                         
 -12   0  10       4836.76       4725.65        43.63 o                         
 -10   0  10        210.34        255.46         6.50 o                         
  -8   0  10          0.14         10.26         3.54 o                         
  -6   0  10        758.12        823.15        11.01 o                         
  -4   0  10        771.36        665.88         8.98 o                         
  -2   0  10        204.80        245.91         5.30 o                         
   0   0  10       5532.49       5405.24        40.46 o                         
   2   0  10       1085.08       1072.36        11.29 o                         
   4   0  10       2480.01       2533.19        21.03 o                         
   6   0  10        756.40        889.74        13.27 o                         
   8   0  10       2371.48       2256.69        23.45 o                         
  10   0  10        778.01        893.91        13.28 o                         
  12   0  10        295.75        252.97         7.32 o                         
  14   0  10       3374.54       3065.92        32.37 o                         
  16   0  10        973.97        880.28        16.06 o                         
  18   0  10        317.39        300.96         8.51 o                         
  20   0  10        615.38        733.40        20.19 o                         
  22   0  10       3821.06       3208.39        39.64 o                         
  24   0  10       2995.09       2558.22        79.57 o                         
  26   0  10         21.75          7.16         6.84 o                         
  28   0  10        402.30        412.92        14.19 o                         
  30   0  10       2015.19       2144.81        37.13 o                         
  32   0  10       1186.18       1301.93        38.80 o                         
  34   0  10          9.37          6.94         7.72 o                         
 -41   1  10         38.43         48.04        13.27 o                         
 -39   1  10        401.35        384.00        16.08 o                         
 -37   1  10       2036.32       2041.95        35.22 o                         
 -35   1  10         48.55         41.53         7.78 o                         
 -33   1  10       2965.59       3090.68        40.20 o                         
 -31   1  10       2337.42       2235.36        31.33 o                         
 -29   1  10       1937.97       1939.77        24.40 o                         
 -27   1  10          1.75          3.58         5.28 o                         
 -25   1  10       3337.96       3382.14        35.34 o                         
 -23   1  10        822.39        831.57        12.00 o                         
 -21   1  10          7.23          1.31         4.08 o                         
 -19   1  10       1517.30       1595.86        19.26 o                         
 -17   1  10        257.60        194.85         5.68 o                         
 -15   1  10        302.22        286.10         5.53 o                         
 -13   1  10        167.70        168.44         3.97 o                         
 -11   1  10      13632.67      14172.58        83.58 o                         
  -9   1  10      12681.16      12721.49        70.90 o                         
  -7   1  10       7521.25       8029.14        45.98 o                         
  -5   1  10       6870.26       6919.56        37.96 o                         
  -3   1  10       1214.76       1288.34        10.67 o                         
  -1   1  10       6484.81       7184.23        44.24 o                         
   1   1  10       1711.49       1904.16        18.35 o                         
   3   1  10       1805.42       1733.42        20.43 o                         
   5   1  10        197.58        239.30         5.26 o                         
   7   1  10        260.95        246.58         5.05 o                         
   9   1  10       3211.42       3187.40        24.63 o                         
  11   1  10        125.84        174.67         5.29 o                         
  13   1  10        629.52        611.10        10.81 o                         
  15   1  10       3496.53       3450.09        31.58 o                         
  17   1  10       4887.53       4582.38        37.24 o                         
  19   1  10         35.72         36.81         7.79 o                         
  21   1  10       1858.73       1492.03        20.77 o                         
  23   1  10       3337.49       3063.87        39.40 o                         
  25   1  10          5.58          8.67         8.84 o                         
  27   1  10        176.69        190.43        12.69 o                         
  29   1  10         26.57         41.43         9.72 o                         
  31   1  10        275.18        260.28        14.21 o                         
  33   1  10         12.60          3.76         9.02 o                         
 -40   2  10         21.32         15.63         5.46 o                         
 -38   2  10         26.23         19.45         6.10 o                         
 -36   2  10       1847.45       1793.56        21.11 o                         
 -34   2  10        409.55        436.07        10.13 o                         
 -32   2  10       1274.05       1221.08        15.91 o                         
 -30   2  10         31.45         34.34         4.47 o                         
 -28   2  10          5.39          2.74         3.84 o                         
 -26   2  10       2184.99       2101.23        18.70 o                         
 -24   2  10       1449.80       1510.40        14.58 o                         
 -22   2  10         21.73         29.87         3.37 o                         
 -20   2  10       1374.67       1477.80        13.46 o                         
 -18   2  10          5.02         -0.04         2.65 o                         
 -16   2  10        768.77        908.62         8.05 o                         
 -14   2  10       1814.75       2268.37        15.19 o                         
 -12   2  10       7691.46       8331.68        41.70 o                         
 -10   2  10      28734.74      29888.11       146.00 o                         
  -8   2  10         35.95         40.73         2.68 o                         
  -6   2  10       2931.97       2738.88        19.30 o                         
  -4   2  10       2092.62       2020.95        17.28 o                         
  -2   2  10        196.49        284.45         4.68 o                         
   0   2  10       6986.00       7407.28        40.99 o                         
   2   2  10       2628.19       2787.38        19.09 o                         
   4   2  10       2298.61       2363.73        16.97 o                         
   6   2  10       1767.31       1838.97        17.65 o                         
   8   2  10       3218.13       3265.80        21.92 o                         
  10   2  10       3484.63       3282.24        29.10 o                         
  12   2  10       3974.71       4039.46        30.62 o                         
  14   2  10          0.73          5.13         3.89 o                         
  16   2  10       6792.92       6622.40        47.16 o                         
  18   2  10        159.28        155.72         5.86 o                         
  20   2  10          8.28         15.93         5.32 o                         
  22   2  10        963.66        875.05        23.55 o                         
  24   2  10         62.38        103.81        16.54 o                         
  26   2  10        394.63        431.59        18.74 o                         
  28   2  10        255.57        266.76        30.69 o                         
  30   2  10          7.10          3.66        12.17 o                         
  32   2  10         59.88         52.17        13.23 o                         
 -37   3  10        150.82        165.36        16.95 o                         
 -35   3  10        564.08        612.11        17.02 o                         
 -33   3  10         41.36         24.90         2.31 o                         
 -31   3  10       2293.87       2142.81        32.76 o                         
 -29   3  10        459.84        430.41        10.24 o                         
 -27   3  10          7.57         17.56         4.65 o                         
 -25   3  10       1436.28       1322.47        15.48 o                         
 -23   3  10        437.62        453.40        10.06 o                         
 -21   3  10       2630.54       2539.84        23.32 o                         
 -19   3  10         40.57         21.79         4.24 o                         
 -17   3  10        217.67        233.52         8.37 o                         
 -15   3  10       4601.70       4758.33        36.16 o                         
 -13   3  10       9292.53       9440.44        60.99 o                         
 -11   3  10        925.06       1053.10         9.77 o                         
  -9   3  10         78.15        105.33         3.28 o                         
  -7   3  10        236.84        275.67         4.54 o                         
  -5   3  10       7467.57       7289.44        42.97 o                         
  -3   3  10         12.03         20.28         2.70 o                         
  -1   3  10        302.73        354.70         5.30 o                         
   1   3  10          0.47          6.46         2.70 o                         
   3   3  10        151.34        152.55         4.00 o                         
   5   3  10        419.85        475.22         6.42 o                         
   7   3  10       1254.43       1274.36        11.47 o                         
   9   3  10       1674.09       1565.77        12.67 o                         
  11   3  10       2131.46       2325.04        18.88 o                         
  13   3  10      10804.08      10474.94        65.56 o                         
  15   3  10       4603.38       4749.64        33.59 o                         
  17   3  10       2227.61       2210.00        21.71 o                         
  19   3  10       1408.48       1414.78        16.45 o                         
  21   3  10        325.95        338.24        11.53 o                         
  23   3  10        355.62        361.42        12.29 o                         
  25   3  10        150.73        128.98         9.25 o                         
  27   3  10       1230.30       1466.53        33.86 o                         
  29   3  10        337.08        421.70        19.15 o                         
 -34   4  10        192.52        163.18        11.98 o                         
 -32   4  10        280.71        316.53        13.63 o                         
 -30   4  10        499.83        519.26        15.54 o                         
 -28   4  10        809.48        747.92        13.31 o                         
 -26   4  10         29.46         26.34         5.69 o                         
 -24   4  10         24.36         20.11         5.26 o                         
 -22   4  10         48.25         58.37         5.19 o                         
 -20   4  10        534.05        435.21         8.48 o                         
 -18   4  10       2284.93       2117.93        20.41 o                         
 -16   4  10        129.05        114.06         4.11 o                         
 -14   4  10        286.46        256.14        14.27 o                         
 -12   4  10        300.63        296.24         5.52 o                         
 -10   4  10       6498.45       6143.28        35.39 o                         
  -8   4  10       4411.27       4334.08        26.22 o                         
  -6   4  10         19.92         26.22         2.83 o                         
  -4   4  10        260.49        221.73         4.33 o                         
  -2   4  10        794.62        757.85         9.09 o                         
   0   4  10         70.41         61.33         3.39 o                         
   2   4  10        399.24        413.60         5.96 o                         
   4   4  10        760.56        725.86        10.99 o                         
   6   4  10       1380.35       1310.32        10.65 o                         
   8   4  10         86.23         87.82         3.87 o                         
  10   4  10        178.58        173.58         6.37 o                         
  12   4  10       6795.03       6416.81        45.24 o                         
  14   4  10       1178.38       1285.66        13.84 o                         
  16   4  10       1419.33       1360.44        14.62 o                         
  18   4  10        244.45        228.17         6.56 o                         
  20   4  10         30.96         28.08         5.04 o                         
  22   4  10        946.77        967.08        16.91 o                         
  24   4  10        421.45        468.64        12.40 o                         
  26   4  10        153.07        206.81        24.54 o                         
 -29   5  10          0.60         11.40         9.90 o                         
 -27   5  10        218.42        272.38        13.31 o                         
 -25   5  10          0.52         -3.11         5.95 o                         
 -23   5  10        197.06        198.51         8.24 o                         
 -21   5  10          0.48         -3.16         6.15 o                         
 -19   5  10        317.89        305.95        12.84 o                         
 -17   5  10         20.32         22.82         4.67 o                         
 -15   5  10          0.02         -0.78         3.69 o                         
 -13   5  10        273.43        255.90         5.28 o                         
 -11   5  10        457.91        458.82         6.64 o                         
  -9   5  10        488.66        466.73         5.08 o                         
  -7   5  10          6.79          4.45         2.22 o                         
  -5   5  10        102.97        112.66         3.33 o                         
  -3   5  10          3.29          0.80         2.41 o                         
  -1   5  10          0.56          2.86         2.44 o                         
   1   5  10        330.56        309.78         7.79 o                         
   3   5  10          5.78          5.85         2.74 o                         
   5   5  10         19.77         25.09         3.08 o                         
   7   5  10       1361.04       1245.29        13.50 o                         
   9   5  10        498.28        489.96         7.57 o                         
  11   5  10       1761.14       1703.76        15.54 o                         
  13   5  10       1217.78       1144.20        12.20 o                         
  15   5  10        114.80        130.57         5.07 o                         
  17   5  10        500.11        516.44        12.50 o                         
  19   5  10         64.44         54.81         8.34 o                         
 -20   6  10        250.95        242.89        22.77 o                         
 -18   6  10        285.74        299.03        23.16 o                         
 -16   6  10        734.61        785.86        33.11 o                         
 -14   6  10         80.70        110.90        19.24 o                         
 -12   6  10         35.26         53.37         9.33 o                         
 -10   6  10          4.33         12.01         8.97 o                         
  -8   6  10        211.45        283.59        24.34 o                         
  -6   6  10          9.54          6.06         7.71 o                         
  -4   6  10          5.15          7.48         7.16 o                         
  -2   6  10         43.11         52.73         8.30 o                         
   0   6  10          0.01          4.89         7.25 o                         
   2   6  10          0.50         -4.31         6.27 o                         
   4   6  10         19.75         12.31         8.89 o                         
   6   6  10          8.67         -1.73        11.24 o                         
   8   6  10        177.99        258.07        23.29 o                         
  10   6  10         28.67         41.48        17.80 o                         
  12   6  10          0.88        -16.62        18.58 o                         
 -41   1  11       2342.89       2381.55        35.45 o                         
 -39   1  11          3.86          0.33         8.18 o                         
 -37   1  11        293.69        270.66        11.66 o                         
 -35   1  11        626.56        630.92        15.77 o                         
 -33   1  11       2146.71       2164.89        42.28 o                         
 -31   1  11        598.30        610.34        14.71 o                         
 -29   1  11        420.67        402.13        11.87 o                         
 -27   1  11       3815.72       3862.98        44.67 o                         
 -25   1  11        662.93        629.01        13.13 o                         
 -23   1  11       1201.64       1083.91        14.22 o                         
 -21   1  11        719.52        666.77        19.80 o                         
 -19   1  11       8505.56       8715.64        62.50 o                         
 -17   1  11       4975.04       5326.81        36.98 o                         
 -15   1  11       8317.07       8303.30        54.64 o                         
 -13   1  11       6032.89       6630.30        44.39 o                         
 -11   1  11       3311.88       3498.06        23.75 o                         
  -9   1  11        821.14        908.46         8.19 o                         
  -7   1  11       2648.32       2873.83        17.80 o                         
  -5   1  11        808.86        867.23        10.40 o                         
  -3   1  11        155.69        235.44         4.37 o                         
  -1   1  11        449.35        419.88         5.70 o                         
   1   1  11       9355.51       9493.93        61.50 o                         
   3   1  11          2.54          1.59         3.96 o                         
   5   1  11       6304.46       7190.30        57.06 o                         
   7   1  11        389.17        448.48         7.37 o                         
   9   1  11        877.79        816.29        10.32 o                         
  11   1  11        103.12         98.77         4.81 o                         
  13   1  11         28.06         26.72         4.16 o                         
  15   1  11       5223.14       5161.53        40.98 o                         
  17   1  11       5865.30       5645.31        44.57 o                         
  19   1  11        943.22        851.50        14.87 o                         
  21   1  11       3899.57       3421.18        42.55 o                         
  23   1  11        571.04        554.18        14.20 o                         
  25   1  11         98.04        128.27        10.84 o                         
  27   1  11        315.91        310.31        14.49 o                         
  29   1  11        668.14        663.20        22.31 o                         
  31   1  11         19.54         11.62         9.22 o                         
 -40   2  11        807.54        834.52        17.47 o                         
 -38   2  11       1795.51       1892.38        53.60 o                         
 -36   2  11        114.30        107.60         8.82 o                         
 -34   2  11       1667.26       1595.92        33.61 o                         
 -32   2  11         11.25         20.43         8.33 o                         
 -30   2  11       2015.66       2000.68        20.17 o                         
 -28   2  11          6.65          6.32         3.80 o                         
 -26   2  11        311.96        345.70         6.80 o                         
 -24   2  11        189.42        202.21         5.35 o                         
 -22   2  11       3813.17       3858.20        29.16 o                         
 -20   2  11       2227.53       2175.61        17.44 o                         
 -18   2  11        286.04        270.21         5.39 o                         
 -16   2  11       2616.14       2560.52        17.07 o                         
 -14   2  11       4048.99       4078.49        23.40 o                         
 -12   2  11      19642.62      20386.68        97.23 o                         
 -10   2  11       8970.20       9289.32        48.36 o                         
  -8   2  11       3811.88       3660.51        20.99 o                         
  -6   2  11       4274.62       4422.81        26.35 o                         
  -4   2  11       1655.58       1714.58        12.55 o                         
  -2   2  11         70.37         82.55         3.88 o                         
   0   2  11         25.38         14.79         2.24 o                         
   2   2  11       2006.90       2170.18        15.21 o                         
   4   2  11       3016.40       3034.27        22.23 o                         
   6   2  11        194.03        172.78         4.09 o                         
   8   2  11        167.60        225.84         4.53 o                         
  10   2  11         65.79         64.68         4.05 o                         
  12   2  11       4870.30       4820.33        33.44 o                         
  14   2  11      10031.89       9903.11        62.57 o                         
  16   2  11       1126.81       1122.10        14.59 o                         
  18   2  11       1114.04       1087.15        13.17 o                         
  20   2  11          2.19          2.75         5.51 o                         
  22   2  11        676.32        830.93        18.27 o                         
  24   2  11        257.35        200.87        18.45 o                         
  26   2  11       1138.25       1025.18        21.79 o                         
  28   2  11          5.17          8.50         8.73 o                         
  30   2  11       1110.47       1348.98        26.26 o                         
 -37   3  11         88.03         72.68         7.78 o                         
 -35   3  11        948.38       1004.65        19.41 o                         
 -33   3  11        738.39        738.80        16.24 o                         
 -31   3  11        862.98        859.50        23.34 o                         
 -29   3  11        189.71        220.36         9.83 o                         
 -27   3  11        807.79        749.03        11.63 o                         
 -25   3  11        376.12        391.31         9.98 o                         
 -23   3  11        522.32        517.52        12.10 o                         
 -21   3  11       1557.26       1419.78        15.86 o                         
 -19   3  11         26.75         40.10         4.58 o                         
 -17   3  11        892.86        819.53        14.24 o                         
 -15   3  11       1109.24       1044.16        10.14 o                         
 -13   3  11       1564.65       1600.26        14.36 o                         
 -11   3  11        747.90        702.79         8.47 o                         
  -9   3  11         40.73         42.04         2.92 o                         
  -7   3  11        758.48        714.91        10.02 o                         
  -5   3  11       7393.55       7031.98        42.02 o                         
  -3   3  11        160.59        205.00         4.42 o                         
  -1   3  11         83.31         91.09         3.50 o                         
   1   3  11        242.18        258.15         4.88 o                         
   3   3  11        112.10        153.80         5.35 o                         
   5   3  11        361.23        380.02         6.02 o                         
   7   3  11        191.11        202.12         4.86 o                         
   9   3  11        406.65        342.83         5.44 o                         
  11   3  11        642.46        568.74         8.33 o                         
  13   3  11         33.00         21.16         4.05 o                         
  15   3  11          1.34          6.29         4.26 o                         
  17   3  11        219.44        247.98         7.19 o                         
  19   3  11         74.07         61.23         5.89 o                         
  21   3  11        379.52        396.61        13.07 o                         
  23   3  11         84.20         70.43         8.29 o                         
  25   3  11         79.86        110.00        12.63 o                         
  27   3  11       1069.16       1179.13        30.25 o                         
 -34   4  11        179.53        172.02        11.90 o                         
 -32   4  11       1299.70       1292.50        27.75 o                         
 -30   4  11          8.27         17.23         8.68 o                         
 -28   4  11        202.99        179.04         9.01 o                         
 -26   4  11        114.90        124.59         7.06 o                         
 -24   4  11          0.86         -0.98         5.17 o                         
 -22   4  11       1008.81       1000.77        14.41 o                         
 -20   4  11       2330.93       2037.82        24.55 o                         
 -18   4  11        242.43        219.04         7.86 o                         
 -16   4  11        207.12        221.57         4.08 o                         
 -14   4  11       1183.12       1152.05        13.31 o                         
 -12   4  11       5671.56       5515.23        34.18 o                         
 -10   4  11        424.50        402.41         5.52 o                         
  -8   4  11        202.16        201.19         4.28 o                         
  -6   4  11       9362.74       9182.58        51.07 o                         
  -4   4  11      11312.04      11146.77        60.90 o                         
  -2   4  11         13.06         21.90         3.09 o                         
   0   4  11       1019.16        892.59        10.00 o                         
   2   4  11        200.70        216.19         4.86 o                         
   4   4  11        330.04        302.25         6.95 o                         
   6   4  11         39.22         40.09         3.88 o                         
   8   4  11        666.94        606.47         7.15 o                         
  10   4  11      19412.50      19071.04       100.91 o                         
  12   4  11       1326.33       1419.87        18.03 o                         
  14   4  11        733.50        688.78        10.05 o                         
  16   4  11        909.88        888.64        14.36 o                         
  18   4  11       1005.49        997.07        18.33 o                         
  20   4  11         11.73         18.92         5.72 o                         
  22   4  11          5.05          7.31         6.47 o                         
  24   4  11        286.20        295.70        22.18 o                         
 -29   5  11          1.80          6.64        10.28 o                         
 -27   5  11         39.25         39.09         8.74 o                         
 -25   5  11         85.59         75.32         6.97 o                         
 -23   5  11         12.03         17.41         5.63 o                         
 -21   5  11        157.59        111.79         8.20 o                         
 -19   5  11        887.88        982.63        17.60 o                         
 -17   5  11        604.91        614.37        11.15 o                         
 -15   5  11         25.14         38.01         4.67 o                         
 -13   5  11          4.19          5.59         3.74 o                         
 -11   5  11         95.62        121.48         4.22 o                         
  -9   5  11          1.17          3.13         2.60 o                         
  -7   5  11       1467.46       1455.07        15.77 o                         
  -5   5  11         34.67         25.13         2.79 o                         
  -3   5  11        215.42        219.89         4.34 o                         
  -1   5  11        316.67        313.33         5.07 o                         
   1   5  11        226.30        255.71         5.27 o                         
   3   5  11         19.42          7.58         3.26 o                         
   5   5  11        594.98        501.44         7.49 o                         
   7   5  11          1.15          1.31         3.58 o                         
   9   5  11        485.47        460.04         6.77 o                         
  11   5  11       1378.58       1411.26        20.93 o                         
  13   5  11        349.16        348.65         8.62 o                         
  15   5  11        188.30        208.79         6.35 o                         
  17   5  11          9.19          2.35         6.29 o                         
  19   5  11         27.80         18.84        12.96 o                         
 -18   6  11        869.65        978.62        37.95 o                         
 -16   6  11       1106.19       1132.92        40.18 o                         
 -14   6  11        200.08        203.10        12.66 o                         
 -12   6  11        291.79        308.61        22.64 o                         
 -10   6  11         38.56         39.28        14.66 o                         
  -8   6  11        615.27        680.11        16.50 o                         
  -6   6  11        317.25        321.41        12.10 o                         
  -4   6  11        540.86        549.12        15.73 o                         
  -2   6  11        698.11        704.11        19.36 o                         
   0   6  11        327.04        346.63        12.76 o                         
   2   6  11         14.97         13.77         7.81 o                         
   4   6  11        207.00        240.71        18.67 o                         
   6   6  11        102.32        137.60        11.74 o                         
   8   6  11         32.70         10.73        17.80 o                         
  10   6  11        227.29        200.36        23.03 o                         
 -42   0  12          4.00        -10.29        11.16 o                         
 -40   0  12         80.01         49.65        11.77 o                         
 -38   0  12        735.50        659.73        21.60 o                         
 -36   0  12       4355.67       4492.48        68.01 o                         
 -34   0  12       1297.88       1264.41        28.50 o                         
 -32   0  12       7327.73       7557.46       101.45 o                         
 -30   0  12       6895.47       6860.79        92.66 o                         
 -28   0  12        140.16        127.60        12.68 o                         
 -26   0  12        520.42        587.57        19.10 o                         
 -24   0  12       1669.30       1706.85        21.77 o                         
 -22   0  12        257.78        324.43         8.76 o                         
 -20   0  12       4526.87       4976.14        42.43 o                         
 -18   0  12       1986.16       2207.34        24.41 o                         
 -16   0  12       8534.03       9147.67        71.55 o                         
 -14   0  12        628.22        529.30         8.69 o                         
 -12   0  12       2041.01       1854.22        21.14 o                         
 -10   0  12      10798.11      10809.79        92.07 o                         
  -8   0  12         23.40          8.96         3.50 o                         
  -6   0  12         22.81         11.04         3.13 o                         
  -4   0  12       6399.16       6897.67        49.84 o                         
  -2   0  12          5.69          0.15         3.09 o                         
   0   0  12       2847.45       2738.28        23.01 o                         
   2   0  12        832.85        729.13         9.44 o                         
   4   0  12        690.85        686.49        11.21 o                         
   6   0  12       9617.61       9358.34        73.20 o                         
   8   0  12        128.83         82.68         4.67 o                         
  10   0  12       4342.22       4175.22        41.34 o                         
  12   0  12         19.01         21.18         4.78 o                         
  14   0  12       6970.27       6943.26        64.56 o                         
  16   0  12       6862.81       6660.09        72.07 o                         
  18   0  12       3185.81       2769.85        36.88 o                         
  20   0  12       6968.37       6188.43        90.50 o                         
  22   0  12        175.18        177.59        11.12 o                         
  24   0  12         43.30         25.04         7.20 o                         
  26   0  12         38.23         21.23         7.62 o                         
  28   0  12       1497.48       1522.00        29.17 o                         
  30   0  12       1459.38       1894.28        33.96 o                         
  32   0  12        258.68        271.29        13.74 o                         
 -41   1  12        628.69        617.11        16.89 o                         
 -39   1  12        491.18        477.35        14.53 o                         
 -37   1  12        248.20        244.27        11.21 o                         
 -35   1  12         40.51         36.94         7.93 o                         
 -33   1  12       3316.92       3278.70        42.24 o                         
 -31   1  12        239.00        250.49        11.33 o                         
 -29   1  12        320.14        383.48        10.48 o                         
 -27   1  12        522.91        538.46        10.39 o                         
 -25   1  12        137.17        137.59         6.15 o                         
 -23   1  12        594.10        657.25        14.70 o                         
 -21   1  12        383.61        399.30         7.51 o                         
 -19   1  12       2029.30       2049.36        17.42 o                         
 -17   1  12       5488.86       5645.83        39.19 o                         
 -15   1  12        631.86        568.70         7.47 o                         
 -13   1  12       3618.27       3686.69        26.94 o                         
 -11   1  12       5948.04       6080.07        42.53 o                         
  -9   1  12        150.09        180.14         3.84 o                         
  -7   1  12       1300.32       1352.62        11.84 o                         
  -5   1  12       5246.46       5636.34        34.02 o                         
  -3   1  12       5202.03       5480.87        37.70 o                         
  -1   1  12       2851.78       2882.65        22.07 o                         
   1   1  12       5134.38       5567.57        38.29 o                         
   3   1  12       2403.76       2518.35        21.51 o                         
   5   1  12       1038.74        914.44        10.78 o                         
   7   1  12        348.73        381.58         8.16 o                         
   9   1  12        983.98        954.06        11.04 o                         
  11   1  12        293.23        235.86         6.29 o                         
  13   1  12       2618.28       2573.82        23.74 o                         
  15   1  12      10073.08      10158.38        73.99 o                         
  17   1  12          0.14         -2.28         4.79 o                         
  19   1  12          4.73          2.27         5.92 o                         
  21   1  12        315.62        273.15        10.52 o                         
  23   1  12        103.58        124.61        10.94 o                         
  25   1  12        460.69        459.61        16.71 o                         
  27   1  12        235.07        246.88        13.35 o                         
  29   1  12       2327.36       2549.22        56.14 o                         
  31   1  12        164.95        180.75        11.39 o                         
 -40   2  12        221.58        188.41         8.21 o                         
 -38   2  12        133.54        137.10         7.01 o                         
 -36   2  12        524.74        493.80        11.08 o                         
 -34   2  12         69.50         58.27         5.61 o                         
 -32   2  12        774.62        769.11        12.55 o                         
 -30   2  12         13.09          2.70         4.50 o                         
 -28   2  12        161.06        137.10         5.51 o                         
 -26   2  12        922.64        990.02        12.62 o                         
 -24   2  12       1174.18       1121.13        12.35 o                         
 -22   2  12         11.89         10.11         3.47 o                         
 -20   2  12       3574.30       3528.02        23.77 o                         
 -18   2  12        151.44        156.30         3.57 o                         
 -16   2  12        425.69        407.12         5.09 o                         
 -14   2  12       3945.85       3882.59        22.67 o                         
 -12   2  12       4903.92       4792.30        29.03 o                         
 -10   2  12      20528.85      21502.95       112.59 o                         
  -8   2  12       2860.08       3095.35        19.90 o                         
  -6   2  12         40.43         38.32         2.61 o                         
  -4   2  12         24.65         15.24         2.60 o                         
  -2   2  12         49.70         47.65         2.69 o                         
   0   2  12         92.38         60.38         2.85 o                         
   2   2  12       1812.87       1850.19        12.96 o                         
   4   2  12      15747.90      16541.86        92.98 o                         
   6   2  12        110.64         96.01         3.61 o                         
   8   2  12        154.12        119.87         3.95 o                         
  10   2  12       2920.23       2992.29        21.81 o                         
  12   2  12       6030.87       5966.14        40.28 o                         
  14   2  12        890.43        929.77        12.91 o                         
  16   2  12        129.35        122.32         5.96 o                         
  18   2  12        411.13        404.00         8.32 o                         
  20   2  12        333.98        292.86         8.92 o                         
  22   2  12        455.84        406.85        11.54 o                         
  24   2  12         14.51         14.69         8.37 o                         
  26   2  12         19.22         32.89         8.96 o                         
  28   2  12          0.07          2.29         8.83 o                         
  30   2  12        403.18        438.37        24.30 o                         
 -37   3  12        684.33        718.37        19.13 o                         
 -35   3  12          0.23          0.53         3.22 o                         
 -33   3  12        216.61        170.49         8.41 o                         
 -31   3  12         64.86         51.51         4.38 o                         
 -29   3  12          8.93          8.54         1.70 o                         
 -27   3  12        778.28        776.08        12.38 o                         
 -25   3  12        113.08        100.31         7.45 o                         
 -23   3  12         79.19         86.60         3.99 o                         
 -21   3  12        129.58        127.68         3.92 o                         
 -19   3  12       4103.65       3853.88        37.00 o                         
 -17   3  12      10508.34      10342.48        59.13 o                         
 -15   3  12        268.22        272.53         5.50 o                         
 -13   3  12       8364.47       8316.39        49.39 o                         
 -11   3  12       5604.49       5610.49        34.32 o                         
  -9   3  12          1.56          4.20         2.84 o                         
  -7   3  12       9131.09       9142.68        53.43 o                         
  -5   3  12       2457.94       2464.38        17.81 o                         
  -3   3  12       1462.07       1427.82        12.13 o                         
  -1   3  12       6871.68       6859.44        41.59 o                         
   1   3  12         23.91         23.49         3.46 o                         
   3   3  12       3411.48       3191.61        20.63 o                         
   5   3  12       1005.61       1013.74        10.25 o                         
   7   3  12        870.29        763.08        11.65 o                         
   9   3  12        154.87        101.19         4.26 o                         
  11   3  12       2333.37       2175.56        18.63 o                         
  13   3  12        347.15        359.13         6.76 o                         
  15   3  12        450.06        452.41         8.22 o                         
  17   3  12         17.63         13.25         4.36 o                         
  19   3  12        101.81        102.43         6.77 o                         
  21   3  12          0.92          1.72         5.73 o                         
  23   3  12        363.75        339.99        13.67 o                         
  25   3  12        127.08        143.29        11.34 o                         
  27   3  12       2421.16       2612.12        39.39 o                         
 -34   4  12        147.84        166.88        11.99 o                         
 -32   4  12         14.97         12.04         9.09 o                         
 -30   4  12       1861.66       1888.54        30.95 o                         
 -28   4  12         78.34         71.71        10.18 o                         
 -26   4  12        926.93        917.87        14.60 o                         
 -24   4  12        161.28        120.93         6.68 o                         
 -22   4  12        675.41        619.13        11.32 o                         
 -20   4  12        585.17        488.61        10.25 o                         
 -18   4  12       1657.65       1621.16        18.05 o                         
 -16   4  12        107.47         96.96         5.15 o                         
 -14   4  12       4243.45       4178.26        30.40 o                         
 -12   4  12          1.36          3.66         2.76 o                         
 -10   4  12         22.60         34.17         3.91 o                         
  -8   4  12       3011.46       3047.14        20.17 o                         
  -6   4  12       4366.08       4191.74        26.11 o                         
  -4   4  12         46.89         51.88         3.45 o                         
  -2   4  12         67.43         74.67         3.73 o                         
   0   4  12       1018.35       1033.21        10.42 o                         
   2   4  12        511.94        491.01         6.91 o                         
   4   4  12       1387.92       1268.24        15.59 o                         
   6   4  12        356.59        375.69         5.49 o                         
   8   4  12       1751.99       2013.97        15.16 o                         
  10   4  12       1810.84       1920.75        14.65 o                         
  12   4  12        883.16        903.85        13.96 o                         
  14   4  12        897.47        903.31        13.97 o                         
  16   4  12          4.60         13.04         4.47 o                         
  18   4  12        189.60        179.73         7.21 o                         
  20   4  12         82.09         80.33         6.22 o                         
  22   4  12        472.74        452.84        18.00 o                         
  24   4  12        106.96        110.02        13.12 o                         
 -27   5  12          0.12          5.08         9.98 o                         
 -25   5  12          0.05          6.95         6.12 o                         
 -23   5  12       1940.68       1986.60        29.10 o                         
 -21   5  12        900.41        964.38        17.09 o                         
 -19   5  12         68.21         52.61         5.66 o                         
 -17   5  12         49.96         54.90         5.41 o                         
 -15   5  12         20.04         16.76         4.60 o                         
 -13   5  12         22.37         23.08         4.38 o                         
 -11   5  12        286.29        316.00         6.70 o                         
  -9   5  12          0.28         -1.02         3.57 o                         
  -7   5  12          0.00          4.90         3.60 o                         
  -5   5  12         21.55         24.11         4.08 o                         
  -3   5  12          3.35         11.89         3.21 o                         
  -1   5  12        381.20        390.91         7.79 o                         
   1   5  12         19.39          9.39         3.30 o                         
   3   5  12       1799.24       1767.56        15.45 o                         
   5   5  12        477.09        454.77        10.18 o                         
   7   5  12        980.31        956.19        16.31 o                         
   9   5  12       3261.72       3200.03        24.61 o                         
  11   5  12        599.36        601.77         8.24 o                         
  13   5  12       1943.94       2000.46        17.31 o                         
  15   5  12       1539.39       1533.46        19.00 o                         
  17   5  12          3.94         11.52        11.78 o                         
 -18   6  12         66.94         71.32        17.41 o                         
 -16   6  12        230.59        205.72        21.20 o                         
 -14   6  12         10.58         19.74         8.74 o                         
 -12   6  12        711.06        800.16        21.55 o                         
 -10   6  12        799.58        831.13        33.96 o                         
  -8   6  12        543.53        567.94        15.55 o                         
  -6   6  12         10.99         13.29         7.80 o                         
  -4   6  12         29.30         36.92         8.27 o                         
  -2   6  12        372.83        389.79        13.53 o                         
   0   6  12         66.14         65.55         8.94 o                         
   2   6  12         25.67         23.28        12.00 o                         
   4   6  12          1.40         -1.94         9.24 o                         
   6   6  12        567.79        660.49        33.37 o                         
   8   6  12          3.14        -14.00        19.11 o                         
 -41   1  13        373.27        412.58        14.48 o                         
 -39   1  13         15.93         26.38         8.31 o                         
 -37   1  13        424.63        430.68        20.17 o                         
 -35   1  13        632.30        650.36        18.68 o                         
 -33   1  13       5116.34       5204.70        60.56 o                         
 -31   1  13       4738.41       4851.53        49.24 o                         
 -29   1  13        623.94        626.09        14.10 o                         
 -27   1  13        484.30        505.75        10.28 o                         
 -25   1  13        482.22        454.30         9.49 o                         
 -23   1  13          5.00          4.73         3.90 o                         
 -21   1  13        743.68        608.16         7.89 o                         
 -19   1  13        167.69        223.40         5.29 o                         
 -17   1  13          7.27         22.85         3.34 o                         
 -15   1  13         91.94         85.54         3.83 o                         
 -13   1  13       1926.12       2041.64        17.11 o                         
 -11   1  13       2935.56       2805.93        19.19 o                         
  -9   1  13       1929.54       1816.84        13.74 o                         
  -7   1  13      10338.24      10567.37        57.17 o                         
  -5   1  13       1620.53       1461.85        11.80 o                         
  -3   1  13         21.14          5.08         2.98 o                         
  -1   1  13       7630.67       8191.11        50.86 o                         
   1   1  13        648.30        650.27         8.10 o                         
   3   1  13        374.33        338.83         9.27 o                         
   5   1  13        696.96        649.28        11.28 o                         
   7   1  13       1627.30       1712.09        15.78 o                         
   9   1  13        117.59        131.48         5.04 o                         
  11   1  13       1980.06       1963.34        18.23 o                         
  13   1  13       6327.05       6062.86        47.18 o                         
  15   1  13      10322.07      10285.80        75.16 o                         
  17   1  13        235.81        198.41         7.52 o                         
  19   1  13       1305.71       1160.50        28.09 o                         
  21   1  13       1243.94       1253.58        27.07 o                         
  23   1  13        244.19        237.36        17.86 o                         
  25   1  13        761.89        788.06        21.70 o                         
  27   1  13          0.06          1.64         9.02 o                         
  29   1  13       1484.24       1657.69        29.18 o                         
 -40   2  13        716.71        761.08        13.46 o                         
 -38   2  13        612.63        638.31        12.07 o                         
 -36   2  13        304.20        265.46         8.72 o                         
 -34   2  13        465.46        499.25        13.77 o                         
 -32   2  13        174.13        135.35         6.44 o                         
 -30   2  13        857.72        786.72        12.50 o                         
 -28   2  13         55.84         49.78         4.24 o                         
 -26   2  13       3016.91       2909.48        24.37 o                         
 -24   2  13       1373.13       1341.55        15.07 o                         
 -22   2  13       1039.51        999.23        13.09 o                         
 -20   2  13       1448.00       1476.56        11.79 o                         
 -18   2  13        337.05        351.92         5.02 o                         
 -16   2  13          1.76          7.87         2.47 o                         
 -14   2  13       4155.75       4107.98        24.02 o                         
 -12   2  13        763.44        815.04         7.47 o                         
 -10   2  13       4061.82       4259.91        24.61 o                         
  -8   2  13        314.10        239.78         4.52 o                         
  -6   2  13       1582.20       1613.12        11.89 o                         
  -4   2  13       1864.94       1834.93        12.70 o                         
  -2   2  13       2514.62       2648.83        18.56 o                         
   0   2  13         73.88        108.69         3.85 o                         
   2   2  13      15830.52      16175.17        86.40 o                         
   4   2  13        831.94        824.46         8.35 o                         
   6   2  13        678.20        731.76         8.36 o                         
   8   2  13       3802.96       3781.20        24.40 o                         
  10   2  13       5779.19       5672.07        36.60 o                         
  12   2  13        700.09        687.07        10.66 o                         
  14   2  13        716.00        719.64         9.82 o                         
  16   2  13       1161.19       1095.47        20.88 o                         
  18   2  13          0.60          0.92         5.50 o                         
  20   2  13         27.29         39.71         8.29 o                         
  22   2  13        507.57        502.60        16.30 o                         
  24   2  13        245.54        211.47        11.69 o                         
  26   2  13          5.38          5.91         8.48 o                         
  28   2  13          6.25         11.12         8.91 o                         
 -37   3  13        441.78        510.06        13.41 o                         
 -35   3  13         36.17         21.61         7.29 o                         
 -33   3  13        176.82        163.80         5.23 o                         
 -31   3  13        135.14        112.04         6.78 o                         
 -29   3  13        201.32        216.35         7.89 o                         
 -27   3  13        245.62        235.16         5.33 o                         
 -25   3  13        976.75        869.68        16.22 o                         
 -23   3  13       1205.83       1114.91        13.12 o                         
 -21   3  13        394.87        476.91         7.06 o                         
 -19   3  13          9.62          7.17         2.53 o                         
 -17   3  13       9324.01       9164.90        50.70 o                         
 -15   3  13        159.66        159.45         3.90 o                         
 -13   3  13       1007.95        999.94        12.34 o                         
 -11   3  13       5895.18       5963.46        36.78 o                         
  -9   3  13        259.23        251.43         4.50 o                         
  -7   3  13       1897.29       1955.66        14.61 o                         
  -5   3  13       2894.52       2951.97        19.84 o                         
  -3   3  13        279.49        311.57         5.56 o                         
  -1   3  13        567.86        516.09         7.03 o                         
   1   3  13         25.98         43.26         3.77 o                         
   3   3  13       1066.28       1110.86         9.88 o                         
   5   3  13         16.22         27.14         3.58 o                         
   7   3  13        614.87        522.55         7.69 o                         
   9   3  13        422.03        313.51         5.68 o                         
  11   3  13         26.80         36.48         4.38 o                         
  13   3  13        152.87        133.02         5.49 o                         
  15   3  13        293.46        316.91         7.18 o                         
  17   3  13         33.45         33.94         5.42 o                         
  19   3  13        372.92        350.61         9.04 o                         
  21   3  13         66.86         66.65         7.88 o                         
  23   3  13        326.35        384.64        14.45 o                         
  25   3  13        587.41        546.55        25.53 o                         
 -34   4  13        382.12        382.36        22.44 o                         
 -32   4  13        100.32         85.63        10.44 o                         
 -30   4  13          0.29         -2.77         8.56 o                         
 -28   4  13        834.25        815.46        19.16 o                         
 -26   4  13        559.44        510.71        12.69 o                         
 -24   4  13        455.18        482.28        12.33 o                         
 -22   4  13         36.36         36.31         5.65 o                         
 -20   4  13         24.33         21.37         3.69 o                         
 -18   4  13       1115.53       1069.46        14.05 o                         
 -16   4  13         24.23         20.33         4.51 o                         
 -14   4  13        703.74        738.84         9.79 o                         
 -12   4  13         23.59         20.09         3.03 o                         
 -10   4  13       1417.49       1376.67        11.59 o                         
  -8   4  13        426.94        407.47         6.80 o                         
  -6   4  13       2126.57       2076.86        15.41 o                         
  -4   4  13       1679.35       1598.93        14.27 o                         
  -2   4  13        114.17         99.01         4.05 o                         
   0   4  13          0.00          6.71         3.31 o                         
   2   4  13       1283.57       1117.05        11.02 o                         
   4   4  13          0.19         -1.91         3.95 o                         
   6   4  13        462.11        372.57         6.24 o                         
   8   4  13       5252.43       4862.36        28.32 o                         
  10   4  13        364.70        318.70         7.01 o                         
  12   4  13       1075.87       1103.37        13.28 o                         
  14   4  13          0.56          8.79         4.69 o                         
  16   4  13         52.38         50.43         5.35 o                         
  18   4  13         30.80         20.81         5.52 o                         
  20   4  13        285.04        281.07         9.95 o                         
  22   4  13        109.47        125.63        21.20 o                         
 -27   5  13       1162.70       1344.45        30.45 o                         
 -25   5  13       2506.18       2777.37        46.52 o                         
 -23   5  13        317.12        239.71        12.81 o                         
 -21   5  13       1982.94       2082.04        25.47 o                         
 -19   5  13        381.31        421.14        10.16 o                         
 -17   5  13        176.98        167.13         7.00 o                         
 -15   5  13         35.86         31.63         4.99 o                         
 -13   5  13         86.71         99.17         5.94 o                         
 -11   5  13        332.26        329.13         8.03 o                         
  -9   5  13        642.16        608.98         9.33 o                         
  -7   5  13        898.39       1007.10        12.27 o                         
  -5   5  13        447.06        444.52         7.95 o                         
  -3   5  13        425.09        433.72         8.25 o                         
  -1   5  13         40.60         36.95         3.73 o                         
   1   5  13          8.68         19.37         3.68 o                         
   3   5  13        253.79        230.68         6.61 o                         
   5   5  13        247.56        299.05         6.40 o                         
   7   5  13        183.60        206.65         6.27 o                         
   9   5  13       1808.83       1730.15        24.22 o                         
  11   5  13         30.32         32.52         3.82 o                         
  13   5  13          5.04         10.60         4.94 o                         
  15   5  13        738.47        853.78        30.49 o                         
 -16   6  13        210.85        186.75        20.42 o                         
 -14   6  13        606.15        726.41        26.11 o                         
 -12   6  13       1277.45       1445.75        30.32 o                         
 -10   6  13       1227.20       1333.53        29.01 o                         
  -8   6  13        183.77        187.70        10.94 o                         
  -6   6  13         34.14         55.36         9.01 o                         
  -4   6  13        558.85        568.14        15.77 o                         
  -2   6  13          0.34         -0.21         7.84 o                         
   0   6  13         30.31         40.17         8.69 o                         
   2   6  13       1132.49       1254.18        31.87 o                         
   4   6  13          9.02          7.74         9.93 o                         
 -42   0  14         33.69         35.07        13.48 o                         
 -40   0  14         26.25         34.66        20.74 o                         
 -38   0  14        136.76        163.13        13.83 o                         
 -36   0  14       3613.84       3696.89       142.91 o                         
 -34   0  14         98.61         91.30        10.88 o                         
 -32   0  14        712.03        723.34        16.88 o                         
 -30   0  14         66.23         62.69         8.07 o                         
 -28   0  14        607.68        566.28        15.51 o                         
 -26   0  14          0.16          1.98         5.60 o                         
 -24   0  14        415.88        484.57        10.49 o                         
 -22   0  14        171.25        164.25         6.32 o                         
 -20   0  14       1560.03       1612.92        18.37 o                         
 -18   0  14       9874.61      10283.72        80.71 o                         
 -16   0  14       2426.23       2423.81        29.23 o                         
 -14   0  14       1433.41       1700.94        21.19 o                         
 -12   0  14       1298.44       1194.08        14.40 o                         
 -10   0  14       5129.97       5132.02        43.01 o                         
  -8   0  14       8686.40       9094.21        68.20 o                         
  -6   0  14       5729.71       5923.72        44.22 o                         
  -4   0  14       4106.52       4663.60        39.61 o                         
  -2   0  14       4819.29       5150.33        39.45 o                         
   0   0  14       2669.73       2673.97        23.35 o                         
   2   0  14       7321.19       7137.53        60.72 o                         
   4   0  14          0.03          4.74         3.79 o                         
   6   0  14        142.67        151.48         7.47 o                         
   8   0  14         69.33         55.21         5.88 o                         
  10   0  14       1071.47       1064.37        18.87 o                         
  12   0  14       2457.23       2386.44        27.86 o                         
  14   0  14       1359.62       1339.43        28.10 o                         
  16   0  14         22.42         64.71         6.27 o                         
  18   0  14       8941.24       8682.32       111.57 o                         
  20   0  14        689.63        755.46        18.70 o                         
  22   0  14       1295.51       1241.04        39.06 o                         
  24   0  14          8.42          7.15        11.19 o                         
  26   0  14        128.31        139.88         9.73 o                         
  28   0  14       1433.00       1463.95        44.69 o                         
 -41   1  14       1100.88       1122.13        42.01 o                         
 -39   1  14        855.74        839.56        26.49 o                         
 -37   1  14        207.36        196.55        10.73 o                         
 -35   1  14          1.03         -5.12         7.34 o                         
 -33   1  14       3515.33       3503.71        44.69 o                         
 -31   1  14        410.70        427.11        11.38 o                         
 -29   1  14        817.16        858.57        15.27 o                         
 -27   1  14       1714.81       1771.38        18.79 o                         
 -25   1  14       2278.33       2263.53        21.87 o                         
 -23   1  14       2195.51       2289.10        18.64 o                         
 -21   1  14        581.61        546.09         9.55 o                         
 -19   1  14       1386.97       1519.01        14.50 o                         
 -17   1  14        255.57        297.71         5.90 o                         
 -15   1  14        291.62        298.46         5.76 o                         
 -13   1  14        248.40        193.18         5.12 o                         
 -11   1  14          0.12         10.94         2.70 o                         
  -9   1  14       1687.90       1827.37        13.18 o                         
  -7   1  14        571.46        606.68         6.78 o                         
  -5   1  14       3104.60       3737.60        24.50 o                         
  -3   1  14         79.32        100.84         3.99 o                         
  -1   1  14        972.96       1063.13        11.47 o                         
   1   1  14       7602.22       7929.55        53.37 o                         
   3   1  14       1874.02       1837.49        16.25 o                         
   5   1  14         47.22         52.19         6.12 o                         
   7   1  14       2229.95       2175.85        19.01 o                         
   9   1  14        783.89        699.35        11.44 o                         
  11   1  14        150.58        150.21         5.70 o                         
  13   1  14        188.37        174.55         6.50 o                         
  15   1  14       4958.82       4632.77        38.45 o                         
  17   1  14       1428.36       1248.54        23.91 o                         
  19   1  14         24.97         42.29         7.64 o                         
  21   1  14        612.86        576.96        21.59 o                         
  23   1  14          6.58          9.10         8.76 o                         
  25   1  14        115.13        131.03        21.66 o                         
  27   1  14        138.81        134.72        16.62 o                         
  29   1  14       2055.93       2163.70        51.25 o                         
 -40   2  14       2394.90       2471.93        31.55 o                         
 -38   2  14          2.81          8.56         5.70 o                         
 -36   2  14        561.17        555.28        11.21 o                         
 -34   2  14        188.95        165.74         7.87 o                         
 -32   2  14        122.76         92.94        12.17 o                         
 -30   2  14       1174.59       1176.48        15.89 o                         
 -28   2  14        112.58        107.18         5.53 o                         
 -26   2  14          0.06         -2.68         4.17 o                         
 -24   2  14       1351.02       1267.50        13.14 o                         
 -22   2  14       3361.17       3384.28        22.23 o                         
 -20   2  14         10.40         11.53         2.98 o                         
 -18   2  14        486.53        489.26         6.32 o                         
 -16   2  14          4.83          5.48         2.63 o                         
 -14   2  14         72.06         74.41         3.11 o                         
 -12   2  14       1106.37       1253.86        10.01 o                         
 -10   2  14        517.25        552.91         6.12 o                         
  -8   2  14         75.99         67.81         3.67 o                         
  -6   2  14        344.57        346.14         6.00 o                         
  -4   2  14        988.24       1047.72         8.87 o                         
  -2   2  14         85.32         84.63         3.45 o                         
   0   2  14       1631.95       1724.79        14.61 o                         
   2   2  14       1044.58        976.56         8.73 o                         
   4   2  14       2733.94       2811.55        20.89 o                         
   6   2  14        168.21        150.60         4.50 o                         
   8   2  14       6692.37       6807.38        40.19 o                         
  10   2  14       1114.10        972.06        11.37 o                         
  12   2  14        176.33        173.67         7.08 o                         
  14   2  14        495.91        459.57         8.32 o                         
  16   2  14        230.45        216.56         7.99 o                         
  18   2  14        112.04         86.34         9.42 o                         
  20   2  14        426.32        460.11        12.69 o                         
  22   2  14         10.17          2.81         8.35 o                         
  24   2  14        594.98        726.78        27.61 o                         
  26   2  14        883.35        968.70        21.71 o                         
 -37   3  14        669.19        727.74        15.97 o                         
 -35   3  14        836.17        925.93        17.76 o                         
 -33   3  14       1043.35        973.24        14.12 o                         
 -31   3  14        631.73        592.85        23.89 o                         
 -29   3  14        300.86        248.98         9.97 o                         
 -27   3  14         16.26         14.03         6.66 o                         
 -25   3  14         32.09         18.04         3.45 o                         
 -23   3  14        213.52        180.67         4.59 o                         
 -21   3  14        161.89        168.65         6.92 o                         
 -19   3  14        447.59        449.67         5.87 o                         
 -17   3  14      13523.62      13170.67        71.09 o                         
 -15   3  14       9778.07       9647.66        54.10 o                         
 -13   3  14        396.39        368.24         5.89 o                         
 -11   3  14       1342.51       1343.54        11.92 o                         
  -9   3  14         16.81         15.21         2.95 o                         
  -7   3  14       2215.26       2239.24        15.49 o                         
  -5   3  14       1844.76       1779.77        13.97 o                         
  -3   3  14        111.51        110.17         4.22 o                         
  -1   3  14        454.42        392.54         6.39 o                         
   1   3  14       1693.86       1657.95        15.11 o                         
   3   3  14        562.29        541.30         6.75 o                         
   5   3  14         38.20         51.65         3.22 o                         
   7   3  14       5048.35       4659.61        30.76 o                         
   9   3  14       4229.10       3881.81        26.68 o                         
  11   3  14          1.69          3.57         4.23 o                         
  13   3  14       1954.33       1844.74        20.68 o                         
  15   3  14          0.40          1.91         5.21 o                         
  17   3  14       2021.19       1977.35        24.31 o                         
  19   3  14       1526.76       1512.32        20.89 o                         
  21   3  14          0.70          5.52         6.90 o                         
  23   3  14        633.49        729.56        23.24 o                         
  25   3  14       1139.63       1181.25        24.59 o                         
 -32   4  14         70.35         44.96         9.34 o                         
 -30   4  14         19.09          6.08         8.77 o                         
 -28   4  14         21.24         20.21         8.60 o                         
 -26   4  14       1096.14       1008.51        17.74 o                         
 -24   4  14       2902.87       2870.32        29.75 o                         
 -22   4  14        177.88        158.39         7.17 o                         
 -20   4  14       1217.43       1192.76        17.98 o                         
 -18   4  14         58.43         48.73         5.34 o                         
 -16   4  14         88.62        109.92         4.25 o                         
 -14   4  14       1409.31       1458.48        15.00 o                         
 -12   4  14       1679.89       1728.80        14.98 o                         
 -10   4  14         80.60        101.60         4.09 o                         
  -8   4  14       1118.82       1124.46        10.87 o                         
  -6   4  14        617.34        632.29         9.56 o                         
  -4   4  14        148.77        164.28         4.74 o                         
  -2   4  14         84.33         62.12         3.90 o                         
   0   4  14        296.32        229.73         5.41 o                         
   2   4  14        481.13        470.23         7.24 o                         
   4   4  14        937.17        766.57        10.70 o                         
   6   4  14         72.43         90.83         3.58 o                         
   8   4  14        968.89        780.27         9.07 o                         
  10   4  14        623.56        653.84        10.16 o                         
  12   4  14        138.13        154.41         6.23 o                         
  14   4  14         44.35         60.21         5.55 o                         
  16   4  14         28.44         25.83         7.31 o                         
  18   4  14        272.92        305.72        10.13 o                         
  20   4  14        213.41        215.73        11.48 o                         
 -27   5  14        988.95       1045.76        42.14 o                         
 -25   5  14         51.47         52.87        18.32 o                         
 -23   5  14         11.21          9.68         7.08 o                         
 -21   5  14        419.49        456.56        11.01 o                         
 -19   5  14        194.71        208.42         9.14 o                         
 -17   5  14        138.62        128.73         6.92 o                         
 -15   5  14          8.78          1.93         4.98 o                         
 -13   5  14        248.98        265.41         7.22 o                         
 -11   5  14        123.51        123.00         5.48 o                         
  -9   5  14        259.55        215.23         7.17 o                         
  -7   5  14        201.87        227.74         6.38 o                         
  -5   5  14       1418.43       1382.13        17.19 o                         
  -3   5  14          6.69          5.15         4.09 o                         
  -1   5  14         87.01         87.86         4.69 o                         
   1   5  14        318.25        332.84         6.96 o                         
   3   5  14        195.53        134.19         5.42 o                         
   5   5  14        538.07        584.15        11.05 o                         
   7   5  14          7.13         11.76         5.13 o                         
   9   5  14        929.79       1046.56        16.48 o                         
  11   5  14        296.53        282.96        11.20 o                         
  13   5  14         42.72         46.62         9.43 o                         
  15   5  14        736.48        838.20        30.49 o                         
 -14   6  14        449.97        503.97        27.09 o                         
 -12   6  14        769.21        964.35        24.41 o                         
 -10   6  14        100.36        116.33        10.25 o                         
  -8   6  14        700.44        781.42        18.52 o                         
  -6   6  14         97.46        101.46         9.69 o                         
  -4   6  14          0.02         10.22         8.89 o                         
  -2   6  14        248.01        243.04        14.74 o                         
   0   6  14        614.12        759.57        22.65 o                         
   2   6  14         18.18         51.56        14.40 o                         
 -41   1  15        101.59         83.55        12.94 o                         
 -39   1  15         66.07         41.42         8.59 o                         
 -37   1  15        355.29        318.11        14.33 o                         
 -35   1  15         14.56         22.53         7.53 o                         
 -33   1  15         70.99         61.84         8.27 o                         
 -31   1  15         57.54         61.31         6.75 o                         
 -29   1  15       1129.10       1130.53        15.87 o                         
 -27   1  15       2195.24       2268.25        22.42 o                         
 -25   1  15        167.51        146.27         6.53 o                         
 -23   1  15        119.93        103.87         4.55 o                         
 -21   1  15         28.53         22.32         3.56 o                         
 -19   1  15         89.39         97.23         4.07 o                         
 -17   1  15        529.12        531.49         7.88 o                         
 -15   1  15       1160.49       1127.43        11.92 o                         
 -13   1  15         90.64         60.44         3.55 o                         
 -11   1  15        237.69        289.61         5.15 o                         
  -9   1  15       1202.29       1188.22         9.59 o                         
  -7   1  15       2564.66       2494.93        17.13 o                         
  -5   1  15       6789.93       6861.19        39.45 o                         
  -3   1  15       3706.54       3765.18        24.91 o                         
  -1   1  15       1069.55        968.50         9.57 o                         
   1   1  15         39.25         41.11         3.47 o                         
   3   1  15       2676.21       2740.71        20.95 o                         
   5   1  15       3582.77       3563.75        32.92 o                         
   7   1  15       8464.16       8280.57        56.75 o                         
   9   1  15       1228.81       1166.88        23.02 o                         
  11   1  15       1248.43       1281.23        22.21 o                         
  13   1  15         46.53         48.49         5.27 o                         
  15   1  15       2636.21       2425.04        29.08 o                         
  17   1  15        138.98        104.55         8.63 o                         
  19   1  15         20.94         28.97         7.77 o                         
  21   1  15        355.51        319.33        14.45 o                         
  23   1  15        526.97        473.05        17.16 o                         
  25   1  15         20.28         32.89         9.07 o                         
  27   1  15       2113.56       2389.91        52.23 o                         
 -38   2  15         25.94         24.75         6.79 o                         
 -36   2  15       1543.30       1489.80        19.31 o                         
 -34   2  15        367.11        402.64        12.20 o                         
 -32   2  15        900.54        942.90        14.39 o                         
 -30   2  15       5303.33       5285.77        47.06 o                         
 -28   2  15       1341.82       1355.08        15.61 o                         
 -26   2  15       1295.24       1204.70        13.38 o                         
 -24   2  15       1106.32       1031.75        11.38 o                         
 -22   2  15       2354.24       2323.67        16.92 o                         
 -20   2  15       6154.19       5999.02        35.64 o                         
 -18   2  15        899.59        958.50         8.85 o                         
 -16   2  15        233.04        269.72         4.94 o                         
 -14   2  15        198.31        181.06         4.08 o                         
 -12   2  15       8928.93       9057.58        50.61 o                         
 -10   2  15        957.53        979.40         9.90 o                         
  -8   2  15       1716.12       1617.25        12.99 o                         
  -6   2  15        662.06        568.14         7.47 o                         
  -4   2  15        246.74        255.75         4.78 o                         
  -2   2  15        595.74        641.19         7.58 o                         
   0   2  15       1129.20       1136.31        13.02 o                         
   2   2  15        112.44         99.43         3.65 o                         
   4   2  15        303.18        312.76         6.08 o                         
   6   2  15         97.46        101.98         4.20 o                         
   8   2  15        468.97        386.33         6.79 o                         
  10   2  15       2489.82       2574.52        24.66 o                         
  12   2  15          9.99          6.88         4.59 o                         
  14   2  15       3090.78       3041.69        31.13 o                         
  16   2  15       1846.30       1676.67        23.95 o                         
  18   2  15       1041.75        872.07        19.27 o                         
  20   2  15        156.83        165.67        11.39 o                         
  22   2  15        290.74        355.66        17.88 o                         
  24   2  15       1019.71        986.62        25.02 o                         
  26   2  15        430.05        471.18        15.91 o                         
 -37   3  15         41.59         35.27        10.94 o                         
 -35   3  15        964.31       1038.46        22.16 o                         
 -33   3  15         27.66         25.00         4.39 o                         
 -31   3  15         72.17         83.17         5.48 o                         
 -29   3  15         74.66         64.74         4.78 o                         
 -27   3  15         49.30         58.83         4.19 o                         
 -25   3  15         86.45         74.09         4.04 o                         
 -23   3  15         39.71         30.56         3.50 o                         
 -21   3  15        704.34        655.48         8.48 o                         
 -19   3  15        568.48        543.85         6.86 o                         
 -17   3  15        939.45       1001.19         9.71 o                         
 -15   3  15        684.76        692.67         6.98 o                         
 -13   3  15       4047.94       3954.18        26.74 o                         
 -11   3  15        546.01        560.12        10.34 o                         
  -9   3  15       3035.43       2900.19        19.01 o                         
  -7   3  15        164.06        208.72         4.64 o                         
  -5   3  15        576.67        583.98         7.09 o                         
  -3   3  15       1330.79       1254.98        11.98 o                         
  -1   3  15         59.22         85.54         4.31 o                         
   1   3  15         63.38         77.93         4.85 o                         
   3   3  15       2049.05       1933.79        14.88 o                         
   5   3  15         45.08         46.49         3.76 o                         
   7   3  15        565.81        451.83         7.02 o                         
   9   3  15        467.33        379.90         9.94 o                         
  11   3  15         50.40         43.50         4.72 o                         
  13   3  15         70.54         61.74         5.37 o                         
  15   3  15        163.36        166.28         8.32 o                         
  17   3  15        201.50        245.25         9.46 o                         
  19   3  15          4.32         -3.60         6.63 o                         
  21   3  15        100.63        109.06        13.51 o                         
  23   3  15        209.36        268.49        16.36 o                         
 -32   4  15          1.82         -9.81         9.81 o                         
 -30   4  15        171.73        176.58        11.77 o                         
 -28   4  15         40.85         40.73         9.05 o                         
 -26   4  15         97.84         75.25         9.45 o                         
 -24   4  15        251.68        226.89         8.35 o                         
 -22   4  15       2081.12       2007.47        35.79 o                         
 -20   4  15        133.33        117.15         6.67 o                         
 -18   4  15       1803.08       1719.73        29.03 o                         
 -16   4  15         13.47         11.73         3.71 o                         
 -14   4  15       1007.33        987.13        11.36 o                         
 -12   4  15        620.48        583.23        10.81 o                         
 -10   4  15       1146.48       1154.64        11.83 o                         
  -8   4  15         29.98         31.67         3.77 o                         
  -6   4  15        381.98        399.57         6.59 o                         
  -4   4  15        380.66        311.46         6.01 o                         
  -2   4  15       1294.69       1210.89        11.84 o                         
   0   4  15         66.32         70.60         4.25 o                         
   2   4  15       1061.86        997.83        10.83 o                         
   4   4  15        644.95        603.88        10.73 o                         
   6   4  15         70.14         92.01         5.50 o                         
   8   4  15        159.11        122.12         4.55 o                         
  10   4  15       1018.11       1091.77        14.80 o                         
  12   4  15        142.98        155.45         7.84 o                         
  14   4  15       1462.71       1415.51        21.92 o                         
  16   4  15        371.06        366.88        10.78 o                         
  18   4  15         80.04        127.32        10.39 o                         
 -25   5  15         86.13         79.44        13.94 o                         
 -23   5  15        339.20        364.06        21.84 o                         
 -21   5  15        413.77        438.56        11.16 o                         
 -19   5  15        137.84        127.03         7.20 o                         
 -17   5  15        547.09        558.85        13.37 o                         
 -15   5  15        325.35        362.96         9.57 o                         
 -13   5  15       1901.13       1962.33        27.97 o                         
 -11   5  15          2.03         -2.67         4.46 o                         
  -9   5  15         51.17         39.46         4.71 o                         
  -7   5  15         25.64         32.66         4.54 o                         
  -5   5  15        862.24        877.80        12.03 o                         
  -3   5  15          6.69          6.24         4.39 o                         
  -1   5  15        188.01        192.01         6.63 o                         
   1   5  15        378.13        468.12         9.00 o                         
   3   5  15        117.88        162.99         6.46 o                         
   5   5  15        298.08        296.89         8.05 o                         
   7   5  15       4831.08       4948.09        41.07 o                         
   9   5  15       1637.98       1712.07        21.61 o                         
  11   5  15         84.59         90.60        10.17 o                         
  13   5  15         21.75         28.26         9.25 o                         
 -10   6  15        553.51        543.69        20.68 o                         
  -8   6  15        166.13        198.19        13.58 o                         
  -6   6  15       1789.12       2169.65        56.80 o                         
  -4   6  15         86.02         60.98        14.92 o                         
  -2   6  15        308.30        336.07        21.59 o                         
 -40   0  16        467.35        471.47        19.49 o                         
 -38   0  16       5123.04       5112.20        96.38 o                         
 -36   0  16       4011.13       4033.00       126.09 o                         
 -34   0  16         10.55         36.43        10.39 o                         
 -32   0  16       1324.77       1328.80        23.72 o                         
 -30   0  16         28.85         24.79         7.64 o                         
 -28   0  16       1585.07       1538.27        25.24 o                         
 -26   0  16        318.59        326.65         8.89 o                         
 -24   0  16       2552.53       2439.63        33.82 o                         
 -22   0  16       3438.99       3642.35        39.20 o                         
 -20   0  16       1996.49       1795.82        21.73 o                         
 -18   0  16       3460.08       3569.19        33.28 o                         
 -16   0  16       2992.42       2715.59        26.75 o                         
 -14   0  16        394.26        435.58         8.79 o                         
 -12   0  16      10057.69      10045.71        72.06 o                         
 -10   0  16       1643.11       1780.51        21.11 o                         
  -8   0  16         54.13         94.02         5.59 o                         
  -6   0  16         33.31         31.36         4.34 o                         
  -4   0  16      11179.94      11603.39        90.13 o                         
  -2   0  16        523.16        411.85         9.35 o                         
   0   0  16        396.59        477.82        11.65 o                         
   2   0  16        614.17        651.46        11.77 o                         
   4   0  16        869.41        849.02        12.68 o                         
   6   0  16        220.63        213.14         8.33 o                         
   8   0  16        235.38        214.78         7.87 o                         
  10   0  16      25774.36      25393.75       213.45 o                         
  12   0  16       7915.36       7918.60       105.16 o                         
  14   0  16       2241.34       2143.72        56.73 o                         
  16   0  16        104.15         88.91        12.26 o                         
  18   0  16        174.37        167.51        20.42 o                         
  20   0  16        113.83        104.43        19.63 o                         
  22   0  16          0.23        -17.27        17.27 o                         
  24   0  16       1028.48       1121.01        44.23 o                         
  26   0  16         63.37         64.91        19.24 o                         
 -39   1  16       1096.65       1124.35        24.38 o                         
 -37   1  16        243.14        260.59        11.80 o                         
 -35   1  16       1519.42       1496.86        25.67 o                         
 -33   1  16        137.92        133.69         7.95 o                         
 -31   1  16         66.97         67.30         6.79 o                         
 -29   1  16         25.09         25.55         5.51 o                         
 -27   1  16        806.44        831.80        13.28 o                         
 -25   1  16       1354.79       1383.96        13.79 o                         
 -23   1  16         16.72         14.47         3.85 o                         
 -21   1  16        720.56        727.68         8.60 o                         
 -19   1  16        740.85        757.68         9.32 o                         
 -17   1  16        405.52        415.51         7.26 o                         
 -15   1  16        600.84        670.62        12.33 o                         
 -13   1  16       1223.01       1268.81        11.47 o                         
 -11   1  16       1090.94       1179.06        10.93 o                         
  -9   1  16       1062.37       1135.63         9.71 o                         
  -7   1  16        437.33        461.00         6.19 o                         
  -5   1  16       1839.22       1997.24        15.64 o                         
  -3   1  16         11.50          4.38         2.92 o                         
  -1   1  16        996.74        978.70         9.89 o                         
   1   1  16        272.59        299.15         7.04 o                         
   3   1  16         66.11         63.24         3.99 o                         
   5   1  16       2156.69       2201.07        18.32 o                         
   7   1  16       1297.18       1292.09        14.32 o                         
   9   1  16      11788.40      11501.14        72.33 o                         
  11   1  16        223.62        256.93         7.91 o                         
  13   1  16       1863.48       1689.72        26.50 o                         
  15   1  16         75.49         69.27        10.11 o                         
  17   1  16        137.35        160.30         9.81 o                         
  19   1  16         10.20          9.51         7.17 o                         
  21   1  16          4.04          4.62         8.87 o                         
  23   1  16         21.50         37.12         9.61 o                         
  25   1  16        143.15        141.71        11.91 o                         
 -38   2  16         48.57         42.84         7.52 o                         
 -36   2  16         13.28         13.91         6.73 o                         
 -34   2  16         83.10         88.51         5.93 o                         
 -32   2  16        103.08         82.88         5.65 o                         
 -30   2  16        414.90        398.62         8.59 o                         
 -28   2  16       1078.57       1057.64        13.64 o                         
 -26   2  16        928.52        932.33        12.53 o                         
 -24   2  16        126.72        125.09         5.30 o                         
 -22   2  16        217.50        209.71         6.69 o                         
 -20   2  16       4202.70       4266.96        27.04 o                         
 -18   2  16       3999.56       4083.69        24.87 o                         
 -16   2  16       8135.40       8062.24        43.95 o                         
 -14   2  16        346.69        329.20         5.51 o                         
 -12   2  16       1507.94       1463.01        13.74 o                         
 -10   2  16       1245.04       1212.25        11.55 o                         
  -8   2  16        202.91        208.65         4.84 o                         
  -6   2  16        271.88        244.31         4.71 o                         
  -4   2  16        475.35        495.51         7.51 o                         
  -2   2  16        177.55        208.14         4.78 o                         
   0   2  16         80.48         77.43         3.99 o                         
   2   2  16        183.57        214.60         5.65 o                         
   4   2  16        129.88        140.70         4.35 o                         
   6   2  16         34.44         33.16         3.36 o                         
   8   2  16         15.90         21.85         3.74 o                         
  10   2  16        203.08        186.95         6.45 o                         
  12   2  16        347.10        324.25         9.47 o                         
  14   2  16       1413.99       1288.72        25.22 o                         
  16   2  16        126.31         90.37         8.07 o                         
  18   2  16        259.63        258.39        12.67 o                         
  20   2  16       1185.20       1256.86        21.09 o                         
  22   2  16        274.68        267.38        13.05 o                         
  24   2  16          9.77          3.64         8.78 o                         
 -35   3  16          3.64         18.12         9.87 o                         
 -33   3  16        560.11        567.77        12.15 o                         
 -31   3  16         68.07         84.62         5.63 o                         
 -29   3  16        504.35        480.75        10.46 o                         
 -27   3  16       2799.83       2922.50        28.10 o                         
 -25   3  16       1085.34        955.87        12.88 o                         
 -23   3  16        888.03        895.18        10.27 o                         
 -21   3  16         18.79         18.57         3.11 o                         
 -19   3  16       4233.36       4244.22        27.97 o                         
 -17   3  16       7725.62       7595.59        43.36 o                         
 -15   3  16       2363.09       2334.88        17.24 o                         
 -13   3  16          4.23          0.79         3.47 o                         
 -11   3  16      13137.98      13262.86        76.59 o                         
  -9   3  16        896.13        943.89        12.10 o                         
  -7   3  16        312.14        281.71         5.33 o                         
  -5   3  16       1088.93        954.56         9.78 o                         
  -3   3  16       2014.91       1866.40        15.77 o                         
  -1   3  16        221.37        244.24         5.75 o                         
   1   3  16          4.89          0.96         4.01 o                         
   3   3  16       1365.64       1375.04        14.06 o                         
   5   3  16        329.42        332.10         6.88 o                         
   7   3  16        157.83        133.33         4.72 o                         
   9   3  16          2.95          2.26         3.70 o                         
  11   3  16         39.80         35.90         5.73 o                         
  13   3  16         76.36         77.42         7.12 o                         
  15   3  16         69.37         69.93         7.15 o                         
  17   3  16          2.73          7.07         6.77 o                         
  19   3  16          1.22         -6.90         6.99 o                         
  21   3  16        902.66       1018.54        19.36 o                         
 -32   4  16         10.80        -10.39        12.53 o                         
 -30   4  16        198.82        200.22        12.30 o                         
 -28   4  16         43.63         55.14         9.43 o                         
 -26   4  16        283.85        329.68        13.17 o                         
 -24   4  16        160.22         81.21        11.69 o                         
 -22   4  16        595.50        565.20        16.74 o                         
 -20   4  16        842.23        815.45        13.92 o                         
 -18   4  16       2406.12       2348.84        25.33 o                         
 -16   4  16          1.53          7.57         5.06 o                         
 -14   4  16         39.40         34.86         4.06 o                         
 -12   4  16        348.47        363.15         7.11 o                         
 -10   4  16         39.66         39.48         4.07 o                         
  -8   4  16        534.74        536.86         8.04 o                         
  -6   4  16        177.90        197.22         5.55 o                         
  -4   4  16          0.55         -1.55         3.86 o                         
  -2   4  16          2.87          0.30         3.89 o                         
   0   4  16       1697.83       1478.90        14.65 o                         
   2   4  16         36.15         45.08         6.12 o                         
   4   4  16       1468.34       1393.41        15.52 o                         
   6   4  16       1281.49       1164.33        12.28 o                         
   8   4  16        128.38        130.17         5.25 o                         
  10   4  16         92.59         94.07         7.02 o                         
  12   4  16        217.81        208.70         8.85 o                         
  14   4  16        211.98        249.81         9.60 o                         
  16   4  16         45.16         68.01         9.67 o                         
  18   4  16          0.55         -2.97         9.10 o                         
 -25   5  16        119.30        114.90        12.70 o                         
 -23   5  16       1264.11       1191.48        28.32 o                         
 -21   5  16        127.25        150.01        14.78 o                         
 -19   5  16        291.03        268.84        10.12 o                         
 -17   5  16          0.04          6.30         5.70 o                         
 -15   5  16        470.85        494.12        12.05 o                         
 -13   5  16        183.26        190.71         7.31 o                         
 -11   5  16       2777.35       2960.54        29.11 o                         
  -9   5  16       1004.93       1022.05        13.39 o                         
  -7   5  16       1194.47       1199.16        16.73 o                         
  -5   5  16          2.99          9.36         4.61 o                         
  -3   5  16       1016.77       1115.40        14.19 o                         
  -1   5  16         20.66          7.55         4.77 o                         
   1   5  16        269.20        397.86         8.78 o                         
   3   5  16         91.60         79.01         6.03 o                         
   5   5  16       5996.03       5810.59        46.91 o                         
   7   5  16         17.84         23.49         6.01 o                         
   9   5  16        452.84        414.41        19.43 o                         
  11   5  16        153.55        178.04        12.26 o                         
 -39   1  17        549.94        536.78        15.80 o                         
 -37   1  17          0.04          4.88         8.06 o                         
 -35   1  17        710.68        702.09        24.99 o                         
 -33   1  17         91.29         96.14         7.78 o                         
 -31   1  17         77.52         73.64         7.17 o                         
 -29   1  17        571.06        597.46        11.64 o                         
 -27   1  17         58.19         67.07         5.92 o                         
 -25   1  17         16.61         14.59         4.26 o                         
 -23   1  17        830.95        840.91        10.67 o                         
 -21   1  17        365.46        398.95         8.42 o                         
 -19   1  17        891.89        805.41         9.80 o                         
 -17   1  17       2852.66       2747.63        24.48 o                         
 -15   1  17       5780.99       5759.89        44.43 o                         
 -13   1  17        291.51        310.03         5.71 o                         
 -11   1  17       3409.95       3301.13        23.00 o                         
  -9   1  17       1184.73       1133.92        10.37 o                         
  -7   1  17       1075.48       1007.35         9.68 o                         
  -5   1  17       2455.03       2602.28        19.26 o                         
  -3   1  17        507.21        466.24         7.60 o                         
  -1   1  17        425.44        457.11         6.55 o                         
   1   1  17         53.12         49.68         3.96 o                         
   3   1  17       1282.13       1311.41        14.11 o                         
   5   1  17        808.31        769.64         9.79 o                         
   7   1  17       6631.14       6485.54        46.98 o                         
   9   1  17         24.57         31.14         4.46 o                         
  11   1  17       1019.23        993.15        21.46 o                         
  13   1  17          4.09          0.83         6.07 o                         
  15   1  17       2260.33       2134.59        33.29 o                         
  17   1  17        101.07         87.67        12.27 o                         
  19   1  17        109.67        106.30         9.24 o                         
  21   1  17         20.95         21.35        13.87 o                         
  23   1  17          0.64         19.00         9.29 o                         
  25   1  17        150.63        184.09        11.30 o                         
 -38   2  17          0.29         -0.32         6.91 o                         
 -36   2  17        905.21        928.99        22.72 o                         
 -34   2  17         13.44         18.40         6.89 o                         
 -32   2  17        201.69        188.53         7.66 o                         
 -30   2  17        195.88        213.43         7.20 o                         
 -28   2  17        103.08         99.75         5.72 o                         
 -26   2  17        230.49        262.45         7.76 o                         
 -24   2  17        435.75        437.34         7.38 o                         
 -22   2  17       8495.32       8403.81        51.02 o                         
 -20   2  17        202.59        191.57         4.94 o                         
 -18   2  17       1656.15       1672.67        13.60 o                         
 -16   2  17      18600.84      18380.74        93.78 o                         
 -14   2  17       1816.13       1849.38        20.05 o                         
 -12   2  17       4755.83       4632.16        30.80 o                         
 -10   2  17       7433.10       7321.16        42.89 o                         
  -8   2  17       2278.00       2163.00        16.45 o                         
  -6   2  17        364.68        404.18         6.04 o                         
  -4   2  17       1374.39       1398.67        13.33 o                         
  -2   2  17       1468.58       1381.38        13.36 o                         
   0   2  17       1340.41       1350.20        14.10 o                         
   2   2  17         13.61         22.40         3.34 o                         
   4   2  17         78.15         96.92         3.91 o                         
   6   2  17         11.37         21.64         3.44 o                         
   8   2  17       1891.58       1783.31        15.49 o                         
  10   2  17         29.84         22.30         6.65 o                         
  12   2  17        438.27        453.94        14.91 o                         
  14   2  17        256.77        231.68         9.66 o                         
  16   2  17        225.58        230.38         9.98 o                         
  18   2  17        397.77        366.66        12.04 o                         
  20   2  17        189.71        178.57         9.90 o                         
  22   2  17        366.95        439.21        20.22 o                         
 -35   3  17        100.93        126.92        12.01 o                         
 -33   3  17        161.03        172.69         7.54 o                         
 -31   3  17       1130.66       1118.12        24.93 o                         
 -29   3  17        489.35        520.47        20.51 o                         
 -27   3  17       2145.01       2069.44        25.19 o                         
 -25   3  17       1794.86       1716.63        17.98 o                         
 -23   3  17       1241.75       1206.40        11.37 o                         
 -21   3  17        414.65        439.93         7.03 o                         
 -19   3  17        497.27        494.65         6.60 o                         
 -17   3  17        567.06        535.31         9.65 o                         
 -15   3  17       1294.23       1221.81        11.47 o                         
 -13   3  17        443.75        440.12         7.14 o                         
 -11   3  17       2784.00       2764.27        20.84 o                         
  -9   3  17          4.39          1.13         3.54 o                         
  -7   3  17        461.94        545.50         7.16 o                         
  -5   3  17          4.35         12.94         3.58 o                         
  -3   3  17       3262.79       3314.67        24.07 o                         
  -1   3  17       1394.55       1623.17        14.76 o                         
   1   3  17       1094.63        996.54        10.34 o                         
   3   3  17       1144.36       1042.20        12.48 o                         
   5   3  17       1725.50       1715.70        14.78 o                         
   7   3  17        215.89        233.92         5.95 o                         
   9   3  17          0.45          0.84         4.18 o                         
  11   3  17         39.27         21.82         6.21 o                         
  13   3  17          6.23          3.86         6.50 o                         
  15   3  17        244.52        255.06        10.00 o                         
  17   3  17        149.93        110.85         8.24 o                         
  19   3  17          0.02          2.84         7.88 o                         
 -30   4  17        160.34        210.62        12.27 o                         
 -28   4  17         35.43         43.84         9.75 o                         
 -26   4  17        349.86        353.61        17.24 o                         
 -24   4  17         46.74         55.73         8.90 o                         
 -22   4  17       1340.24       1256.18        27.95 o                         
 -20   4  17        501.70        530.46        11.22 o                         
 -18   4  17        248.70        238.47         8.17 o                         
 -16   4  17          2.52          6.19         5.33 o                         
 -14   4  17        171.89        184.46         8.61 o                         
 -12   4  17        200.43        218.47         6.06 o                         
 -10   4  17       1556.27       1533.65        16.14 o                         
  -8   4  17         52.81         46.00         4.22 o                         
  -6   4  17        334.62        342.84         6.94 o                         
  -4   4  17        338.21        338.07         6.96 o                         
  -2   4  17        922.99        840.83        10.69 o                         
   0   4  17        219.12        244.37         6.42 o                         
   2   4  17          9.32         12.61         4.59 o                         
   4   4  17       1635.38       1655.84        19.21 o                         
   6   4  17         19.72         23.66         4.02 o                         
   8   4  17       1043.38       1141.73        19.99 o                         
  10   4  17          5.84          1.30         5.14 o                         
  12   4  17         56.01         43.74         7.22 o                         
  14   4  17        385.95        468.01        14.88 o                         
  16   4  17        126.00        163.81        11.25 o                         
 -23   5  17        565.19        603.06        20.39 o                         
 -21   5  17          5.35          4.76         9.65 o                         
 -19   5  17       1144.74       1195.01        21.64 o                         
 -17   5  17       1114.45       1229.90        18.72 o                         
 -15   5  17        799.18        890.93        21.08 o                         
 -13   5  17        421.15        445.82        10.16 o                         
 -11   5  17        257.20        271.96         9.45 o                         
  -9   5  17        793.34        842.00        15.22 o                         
  -7   5  17        365.54        376.65         8.47 o                         
  -5   5  17        179.42        204.42         9.86 o                         
  -3   5  17        435.55        409.89        11.88 o                         
  -1   5  17        191.47        173.91         6.88 o                         
   1   5  17          0.96         14.43         5.25 o                         
   3   5  17       1563.57       1612.69        20.14 o                         
   5   5  17        377.76        314.70        17.14 o                         
   7   5  17        675.03        697.70        20.02 o                         
 -40   0  18        468.62        466.80        24.34 o                         
 -38   0  18      11797.58      11838.94       154.40 o                         
 -36   0  18       4175.85       4231.20        66.68 o                         
 -34   0  18          6.11          9.67        10.47 o                         
 -32   0  18         75.68         75.79        10.94 o                         
 -30   0  18       4216.32       4364.89        53.64 o                         
 -28   0  18        225.98        238.25         9.32 o                         
 -26   0  18          4.78          7.83         5.93 o                         
 -24   0  18       2649.31       2810.81        32.23 o                         
 -22   0  18       2550.20       2543.98        26.75 o                         
 -20   0  18          1.41          4.36         5.04 o                         
 -18   0  18        969.81       1063.48        16.42 o                         
 -16   0  18         74.07         37.85         5.05 o                         
 -14   0  18       1038.34        931.40        13.39 o                         
 -12   0  18      11290.45      11529.83        76.23 o                         
 -10   0  18        183.62        270.22         6.35 o                         
  -8   0  18       2286.97       2150.98        20.75 o                         
  -6   0  18       2783.93       2611.67        26.37 o                         
  -4   0  18       7998.33       8225.68        67.15 o                         
  -2   0  18       1935.12       1883.48        23.53 o                         
   0   0  18       6428.70       6312.93        49.04 o                         
   2   0  18       2224.65       2176.41        24.01 o                         
   4   0  18        867.11        835.16        15.27 o                         
   6   0  18      10214.01      10077.77        82.03 o                         
   8   0  18       7880.80       8082.67        88.68 o                         
  10   0  18      19859.61      20062.43       199.59 o                         
  12   0  18         25.38         19.45         8.56 o                         
  14   0  18        539.10        498.44        19.88 o                         
  16   0  18       2485.35       2494.92        52.22 o                         
  18   0  18         25.06         30.62        16.36 o                         
  20   0  18       3679.59       3650.41        89.38 o                         
  22   0  18        298.60        303.09        26.17 o                         
  24   0  18       6190.22       6293.01       135.84 o                         
 -39   1  18        639.10        572.29        18.32 o                         
 -37   1  18       1722.36       1770.22        38.89 o                         
 -35   1  18        249.99        271.89        16.64 o                         
 -33   1  18        117.63         99.84         7.94 o                         
 -31   1  18        307.74        289.13        10.35 o                         
 -29   1  18        395.46        387.89        13.71 o                         
 -27   1  18        321.91        315.25         7.26 o                         
 -25   1  18        613.12        618.66         8.95 o                         
 -23   1  18        973.04        984.81        11.26 o                         
 -21   1  18        142.67        149.11         4.86 o                         
 -19   1  18       2147.53       2090.93        19.02 o                         
 -17   1  18        752.62        720.61         9.95 o                         
 -15   1  18        203.59        193.45         5.02 o                         
 -13   1  18         39.42         41.58         3.71 o                         
 -11   1  18         72.97         59.43         3.90 o                         
  -9   1  18        523.47        557.14         7.20 o                         
  -7   1  18       2052.40       2104.34        15.08 o                         
  -5   1  18        834.16        836.50         8.86 o                         
  -3   1  18       1427.35       1411.28        12.23 o                         
  -1   1  18         37.52         39.63         3.64 o                         
   1   1  18         82.62         90.38         4.60 o                         
   3   1  18        217.21        203.41         7.49 o                         
   5   1  18       4774.78       4826.75        36.82 o                         
   7   1  18         55.82         57.61         5.53 o                         
   9   1  18       4651.91       4623.98        41.49 o                         
  11   1  18       3238.42       3276.26        33.60 o                         
  13   1  18        738.29        733.35        15.92 o                         
  15   1  18         56.27         78.15         7.86 o                         
  17   1  18         82.33        104.60         9.12 o                         
  19   1  18         23.13         21.91         8.02 o                         
  21   1  18        421.37        461.65        17.29 o                         
  23   1  18       1119.75       1217.77        23.90 o                         
 -36   2  18         70.59         77.16         7.76 o                         
 -34   2  18        229.98        220.30        10.80 o                         
 -32   2  18          5.30          6.35         5.69 o                         
 -30   2  18       1120.01       1088.91        16.01 o                         
 -28   2  18         66.50         77.67         5.55 o                         
 -26   2  18        284.94        278.04         8.29 o                         
 -24   2  18       1587.08       1636.66        16.30 o                         
 -22   2  18         12.16         12.10         3.76 o                         
 -20   2  18       1251.70       1244.48        17.10 o                         
 -18   2  18         81.05         81.32         4.16 o                         
 -16   2  18       1079.93       1060.01        12.89 o                         
 -14   2  18        106.67         97.15         4.11 o                         
 -12   2  18       1185.49       1343.36        16.02 o                         
 -10   2  18         55.61         67.11         4.13 o                         
  -8   2  18         68.65         83.02         4.30 o                         
  -6   2  18       3174.06       3107.45        26.91 o                         
  -4   2  18        211.24        221.48         5.58 o                         
  -2   2  18        719.49        705.85         8.54 o                         
   0   2  18        429.32        384.20         6.84 o                         
   2   2  18        253.82        216.77         5.21 o                         
   4   2  18          2.43          5.13         3.37 o                         
   6   2  18        670.91        592.50        10.90 o                         
   8   2  18       3052.00       2900.68        26.75 o                         
  10   2  18         57.64         64.93         6.29 o                         
  12   2  18          0.05          6.56         6.91 o                         
  14   2  18        100.97         86.53         8.08 o                         
  16   2  18        468.54        432.51        15.28 o                         
  18   2  18       1255.92       1335.42        22.09 o                         
  20   2  18        447.95        533.26        17.76 o                         
  22   2  18         81.62        122.01        11.96 o                         
 -33   3  18         71.13         50.80        13.33 o                         
 -31   3  18        363.76        366.65        10.59 o                         
 -29   3  18        570.77        527.49        12.73 o                         
 -27   3  18          1.21          9.77         5.65 o                         
 -25   3  18         71.87         61.11         6.14 o                         
 -23   3  18        138.18        116.31         8.54 o                         
 -21   3  18        605.25        611.98         9.48 o                         
 -19   3  18        208.02        192.17         5.60 o                         
 -17   3  18        625.28        596.38         8.66 o                         
 -15   3  18       1051.82        956.49        10.15 o                         
 -13   3  18       3686.10       3567.08        25.52 o                         
 -11   3  18       5753.32       5769.54        37.43 o                         
  -9   3  18       2590.38       2484.62        19.66 o                         
  -7   3  18        449.65        397.14         7.14 o                         
  -5   3  18       1037.32       1143.25        11.92 o                         
  -3   3  18       7443.91       6858.29        43.50 o                         
  -1   3  18        262.14        294.15         9.37 o                         
   1   3  18          0.15          5.06         3.08 o                         
   3   3  18       1876.96       1704.16        17.50 o                         
   5   3  18        309.28        274.65         6.19 o                         
   7   3  18        393.05        399.05         7.75 o                         
   9   3  18        109.21        115.07         6.40 o                         
  11   3  18        101.33        102.27         7.69 o                         
  13   3  18        308.08        296.54        10.19 o                         
  15   3  18         43.31         40.93         7.59 o                         
  17   3  18         57.90         66.10         8.35 o                         
  19   3  18         12.17          9.67         8.14 o                         
 -30   4  18        124.16        160.69        32.52 o                         
 -28   4  18         81.86        125.02        13.77 o                         
 -26   4  18       1803.07       1810.98        30.49 o                         
 -24   4  18         24.50         11.40         8.39 o                         
 -22   4  18       2031.97       1960.30        31.16 o                         
 -20   4  18        401.65        364.29        13.25 o                         
 -18   4  18          7.81          4.91         5.51 o                         
 -16   4  18        336.38        318.42         9.11 o                         
 -14   4  18         16.43         21.15         5.19 o                         
 -12   4  18          2.15         10.07         5.16 o                         
 -10   4  18        159.80        147.47         6.28 o                         
  -8   4  18          0.58         -0.50         4.13 o                         
  -6   4  18        155.27        150.29         5.48 o                         
  -4   4  18         15.59         24.72         4.32 o                         
  -2   4  18         47.71         51.92         4.79 o                         
   0   4  18        148.42        167.94         7.74 o                         
   2   4  18        216.93        235.19         9.53 o                         
   4   4  18         41.50         23.73         5.78 o                         
   6   4  18        546.22        548.06        30.02 o                         
   8   4  18         15.83         24.06         4.79 o                         
  10   4  18         20.14         23.08         5.85 o                         
  12   4  18        420.04        579.06        20.83 o                         
  14   4  18        570.62        641.16        17.58 o                         
 -21   5  18         68.72         93.24        16.49 o                         
 -19   5  18        149.04        195.47        22.18 o                         
 -17   5  18       3864.84       4138.00        62.99 o                         
 -15   5  18        331.34        298.72        14.33 o                         
 -13   5  18          2.81          1.15         5.63 o                         
 -11   5  18          0.04          0.41         5.54 o                         
  -9   5  18         19.07         14.47         5.07 o                         
  -7   5  18         66.52         80.05         5.85 o                         
  -5   5  18         25.97         20.32         5.22 o                         
  -3   5  18        503.45        500.45        10.07 o                         
  -1   5  18         44.10         33.15         5.98 o                         
   1   5  18          9.65         -3.66         7.62 o                         
   3   5  18       3014.20       2935.98        48.04 o                         
   5   5  18       1023.23       1087.07        39.52 o                         
 -37   1  19        186.94        142.98        10.54 o                         
 -35   1  19          0.02          7.54         8.40 o                         
 -33   1  19        414.96        465.26        13.90 o                         
 -31   1  19         91.49         80.11         8.56 o                         
 -29   1  19        758.68        760.24        17.32 o                         
 -27   1  19        154.50        155.36         6.63 o                         
 -25   1  19       4764.99       4840.07        36.79 o                         
 -23   1  19        565.36        585.27         8.86 o                         
 -21   1  19        120.58        112.47         5.35 o                         
 -19   1  19         45.73         50.50         4.41 o                         
 -17   1  19       2313.40       2284.12        20.54 o                         
 -15   1  19        395.96        371.65         6.65 o                         
 -13   1  19         47.62         44.65         3.95 o                         
 -11   1  19       2517.77       2468.33        19.01 o                         
  -9   1  19          0.04          1.62         3.34 o                         
  -7   1  19       2459.71       2505.87        18.15 o                         
  -5   1  19         16.55         19.41         3.47 o                         
  -3   1  19       3042.42       2900.36        20.44 o                         
  -1   1  19        950.78        970.07        10.60 o                         
   1   1  19       1422.95       1341.45        13.76 o                         
   3   1  19       2174.81       2166.00        25.89 o                         
   5   1  19        590.35        631.06        11.85 o                         
   7   1  19          9.61         -0.64         6.64 o                         
   9   1  19         60.02         74.92         9.43 o                         
  11   1  19        469.26        482.65        10.84 o                         
  13   1  19       2080.47       2037.80        27.54 o                         
  15   1  19          0.12          0.38         8.57 o                         
  17   1  19          4.54         -2.28         7.10 o                         
  19   1  19        281.80        333.33        11.69 o                         
  21   1  19        359.30        427.09        14.61 o                         
 -36   2  19         35.41         33.55         7.21 o                         
 -34   2  19         84.81         91.30         8.73 o                         
 -32   2  19       1477.97       1551.92        23.05 o                         
 -30   2  19        414.47        423.02        15.92 o                         
 -28   2  19        122.00        100.56        11.34 o                         
 -26   2  19        764.03        809.05        11.83 o                         
 -24   2  19         51.51         53.45         5.10 o                         
 -22   2  19       3045.96       3058.38        29.27 o                         
 -20   2  19        195.99        193.47         5.94 o                         
 -18   2  19        711.71        665.35         8.67 o                         
 -16   2  19        415.01        447.90         6.88 o                         
 -14   2  19        309.95        304.42         5.83 o                         
 -12   2  19        292.12        291.80         6.39 o                         
 -10   2  19        277.61        280.15         5.96 o                         
  -8   2  19       1297.12       1285.52        13.10 o                         
  -6   2  19       3341.10       3058.73        23.76 o                         
  -4   2  19        696.86        776.58         9.90 o                         
  -2   2  19       2310.23       2265.02        18.04 o                         
   0   2  19       2237.98       2281.28        20.48 o                         
   2   2  19       6317.17       6101.48        37.20 o                         
   4   2  19       4194.26       4106.25        32.31 o                         
   6   2  19        178.36        176.92         6.16 o                         
   8   2  19        135.05        143.48         7.25 o                         
  10   2  19         39.36         33.86         5.76 o                         
  12   2  19        777.36        702.92        20.88 o                         
  14   2  19        671.78        656.27        15.11 o                         
  16   2  19        124.50        148.79         8.71 o                         
  18   2  19        448.06        485.50        13.81 o                         
  20   2  19        213.16        226.70        10.81 o                         
 -33   3  19         64.86         50.06        10.30 o                         
 -31   3  19         12.52         20.01         6.09 o                         
 -29   3  19        487.90        494.36        12.73 o                         
 -27   3  19          2.63          5.61         6.04 o                         
 -25   3  19          0.25         -0.98         6.54 o                         
 -23   3  19       1086.95       1015.26        21.78 o                         
 -21   3  19         17.04         17.65         5.88 o                         
 -19   3  19        846.67        878.96        13.22 o                         
 -17   3  19       6022.48       6040.95        44.04 o                         
 -15   3  19        427.97        444.18         8.27 o                         
 -13   3  19       1075.79       1066.66        12.17 o                         
 -11   3  19       4143.43       4053.86        30.06 o                         
  -9   3  19        111.33        113.47         5.23 o                         
  -7   3  19          0.83          3.03         4.35 o                         
  -5   3  19        975.34        894.16        11.34 o                         
  -3   3  19        397.72        328.00         6.91 o                         
  -1   3  19        725.90        658.51         9.90 o                         
   1   3  19        204.69        223.94         5.49 o                         
   3   3  19          0.10         14.53         4.34 o                         
   5   3  19         68.68         50.55         4.95 o                         
   7   3  19        168.23        172.56         7.00 o                         
   9   3  19        554.74        611.25        17.89 o                         
  11   3  19         37.93         39.15         5.97 o                         
  13   3  19         58.97         59.29         6.38 o                         
  15   3  19        211.99        203.01        10.44 o                         
  17   3  19         47.84         38.45         9.72 o                         
 -28   4  19        286.29        282.18        13.56 o                         
 -26   4  19        142.50        101.44        10.62 o                         
 -24   4  19         25.02         16.85         8.66 o                         
 -22   4  19        568.69        605.35        17.00 o                         
 -20   4  19        257.36        226.86        11.78 o                         
 -18   4  19       1913.38       2063.87        32.07 o                         
 -16   4  19         78.68         95.39         6.85 o                         
 -14   4  19          7.19          3.72         5.36 o                         
 -12   4  19        820.27        848.13        13.07 o                         
 -10   4  19          7.87          3.49         5.25 o                         
  -8   4  19         28.18         23.41         4.67 o                         
  -6   4  19         22.14         16.72         4.39 o                         
  -4   4  19         27.54         32.65         4.71 o                         
  -2   4  19          1.76         14.17         4.61 o                         
   0   4  19          0.92          0.40         5.61 o                         
   2   4  19        369.18        380.98        13.20 o                         
   4   4  19        351.13        378.50        10.80 o                         
   6   4  19        109.76         65.30         6.43 o                         
   8   4  19          9.52         10.06         4.83 o                         
  10   4  19        835.78        887.15        20.02 o                         
  12   4  19         34.23         29.84         9.06 o                         
 -19   5  19        141.14        183.05        13.58 o                         
 -17   5  19         26.24         48.51        11.12 o                         
 -15   5  19       1598.13       1612.61        40.63 o                         
 -13   5  19         88.21         77.49        13.22 o                         
 -11   5  19         96.70        126.49        10.41 o                         
  -9   5  19         46.15         65.97         7.03 o                         
  -7   5  19        604.97        649.30        15.65 o                         
  -5   5  19        105.27        104.78        11.14 o                         
  -3   5  19        713.89        684.94        20.59 o                         
  -1   5  19         66.13         71.49        10.99 o                         
   1   5  19       1175.98       1287.22        28.58 o                         
 -38   0  20       1710.81       1681.44        36.43 o                         
 -36   0  20        328.09        305.89        20.55 o                         
 -34   0  20        431.73        488.40        19.44 o                         
 -32   0  20        157.65        118.27        12.61 o                         
 -30   0  20        249.41        279.40        12.52 o                         
 -28   0  20        154.11        175.05        12.78 o                         
 -26   0  20        131.63        142.55         8.33 o                         
 -24   0  20        957.98        983.47        19.61 o                         
 -22   0  20       3449.10       3600.21        44.30 o                         
 -20   0  20         48.16         69.71         6.86 o                         
 -18   0  20          0.75          0.76         5.33 o                         
 -16   0  20        247.25        271.59         7.56 o                         
 -14   0  20        441.01        450.65         9.01 o                         
 -12   0  20       2165.53       2246.59        20.41 o                         
 -10   0  20       7382.81       7523.17        52.83 o                         
  -8   0  20       2342.24       2559.92        29.06 o                         
  -6   0  20        486.34        539.66        11.05 o                         
  -4   0  20        594.01        600.50        11.41 o                         
  -2   0  20        211.43        196.16         7.52 o                         
   0   0  20       4394.15       4366.65        40.66 o                         
   2   0  20      27234.26      26823.05       224.97 o                         
   4   0  20       6858.28       6887.39        77.74 o                         
   6   0  20         66.50         63.65         9.29 o                         
   8   0  20       4678.62       4647.44        57.93 o                         
  10   0  20       5683.57       5739.74        78.59 o                         
  12   0  20        519.51        490.39        16.18 o                         
  14   0  20        953.27        868.90        24.14 o                         
  16   0  20         16.02         20.62         9.58 o                         
  18   0  20          1.38          3.84        12.42 o                         
  20   0  20        361.30        381.61        29.58 o                         
 -37   1  20        872.74        882.85        20.13 o                         
 -35   1  20         57.47         63.46         9.17 o                         
 -33   1  20        949.85        911.94        19.93 o                         
 -31   1  20         57.39         53.31         8.16 o                         
 -29   1  20        467.68        465.50        10.54 o                         
 -27   1  20        633.61        664.39        12.21 o                         
 -25   1  20         19.45         18.78         5.33 o                         
 -23   1  20       5325.18       5365.15        40.14 o                         
 -21   1  20       2463.66       2497.98        24.12 o                         
 -19   1  20          0.99          1.58         4.37 o                         
 -17   1  20        674.00        677.43         8.87 o                         
 -15   1  20        206.91        211.79         5.53 o                         
 -13   1  20          2.02          9.94         3.76 o                         
 -11   1  20         33.97         48.51         4.05 o                         
  -9   1  20        134.28        158.62         4.75 o                         
  -7   1  20        411.25        462.42         7.15 o                         
  -5   1  20       2407.97       2447.08        18.34 o                         
  -3   1  20         43.30         41.57         3.95 o                         
  -1   1  20         14.23         23.37         4.55 o                         
   1   1  20        165.72        178.02         6.76 o                         
   3   1  20        873.78        892.91        14.34 o                         
   5   1  20       1402.61       1422.38        18.92 o                         
   7   1  20       1048.39       1033.01        26.37 o                         
   9   1  20        106.78        115.59         8.76 o                         
  11   1  20        254.74        289.86        10.15 o                         
  13   1  20       1037.74       1102.89        20.24 o                         
  15   1  20         60.78         57.15         8.68 o                         
  17   1  20         10.87         25.12        10.15 o                         
  19   1  20         18.25          5.45        10.19 o                         
 -36   2  20        241.58        213.69        10.09 o                         
 -34   2  20        191.68        197.11         9.53 o                         
 -32   2  20        330.84        324.40        11.10 o                         
 -30   2  20        147.72        138.28        14.04 o                         
 -28   2  20         49.48         59.47         6.33 o                         
 -26   2  20        396.68        411.64        10.03 o                         
 -24   2  20        876.20        828.20        16.58 o                         
 -22   2  20        623.24        590.92        10.83 o                         
 -20   2  20        594.18        611.93         9.55 o                         
 -18   2  20       1182.14       1144.72        16.84 o                         
 -16   2  20        152.05        147.56         4.89 o                         
 -14   2  20        805.33        787.71        10.01 o                         
 -12   2  20       2105.37       2001.68        16.40 o                         
 -10   2  20         55.83         53.49         4.39 o                         
  -8   2  20         20.93         27.06         4.30 o                         
  -6   2  20        237.89        188.98         5.39 o                         
  -4   2  20          0.23          0.17         3.51 o                         
  -2   2  20        226.80        201.49         5.33 o                         
   0   2  20        101.12        101.54         5.10 o                         
   2   2  20       1621.01       1603.27        16.92 o                         
   4   2  20        480.50        421.17        12.62 o                         
   6   2  20        263.01        268.86         6.86 o                         
   8   2  20        160.47        145.10         7.02 o                         
  10   2  20       1639.89       1614.84        19.61 o                         
  12   2  20        671.38        674.39        12.56 o                         
  14   2  20          8.90          3.31         6.09 o                         
  16   2  20         79.49        108.80         9.23 o                         
  18   2  20        621.40        698.90        16.38 o                         
 -31   3  20        873.12        833.83        17.13 o                         
 -29   3  20         40.20         34.55         6.72 o                         
 -27   3  20        792.22        741.89        21.85 o                         
 -25   3  20        200.35        191.10         8.49 o                         
 -23   3  20         48.57         49.32         6.63 o                         
 -21   3  20       2372.48       2272.52        28.50 o                         
 -19   3  20         47.22         43.09         6.53 o                         
 -17   3  20       3925.98       3723.85        35.45 o                         
 -15   3  20        170.74        177.68         7.24 o                         
 -13   3  20        344.25        350.74         8.45 o                         
 -11   3  20          7.43          6.63         4.52 o                         
  -9   3  20          4.36         -0.19         4.58 o                         
  -7   3  20       1373.62       1172.96        14.12 o                         
  -5   3  20        116.32        106.33         7.62 o                         
  -3   3  20        174.85        168.82         6.41 o                         
  -1   3  20         84.09         78.75         4.63 o                         
   1   3  20       2000.45       1862.17        27.63 o                         
   3   3  20       2095.41       2030.47        22.16 o                         
   5   3  20         41.80         47.41         5.63 o                         
   7   3  20        264.22        254.50         8.47 o                         
   9   3  20       1180.41       1211.13        17.45 o                         
  11   3  20       1639.71       1584.66        31.33 o                         
  13   3  20        217.71        192.97         8.70 o                         
  15   3  20        855.01        940.02        18.21 o                         
 -26   4  20         50.02         47.01         9.46 o                         
 -24   4  20         86.95         78.61        10.37 o                         
 -22   4  20        591.47        614.38        17.37 o                         
 -20   4  20       1751.54       1764.29        34.84 o                         
 -18   4  20       1303.68       1322.91        25.00 o                         
 -16   4  20          0.13         -2.55         7.38 o                         
 -14   4  20         64.94         87.41         8.52 o                         
 -12   4  20       1189.05       1215.99        22.03 o                         
 -10   4  20        119.93        130.40         8.28 o                         
  -8   4  20        733.01        702.54        13.49 o                         
  -6   4  20       1191.08       1195.86        19.59 o                         
  -4   4  20        310.45        362.94        11.50 o                         
  -2   4  20       1037.33       1037.06        19.99 o                         
   0   4  20        156.42        175.90         8.60 o                         
   2   4  20        182.75        208.28         9.00 o                         
   4   4  20         26.84         20.34         7.95 o                         
   6   4  20        238.26        249.94        12.35 o                         
   8   4  20          0.05         -3.01        10.09 o                         
 -15   5  20        216.72        218.05        14.24 o                         
 -13   5  20        281.33        302.25        24.28 o                         
 -11   5  20       1359.30       1529.94        66.15 o                         
  -9   5  20        132.26        130.20        17.86 o                         
  -7   5  20        519.02        526.04        27.15 o                         
  -5   5  20        209.52        322.29        15.51 o                         
  -3   5  20          0.60         -0.78        10.15 o                         
 -35   1  21        103.27        123.91        10.54 o                         
 -33   1  21         54.23         57.71         9.03 o                         
 -31   1  21        292.17        314.90        10.89 o                         
 -29   1  21         80.14         74.21         6.68 o                         
 -27   1  21        339.17        344.58         9.62 o                         
 -25   1  21       2607.74       2672.02        25.93 o                         
 -23   1  21       2655.90       2638.02        25.48 o                         
 -21   1  21        733.34        780.24        23.59 o                         
 -19   1  21        371.43        355.46         8.53 o                         
 -17   1  21       2791.38       2788.64        27.86 o                         
 -15   1  21         80.80         90.06         6.70 o                         
 -13   1  21       1934.82       1902.39        18.40 o                         
 -11   1  21         25.94         33.65         4.23 o                         
  -9   1  21         26.37         21.27         4.34 o                         
  -7   1  21        511.66        517.85         8.29 o                         
  -5   1  21         78.80         87.82         6.77 o                         
  -3   1  21        540.83        580.15        10.40 o                         
  -1   1  21       1087.53       1023.83        14.11 o                         
   1   1  21         65.05         52.52         5.67 o                         
   3   1  21         41.54         40.27         7.55 o                         
   5   1  21       3278.41       3256.18        33.34 o                         
   7   1  21        858.36        874.53        19.54 o                         
   9   1  21        109.25         98.71         8.86 o                         
  11   1  21        349.34        349.64        13.37 o                         
  13   1  21       1060.37       1079.57        20.53 o                         
  15   1  21       1488.13       1561.14        25.41 o                         
  17   1  21        127.77        157.36         9.74 o                         
 -34   2  21          3.94         -2.54         6.90 o                         
 -32   2  21       1730.33       1744.85        25.36 o                         
 -30   2  21       1037.02        947.50        17.89 o                         
 -28   2  21       1164.02       1209.56        37.80 o                         
 -26   2  21        139.50        160.79        14.07 o                         
 -24   2  21       1714.53       1769.55        20.75 o                         
 -22   2  21        265.50        257.22         8.63 o                         
 -20   2  21        813.45        753.49        12.40 o                         
 -18   2  21        389.62        390.67        10.71 o                         
 -16   2  21       3368.22       3390.45        28.69 o                         
 -14   2  21        557.84        537.35         9.69 o                         
 -12   2  21       2499.78       2514.63        23.24 o                         
 -10   2  21          0.21          2.71         4.55 o                         
  -8   2  21       1368.73       1247.78        16.97 o                         
  -6   2  21       1242.35       1341.91        13.72 o                         
  -4   2  21          6.51         14.72         4.08 o                         
  -2   2  21       1446.42       1414.07        15.55 o                         
   0   2  21         99.23        110.16         5.57 o                         
   2   2  21         44.44         56.32         5.21 o                         
   4   2  21          0.11          1.10         4.81 o                         
   6   2  21       1080.41       1050.39        12.81 o                         
   8   2  21         31.49         30.86         6.04 o                         
  10   2  21         98.68         87.92         8.42 o                         
  12   2  21          3.56          1.62         5.84 o                         
  14   2  21        143.54        155.77         8.41 o                         
  16   2  21          4.98          0.63         6.81 o                         
 -31   3  21         46.55         19.53         6.66 o                         
 -29   3  21         12.12         10.21         8.11 o                         
 -27   3  21         23.74         29.40         7.24 o                         
 -25   3  21          3.25          1.29         6.85 o                         
 -23   3  21         22.24         20.13         6.45 o                         
 -21   3  21       1350.75       1217.13        19.60 o                         
 -19   3  21        142.68        164.94         8.72 o                         
 -17   3  21         24.78         19.11         5.57 o                         
 -15   3  21        644.15        636.00        13.76 o                         
 -13   3  21        269.67        282.08         8.58 o                         
 -11   3  21          1.06          3.33         5.74 o                         
  -9   3  21        717.18        704.28        15.77 o                         
  -7   3  21        338.79        396.53        13.24 o                         
  -5   3  21        900.22        784.23        14.69 o                         
  -3   3  21       2027.46       2125.41        24.44 o                         
  -1   3  21        513.05        452.41        11.11 o                         
   1   3  21        373.39        415.98        15.00 o                         
   3   3  21        485.82        394.25        10.15 o                         
   5   3  21          4.12         -2.28         5.47 o                         
   7   3  21        188.03        204.14        10.23 o                         
   9   3  21        345.83        249.72         9.08 o                         
  11   3  21         42.77         50.62         7.39 o                         
  13   3  21        472.41        500.33        16.06 o                         
 -24   4  21        438.83        385.36        14.95 o                         
 -22   4  21         55.29         40.15         9.93 o                         
 -20   4  21        328.45        265.79        13.19 o                         
 -18   4  21        206.50        238.84        14.99 o                         
 -16   4  21       1257.77       1265.09        21.36 o                         
 -14   4  21          6.65          5.52         7.45 o                         
 -12   4  21        211.69        188.19        17.53 o                         
 -10   4  21         14.37          7.16         7.48 o                         
  -8   4  21         22.34         46.73         7.99 o                         
  -6   4  21          1.16          9.21         7.40 o                         
  -4   4  21         37.60         18.08         6.59 o                         
  -2   4  21        118.70        109.85         7.90 o                         
   0   4  21         38.09         46.37         6.91 o                         
   2   4  21          2.70         -3.55         8.59 o                         
   4   4  21         91.95         77.55         9.28 o                         
   6   4  21        200.57        205.99        11.69 o                         
 -36   0  22        125.58        127.53        14.52 o                         
 -34   0  22         13.19          9.72        11.62 o                         
 -32   0  22       1949.15       2070.90        41.31 o                         
 -30   0  22        128.02        117.61        13.19 o                         
 -28   0  22        863.75        865.75        25.01 o                         
 -26   0  22       2687.46       2655.24        65.89 o                         
 -24   0  22        313.61        349.54        17.24 o                         
 -22   0  22       1508.30       1561.29        26.57 o                         
 -20   0  22        855.40        937.12        29.33 o                         
 -18   0  22        182.71        151.59        10.82 o                         
 -16   0  22       2325.16       2239.53        28.05 o                         
 -14   0  22        106.05        106.86         6.62 o                         
 -12   0  22        488.91        444.74        10.12 o                         
 -10   0  22       7603.45       7690.28        84.32 o                         
  -8   0  22        420.23        370.34        10.71 o                         
  -6   0  22         78.22         89.16        13.03 o                         
  -4   0  22        385.42        379.82        24.47 o                         
  -2   0  22       7941.13       7845.98        85.90 o                         
   0   0  22        754.86        743.45        21.94 o                         
   2   0  22       5783.54       5853.78        71.54 o                         
   4   0  22       4555.73       4663.16        58.24 o                         
   6   0  22      12547.66      12814.16       134.77 o                         
   8   0  22        471.65        447.98        15.82 o                         
  10   0  22       1217.58       1195.93        30.88 o                         
  12   0  22        155.34        172.61        12.37 o                         
  14   0  22        183.18        244.22        20.14 o                         
  16   0  22        765.02        896.41        25.50 o                         
 -35   1  22         34.64         43.77         9.40 o                         
 -33   1  22         14.09         -0.45         8.42 o                         
 -31   1  22         60.53         41.08         7.59 o                         
 -29   1  22        520.63        534.40        18.57 o                         
 -27   1  22       1107.36       1129.01        17.96 o                         
 -25   1  22        512.98        519.16        11.27 o                         
 -23   1  22        359.20        328.25         9.23 o                         
 -21   1  22        730.81        736.79        21.26 o                         
 -19   1  22        114.21        108.69         6.27 o                         
 -17   1  22       2625.70       2645.75        25.51 o                         
 -15   1  22       1415.90       1496.94        17.51 o                         
 -13   1  22        100.10        117.16         5.71 o                         
 -11   1  22        255.67        241.28         6.30 o                         
  -9   1  22        210.68        228.66         7.36 o                         
  -7   1  22        412.45        398.34         8.65 o                         
  -5   1  22        370.51        361.52         8.03 o                         
  -3   1  22        182.12        179.69        10.50 o                         
  -1   1  22       3546.55       3575.19        32.35 o                         
   1   1  22         96.33         82.06         6.32 o                         
   3   1  22        313.94        317.20        18.75 o                         
   5   1  22       2683.37       2719.59        36.95 o                         
   7   1  22          3.23          7.04         7.48 o                         
   9   1  22          0.60          2.02         7.79 o                         
  11   1  22        995.20       1046.71        18.08 o                         
  13   1  22          1.12         -0.46         8.15 o                         
  15   1  22         44.19         38.14         8.15 o                         
 -32   2  22        490.53        501.29        15.04 o                         
 -30   2  22         69.14         66.51         7.96 o                         
 -28   2  22        235.19        243.75        13.34 o                         
 -26   2  22         10.29          3.77         7.04 o                         
 -24   2  22       1498.76       1511.62        25.28 o                         
 -22   2  22         42.60         24.49         8.22 o                         
 -20   2  22        166.32        166.37         7.08 o                         
 -18   2  22       1335.21       1390.55        19.66 o                         
 -16   2  22       3298.06       3449.57        31.56 o                         
 -14   2  22       1179.31       1193.51        15.82 o                         
 -12   2  22        274.27        295.09         9.06 o                         
 -10   2  22       1096.61        980.01        14.39 o                         
  -8   2  22         56.72         38.20         5.11 o                         
  -6   2  22         10.89         22.50         4.50 o                         
  -4   2  22        679.42        675.11        10.44 o                         
  -2   2  22        355.40        351.17         7.96 o                         
   0   2  22        475.22        459.45         9.03 o                         
   2   2  22        142.50        133.15         6.33 o                         
   4   2  22        124.46        138.70         6.58 o                         
   6   2  22        100.28         89.27         8.90 o                         
   8   2  22         94.10         96.64         9.89 o                         
  10   2  22        387.92        405.83        10.32 o                         
  12   2  22        453.20        483.85        12.32 o                         
  14   2  22        543.50        626.77        18.40 o                         
 -29   3  22          2.15          2.34         7.19 o                         
 -27   3  22         12.61         18.52         7.01 o                         
 -25   3  22        587.43        538.36        14.70 o                         
 -23   3  22       3135.12       3068.01        43.10 o                         
 -21   3  22       2348.99       2216.24        29.67 o                         
 -19   3  22         27.05         25.21         6.91 o                         
 -17   3  22        669.20        647.42        14.42 o                         
 -15   3  22          7.31          4.37         6.50 o                         
 -13   3  22        147.11        126.20         7.18 o                         
 -11   3  22         13.61         11.22         5.89 o                         
  -9   3  22         66.94         71.24         6.50 o                         
  -7   3  22        354.19        296.92        11.09 o                         
  -5   3  22         14.42         15.36         7.13 o                         
  -3   3  22        241.70        243.54         8.71 o                         
  -1   3  22        397.04        409.39         8.39 o                         
   1   3  22         38.38         40.04         5.51 o                         
   3   3  22       1100.37       1136.64        16.21 o                         
   5   3  22        580.77        655.84        12.53 o                         
   7   3  22        612.11        682.51        13.58 o                         
   9   3  22        275.06        358.50        12.75 o                         
 -22   4  22         13.88          7.34         9.38 o                         
 -20   4  22        246.41        195.07        12.44 o                         
 -18   4  22        254.50        298.08        13.44 o                         
 -16   4  22          7.61         13.24         8.99 o                         
 -14   4  22        479.94        536.45        24.52 o                         
 -12   4  22         41.80         30.77         9.03 o                         
 -10   4  22        449.34        379.40        12.57 o                         
  -8   4  22       1306.19       1304.21        25.02 o                         
  -6   4  22       1058.77       1002.35        21.76 o                         
  -4   4  22         34.96         61.18         9.44 o                         
  -2   4  22        264.40        239.16        12.61 o                         
   0   4  22        647.09        691.30        18.23 o                         
   2   4  22        326.54        341.62        14.00 o                         
 -33   1  23         65.56         81.32         9.91 o                         
 -31   1  23         63.87         81.17        12.11 o                         
 -29   1  23       2145.51       2169.58        32.03 o                         
 -27   1  23         46.74         54.08         9.49 o                         
 -25   1  23        140.43        144.96         8.80 o                         
 -23   1  23         32.21         43.42         7.03 o                         
 -21   1  23         34.06         30.19         6.99 o                         
 -19   1  23        129.19        144.27         7.56 o                         
 -17   1  23        339.32        322.37        12.09 o                         
 -15   1  23        209.34        219.60         9.86 o                         
 -13   1  23        743.96        790.36        15.91 o                         
 -11   1  23       2331.15       2222.63        28.57 o                         
  -9   1  23       2719.42       2754.84        28.69 o                         
  -7   1  23         25.99         27.46         5.47 o                         
  -5   1  23        714.97        704.38        13.40 o                         
  -3   1  23       3163.28       3088.58        36.15 o                         
  -1   1  23        130.03        116.29         6.74 o                         
   1   1  23        146.84        126.80         7.04 o                         
   3   1  23       1503.37       1531.42        18.96 o                         
   5   1  23       1790.71       1760.75        26.19 o                         
   7   1  23        433.86        457.35        13.71 o                         
   9   1  23        838.97        836.82        17.90 o                         
  11   1  23        455.47        504.45        15.00 o                         
  13   1  23       1186.00       1336.90        21.90 o                         
 -32   2  23         28.26         13.18         8.17 o                         
 -30   2  23        191.26        181.90        29.45 o                         
 -28   2  23        162.98        161.88         9.48 o                         
 -26   2  23         22.80         18.10         7.18 o                         
 -24   2  23         34.72         21.38         7.47 o                         
 -22   2  23        199.80        229.73        10.47 o                         
 -20   2  23       1356.10       1403.97        21.29 o                         
 -18   2  23        894.08        910.62        22.04 o                         
 -16   2  23       8353.65       8312.31        70.20 o                         
 -14   2  23       1036.00       1013.53        14.82 o                         
 -12   2  23          0.19         -1.92         5.75 o                         
 -10   2  23       1428.09       1454.71        24.16 o                         
  -8   2  23       1775.63       1721.53        24.34 o                         
  -6   2  23          1.26          2.88         4.59 o                         
  -4   2  23        589.36        593.74         9.98 o                         
  -2   2  23        231.46        198.45         6.83 o                         
   0   2  23         26.16         28.09         5.19 o                         
   2   2  23        440.26        402.92        10.13 o                         
   4   2  23       1899.84       1952.76        23.34 o                         
   6   2  23       1367.08       1390.43        18.71 o                         
   8   2  23         28.17         33.90         7.30 o                         
  10   2  23        166.43        159.60         9.87 o                         
  12   2  23        437.42        412.48        13.58 o                         
 -27   3  23         36.95         58.03         8.44 o                         
 -25   3  23         91.36        103.20         9.24 o                         
 -23   3  23        387.15        350.57        11.58 o                         
 -21   3  23        719.25        683.09        15.17 o                         
 -19   3  23          0.02          7.83         7.04 o                         
 -17   3  23          0.13         11.02         7.23 o                         
 -15   3  23         14.36          8.76         7.04 o                         
 -13   3  23          0.54         -5.68         7.16 o                         
 -11   3  23          4.98          7.19         7.13 o                         
  -9   3  23        463.87        502.37        17.96 o                         
  -7   3  23        392.75        332.88        11.82 o                         
  -5   3  23        135.31        144.07        10.69 o                         
  -3   3  23        619.86        636.96        12.86 o                         
  -1   3  23        494.63        479.95        11.25 o                         
   1   3  23        357.10        400.10        15.59 o                         
   3   3  23        440.68        397.57        11.15 o                         
   5   3  23         26.31         32.93         6.84 o                         
   7   3  23        878.63       1063.85        18.47 o                         
 -18   4  23        490.52        466.76        17.82 o                         
 -16   4  23        100.46         72.95        10.19 o                         
 -14   4  23          6.85          2.38         9.46 o                         
 -12   4  23         69.25         86.11        10.33 o                         
 -10   4  23        103.61        124.62        10.96 o                         
  -8   4  23        275.10        248.09        12.84 o                         
  -6   4  23        379.85        371.74        14.66 o                         
  -4   4  23        148.18        220.89        12.48 o                         
  -2   4  23        309.63        314.08        19.56 o                         
 -32   0  24       1090.20       1051.35        53.46 o                         
 -30   0  24       4721.60       4934.61       102.60 o                         
 -28   0  24       5528.03       5580.40        83.10 o                         
 -26   0  24          6.40         -1.35        18.45 o                         
 -24   0  24         17.73         39.86         8.77 o                         
 -22   0  24        349.55        394.73        14.20 o                         
 -20   0  24          0.48          3.57         8.15 o                         
 -18   0  24        798.75        786.84        18.71 o                         
 -16   0  24        144.71        162.25        11.65 o                         
 -14   0  24         13.00          9.94         7.48 o                         
 -12   0  24        293.12        278.81        12.02 o                         
 -10   0  24        641.81        642.22        16.76 o                         
  -8   0  24       1862.15       1882.92        35.84 o                         
  -6   0  24        267.05        275.10        12.57 o                         
  -4   0  24       2397.82       2529.01        45.76 o                         
  -2   0  24       2184.83       2241.97        42.57 o                         
   0   0  24        174.88        185.67        17.93 o                         
   2   0  24       1328.11       1365.39        42.60 o                         
   4   0  24        734.31        712.33        19.11 o                         
   6   0  24         81.63         99.02        12.32 o                         
   8   0  24         44.56         53.53        10.62 o                         
  10   0  24        459.88        551.76        18.27 o                         
  12   0  24         27.86         42.24        10.74 o                         
 -31   1  24         40.20         41.45        10.90 o                         
 -29   1  24        372.95        369.62        14.16 o                         
 -27   1  24        686.33        708.68        18.24 o                         
 -25   1  24        288.49        281.47        10.53 o                         
 -23   1  24          8.08         14.33         6.99 o                         
 -21   1  24       1095.37       1115.25        18.91 o                         
 -19   1  24         47.78         35.59         7.11 o                         
 -17   1  24        921.02        905.47        19.82 o                         
 -15   1  24        142.69        127.28         7.96 o                         
 -13   1  24       1359.69       1311.44        21.18 o                         
 -11   1  24         25.45         31.81         6.71 o                         
  -9   1  24        984.52        958.87        17.03 o                         
  -7   1  24       3715.95       3702.70        41.07 o                         
  -5   1  24        881.74        898.78        15.90 o                         
  -3   1  24       3674.30       3732.15        33.97 o                         
  -1   1  24       3523.85       3533.46        45.56 o                         
   1   1  24          0.99          4.40         5.98 o                         
   3   1  24       1071.01       1101.59        16.05 o                         
   5   1  24       3144.89       3073.75        37.88 o                         
   7   1  24        281.94        302.60        12.28 o                         
   9   1  24         31.54         20.35         8.48 o                         
  11   1  24        126.62        111.82         9.26 o                         
 -30   2  24        304.56        295.64        11.33 o                         
 -28   2  24        579.59        551.54        14.41 o                         
 -26   2  24         56.85         54.76         8.13 o                         
 -24   2  24        415.40        395.88        12.51 o                         
 -22   2  24         47.53         34.17         8.58 o                         
 -20   2  24        116.87        101.19         9.90 o                         
 -18   2  24       2204.37       2268.08        35.04 o                         
 -16   2  24        670.29        692.53        21.16 o                         
 -14   2  24          0.19          1.07         6.70 o                         
 -12   2  24        427.66        419.50        13.96 o                         
 -10   2  24       1778.98       1711.79        27.49 o                         
  -8   2  24        302.46        303.93        20.22 o                         
  -6   2  24        176.97        178.68         7.63 o                         
  -4   2  24         93.02         85.41         6.07 o                         
  -2   2  24        349.66        327.37         8.24 o                         
   0   2  24       1355.30       1423.19        16.68 o                         
   2   2  24        652.22        669.05        14.28 o                         
   4   2  24        168.72        180.46         8.43 o                         
   6   2  24         49.55         50.00         7.02 o                         
   8   2  24        926.56        914.70        18.52 o                         
 -25   3  24          1.69          9.45         8.83 o                         
 -23   3  24          0.51          7.53         7.59 o                         
 -21   3  24       1486.44       1403.42        26.74 o                         
 -19   3  24         41.74         37.19         7.89 o                         
 -17   3  24          8.29          6.51         6.82 o                         
 -15   3  24          3.05          0.17         6.77 o                         
 -13   3  24         47.94         35.98         7.40 o                         
 -11   3  24       1223.80       1176.59        18.54 o                         
  -9   3  24        798.09        783.68        15.37 o                         
  -7   3  24        997.66       1035.30        17.68 o                         
  -5   3  24        143.21        167.08        10.38 o                         
  -3   3  24        360.98        387.16        12.61 o                         
  -1   3  24         59.46         56.42         5.49 o                         
   1   3  24         16.61          6.94         9.28 o                         
   3   3  24          0.29         -2.38         9.70 o                         
 -10   4  24        127.36        113.81        11.14 o                         
 -31   1  25         50.82         46.36         9.68 o                         
 -29   1  25         62.10         43.35        10.22 o                         
 -27   1  25       1392.00       1448.05        26.74 o                         
 -25   1  25         64.23         67.13         9.70 o                         
 -23   1  25        113.06        128.78        10.47 o                         
 -21   1  25         60.69         56.79         9.57 o                         
 -19   1  25          2.49          8.88         7.16 o                         
 -17   1  25       3648.67       3586.11        47.94 o                         
 -15   1  25        208.54        194.55         9.91 o                         
 -13   1  25         25.97         29.04         8.84 o                         
 -11   1  25         12.43         10.64         6.76 o                         
  -9   1  25         10.58         12.63         6.85 o                         
  -7   1  25        281.52        262.84        10.29 o                         
  -5   1  25        139.80        120.53         8.98 o                         
  -3   1  25        505.30        492.43        12.49 o                         
  -1   1  25       1681.28       1674.68        28.10 o                         
   1   1  25       2163.03       2265.05        27.52 o                         
   3   1  25       3125.05       3091.72        34.23 o                         
   5   1  25       3276.11       3465.57        47.49 o                         
   7   1  25          1.18          5.03         8.37 o                         
   9   1  25        203.58        192.02        10.28 o                         
 -28   2  25        790.14        762.30        20.02 o                         
 -26   2  25          4.22          1.05         7.72 o                         
 -24   2  25         66.48         65.91         8.47 o                         
 -22   2  25        529.46        513.89        14.08 o                         
 -20   2  25         18.21          9.94         8.68 o                         
 -18   2  25        674.40        634.38        18.71 o                         
 -16   2  25        134.88        143.77        10.60 o                         
 -14   2  25        138.38        137.12         8.49 o                         
 -12   2  25          8.97         31.82         7.21 o                         
 -10   2  25        307.15        283.52        10.43 o                         
  -8   2  25          7.73          3.59         7.12 o                         
  -6   2  25       1410.12       1421.16        19.75 o                         
  -4   2  25       2424.71       2301.39        24.68 o                         
  -2   2  25        828.52        824.32        13.82 o                         
   0   2  25        338.25        313.23         9.48 o                         
   2   2  25        985.76       1004.52        19.12 o                         
   4   2  25        193.84        201.36         9.36 o                         
   6   2  25         66.94         78.27         8.84 o                         
 -21   3  25         28.38         17.10         7.63 o                         
 -19   3  25         48.13         62.95         8.63 o                         
 -17   3  25        656.08        617.20        15.20 o                         
 -15   3  25         29.90         25.89         7.95 o                         
 -13   3  25         86.98        104.02         9.23 o                         
 -11   3  25        748.22        809.54        17.41 o                         
  -9   3  25         46.97         26.61         8.24 o                         
  -7   3  25        140.76        127.22         9.58 o                         
  -5   3  25        172.84        158.71        10.43 o                         
  -3   3  25        179.89        198.34        10.90 o                         
  -1   3  25         28.09         35.48        10.21 o                         
 -28   0  26       2527.30       2550.50        48.29 o                         
 -26   0  26        414.73        463.03        19.77 o                         
 -24   0  26        344.06        346.13        17.89 o                         
 -22   0  26         52.94         53.20        12.00 o                         
 -20   0  26        209.56        192.90        11.70 o                         
 -18   0  26        264.02        264.35        12.81 o                         
 -16   0  26         89.77        102.28        15.97 o                         
 -14   0  26        818.75        828.59        19.40 o                         
 -12   0  26        592.95        599.06        16.92 o                         
 -10   0  26          0.26          7.81         8.62 o                         
  -8   0  26         36.19         41.56         9.31 o                         
  -6   0  26        601.56        527.45        16.41 o                         
  -4   0  26        885.13        967.64        35.92 o                         
  -2   0  26          9.37          9.56        21.59 o                         
   0   0  26         10.78         13.41        11.85 o                         
   2   0  26        756.42        778.45        33.96 o                         
   4   0  26        146.76        129.48        12.11 o                         
   6   0  26        402.38        479.72        18.28 o                         
 -27   1  26         41.75         23.00         9.33 o                         
 -25   1  26        337.75        342.44        18.70 o                         
 -23   1  26        476.26        468.65        15.65 o                         
 -21   1  26        252.78        252.26        12.66 o                         
 -19   1  26         30.97         46.08         9.70 o                         
 -17   1  26        114.89        159.07        14.21 o                         
 -15   1  26        560.50        524.86        14.13 o                         
 -13   1  26        197.53        185.45        15.61 o                         
 -11   1  26          3.32          3.81         6.81 o                         
  -9   1  26        263.32        246.04        14.77 o                         
  -7   1  26          5.87         -0.32         6.99 o                         
  -5   1  26       1037.21       1009.30        16.80 o                         
  -3   1  26         22.69         22.22         6.98 o                         
  -1   1  26        248.36        282.43        10.50 o                         
   1   1  26       1157.13       1160.07        20.70 o                         
   3   1  26         12.76          4.64         7.35 o                         
   5   1  26        209.76        221.51        12.94 o                         
 -24   2  26          5.31          2.49         8.05 o                         
 -22   2  26         43.82         35.38         9.22 o                         
 -20   2  26        828.39        823.33        20.49 o                         
 -18   2  26       1048.20        967.90        29.52 o                         
 -16   2  26         85.58        101.64         9.14 o                         
 -14   2  26          1.14         -2.46         7.37 o                         
 -12   2  26          3.39          8.00         7.56 o                         
 -10   2  26        416.22        409.42        12.05 o                         
  -8   2  26          0.24         -3.10         7.44 o                         
  -6   2  26         39.05         35.92         6.61 o                         
  -4   2  26       1753.97       1766.23        24.96 o                         
  -2   2  26          0.79         -0.66         8.44 o                         
   0   2  26        864.59        811.37        14.25 o                         
   2   2  26         64.70         88.67         8.07 o                         
 -17   3  26         51.38         47.76         9.57 o                         
 -15   3  26         57.25         48.06         8.56 o                         
 -13   3  26        303.81        279.44        13.71 o                         
 -11   3  26        321.14        328.70        12.40 o                         
  -9   3  26        281.41        279.27        12.14 o                         
  -7   3  26         70.22         59.89         9.12 o                         
 -25   1  27        234.07        252.76        13.83 o                         
 -23   1  27        362.59        359.13        18.10 o                         
 -21   1  27       1688.48       1766.45        52.10 o                         
 -19   1  27        260.62        251.13        13.14 o                         
 -17   1  27        635.36        652.33        18.63 o                         
 -15   1  27       2436.56       2299.19        31.11 o                         
 -13   1  27        639.96        575.13        15.72 o                         
 -11   1  27         15.61         18.35         9.47 o                         
  -9   1  27          3.08          9.56         7.38 o                         
  -7   1  27        867.43        841.19        16.91 o                         
  -5   1  27        550.03        554.66        13.04 o                         
  -3   1  27        743.83        735.85        14.89 o                         
  -1   1  27       1969.71       1939.03        26.80 o                         
   1   1  27       1407.25       1457.34        22.80 o                         
 -20   2  27          2.00          6.64         9.51 o                         
 -18   2  27        244.83        260.41        13.35 o                         
 -16   2  27         54.97         41.78         9.14 o                         
 -14   2  27        191.64        196.18        12.18 o                         
 -12   2  27        681.65        708.93        15.20 o                         
 -10   2  27        495.76        476.17        13.01 o                         
  -8   2  27        131.37        147.05         9.44 o                         
  -6   2  27       1796.51       1862.35        21.89 o                         
  -4   2  27        277.16        231.70         9.39 o                         
  -2   2  27         53.50         62.20         7.42 o                         
 -22   0  28         38.67         34.98        12.78 o                         
 -20   0  28       2277.65       2282.08        45.62 o                         
 -18   0  28          0.14          6.39        12.22 o                         
 -16   0  28       1410.16       1367.69        33.85 o                         
 -14   0  28        333.43        335.27        18.52 o                         
 -12   0  28        131.23        132.27        10.97 o                         
 -10   0  28        321.78        308.71        14.10 o                         
  -8   0  28          3.64         -0.67         9.01 o                         
  -6   0  28        283.72        291.84        13.71 o                         
  -4   0  28        141.76        176.31        12.18 o                         
  -2   0  28         23.88         31.21        12.54 o                         
 -21   1  28       1677.11       1668.89        30.26 o                         
 -19   1  28         11.91         21.81         9.80 o                         
 -17   1  28        171.48        164.16        12.21 o                         
 -15   1  28        777.71        716.85        16.60 o                         
 -13   1  28        104.35         90.24         9.17 o                         
 -11   1  28         69.86         44.11        10.27 o                         
  -9   1  28        383.52        339.99        15.09 o                         
  -7   1  28          5.56          3.52         7.65 o                         
  -5   1  28        619.98        668.62        15.75 o                         
  -3   1  28          0.25         -0.41         7.38 o                         
                                                                                
