# Supplementary material for: Crystal structures and Hirshfeld surface analyses of (E)-N′-benzyl­idene-2-oxo-2H-chromene-3-carbo­hydrazide and the disordered hemi-DMSO solvate of (E)-2-oxo-N′-(3,4,5-trimeth­oxybenzyl­idene)-2H-chromene-3-carbohydrazide: lattice energy and inter­molecular inter­action energy calculations for the former
Source: Acta Crystallogr E Crystallogr Commun. 2019 Sep 3;75(Pt 10):1403–10. doi: 10.1107/S2056989019012015 (PMC6775737; doi:10.1107/S2056989019012015)
Supplement: Supplementary file 3 [file e-75-01403-IIsup3.hkl]

data_II
#C~6~H~5~                                                                   
_shelx_title ' 317_a.res in P-1'                                                
_shelx_refln_list_code          4                                               
_shelx_F_calc_maximum       69.50                                               
_exptl_crystal_F_000       304.00                                               
_reflns_d_resolution_high  0.8370                                               
                                                                                
loop_                                                                           
 _space_group_symop_operation_xyz                                               
 'x, y, z'                                                                      
 '-x, -y, -z'                                                                   
                                                                                
_cell_length_a     5.6715                                                       
_cell_length_b     7.4164                                                       
_cell_length_c    15.9819                                                       
_cell_angle_alpha  88.369                                                       
_cell_angle_beta   84.147                                                       
_cell_angle_gamma  82.961                                                       
                                                                                
_shelx_F_squared_multiplier     1.000                                           
                                                                                
loop_                                                                           
 _refln_index_h                                                                 
 _refln_index_k                                                                 
 _refln_index_l                                                                 
 _refln_F_squared_calc                                                          
 _refln_F_squared_meas                                                          
 _refln_F_squared_sigma                                                         
 _refln_observed_status                                                         
   2   0   0          1.00          1.92         0.56 o                         
   3   0   0          0.02          0.03         0.07 o                         
   4   0   0         40.26         40.29         0.87 o                         
   5   0   0       1935.77       1901.03        22.95 o                         
   6   0   0        343.27        359.97         6.44 o                         
  -6   1   0          5.87          6.16         0.53 o                         
  -5   1   0        223.31        192.24         6.88 o                         
  -4   1   0          3.58          3.47         0.16 o                         
  -3   1   0         88.68         80.04         0.85 o                         
  -2   1   0        295.76        280.99         4.09 o                         
  -1   1   0        471.12        437.11         7.23 o                         
   0   1   0         21.14         18.39         0.29 o                         
   1   1   0         23.23         19.51         0.61 o                         
   2   1   0        273.20        244.19         4.42 o                         
   3   1   0        135.93        125.12         1.92 o                         
   4   1   0        198.24        190.84         2.33 o                         
   5   1   0         50.17         55.51         0.96 o                         
   6   1   0        145.85        155.78         4.16 o                         
  -6   2   0          7.66          8.13         0.37 o                         
  -5   2   0        784.21        796.73         9.56 o                         
  -4   2   0          1.61          1.96         0.15 o                         
  -3   2   0         61.50         51.92         0.73 o                         
  -2   2   0        125.80        129.17         1.64 o                         
  -1   2   0        163.36        163.07         2.89 o                         
   2   2   0         53.88         57.88         1.06 o                         
   3   2   0        115.79        109.05         1.26 o                         
   4   2   0          3.83          4.10         0.16 o                         
   5   2   0        368.01        381.86        10.33 o                         
   6   2   0       1069.62       1060.23        56.77 o                         
  -6   3   0          7.76          7.20         0.31 o                         
  -5   3   0          3.26          3.86         0.26 o                         
  -4   3   0         11.67         11.42         0.34 o                         
  -3   3   0         74.20         70.78         0.94 o                         
  -2   3   0         13.16         12.38         0.24 o                         
  -1   3   0         51.11         49.36         0.73 o                         
   0   3   0          9.49          6.35         0.37 o                         
   1   3   0         18.52         18.46         0.36 o                         
   2   3   0        194.06        191.46         3.30 o                         
   3   3   0         50.07         47.52         0.79 o                         
   4   3   0         15.31         12.87         0.48 o                         
   5   3   0         24.20         24.20         0.65 o                         
   6   3   0        117.00        127.55         2.56 o                         
  -5   4   0          3.19          2.88         0.15 o                         
  -4   4   0          2.82          3.48         0.24 o                         
  -3   4   0        200.03        208.30         2.50 o                         
  -2   4   0          0.51          0.44         0.09 o                         
  -1   4   0        122.44        123.28         1.48 o                         
   0   4   0         26.11         20.09         0.42 o                         
   1   4   0        927.75        917.00        10.56 o                         
   2   4   0        221.58        228.38         2.01 o                         
   3   4   0          0.30          0.31         0.07 o                         
   4   4   0         86.07         81.09         3.04 o                         
   5   4   0          2.64          2.26         0.15 o                         
   6   4   0        274.15        265.34        23.87 o                         
  -5   5   0         54.73         57.67         1.08 o                         
  -4   5   0        166.44        176.12         2.15 o                         
  -3   5   0         78.97         77.35         1.06 o                         
  -2   5   0         70.74         73.47         1.05 o                         
  -1   5   0          1.92          2.22         0.18 o                         
   0   5   0          0.11          0.32         0.08 o                         
   1   5   0        383.44        375.37         5.81 o                         
   2   5   0        235.59        238.75         2.68 o                         
   3   5   0          5.94          7.17         0.23 o                         
   4   5   0         13.26         13.33         0.67 o                         
   5   5   0         14.83         14.78         0.34 o                         
  -4   6   0          5.00          6.64         0.23 o                         
  -3   6   0        317.03        329.04         6.10 o                         
  -2   6   0         27.36         29.11         0.64 o                         
  -1   6   0         28.88         29.98         0.65 o                         
   0   6   0          5.79          6.91         0.21 o                         
   1   6   0          0.77          0.98         0.11 o                         
   2   6   0        343.06        339.67         3.93 o                         
   3   6   0          5.33          5.51         0.21 o                         
   4   6   0          0.38          0.75         0.14 o                         
   5   6   0          1.86          1.64         0.11 o                         
  -3   7   0         29.64         32.04         0.82 o                         
  -2   7   0         40.32         43.65         0.89 o                         
  -1   7   0         17.06         18.49         0.41 o                         
   0   7   0          1.83          2.17         0.20 o                         
   1   7   0        148.15        151.33         4.01 o                         
   2   7   0         39.69         37.63         0.90 o                         
   3   7   0         50.40         49.76         0.82 o                         
   4   7   0          4.11          3.55         0.18 o                         
  -2   8   0          1.26          1.72         0.13 o                         
  -1   8   0         10.33         10.30         0.29 o                         
   0   8   0          0.21          0.44         0.13 o                         
   1   8   0          0.48          0.87         0.11 o                         
   2   8   0         20.35         20.01         0.41 o                         
   3   8   0         44.79         47.92         0.84 o                         
  -3  -8   1         22.56         22.12         0.53 o                         
  -2  -8   1         62.99         59.12         3.64 o                         
  -1  -8   1          0.01          0.08         0.09 o                         
   0  -8   1         15.82         16.44         0.45 o                         
   1  -8   1          1.84          2.10         0.13 o                         
   2  -8   1        193.45        181.35         2.68 o                         
  -4  -7   1          0.15          0.18         0.09 o                         
  -3  -7   1         61.16         57.40         1.83 o                         
  -2  -7   1         69.97         66.14         1.25 o                         
  -1  -7   1         15.22         15.44         0.40 o                         
   0  -7   1          0.46          0.71         0.11 o                         
   1  -7   1          4.63          4.54         0.20 o                         
   2  -7   1         34.32         34.96         0.59 o                         
   3  -7   1         49.24         50.45         1.14 o                         
  -5  -6   1         11.46         11.34         0.45 o                         
  -4  -6   1          0.09         -0.01         0.10 o                         
  -3  -6   1          0.14          0.13         0.12 o                         
  -2  -6   1       1340.97       1330.21        15.34 o                         
  -1  -6   1         17.46         18.44         0.40 o                         
   0  -6   1         33.78         33.91         0.51 o                         
   1  -6   1          0.49          0.55         0.11 o                         
   2  -6   1        132.55        149.89         2.39 o                         
   3  -6   1        139.13        152.57         2.40 o                         
   4  -6   1         41.55         43.87         0.71 o                         
  -5  -5   1          7.02          7.24         0.23 o                         
  -4  -5   1         35.85         38.02         1.21 o                         
  -3  -5   1         28.80         28.38         0.63 o                         
  -2  -5   1          0.54          0.54         0.09 o                         
  -1  -5   1        108.69        102.43         1.25 o                         
   0  -5   1         57.15         57.20         0.66 o                         
   1  -5   1         69.59         69.97         0.85 o                         
   2  -5   1          1.11          1.35         0.15 o                         
   3  -5   1         75.32         76.27         1.23 o                         
   4  -5   1         31.17         32.34         0.66 o                         
   5  -5   1          0.02          0.19         0.10 o                         
  -6  -4   1         92.95        103.16         3.13 o                         
  -5  -4   1         15.61         16.05         0.39 o                         
  -4  -4   1          0.64          0.54         0.10 o                         
  -3  -4   1          0.00          0.13         0.07 o                         
  -2  -4   1       4690.69       4594.22        63.13 o                         
  -1  -4   1       4829.64       4563.91        84.43 o                         
   0  -4   1        108.93        110.70         1.07 o                         
   1  -4   1          3.84          4.37         0.13 o                         
   2  -4   1         31.42         27.91         0.47 o                         
   3  -4   1        267.80        266.98         3.11 o                         
   4  -4   1       1516.86       1580.98        17.06 o                         
   5  -4   1          1.45          1.49         0.13 o                         
  -6  -3   1          3.72          3.83         0.45 o                         
  -5  -3   1         45.08         47.95         1.03 o                         
  -4  -3   1         20.64         19.75         0.95 o                         
  -3  -3   1         84.46         77.84         1.94 o                         
  -2  -3   1          0.10          0.50         0.07 o                         
  -1  -3   1        133.11        127.98         1.91 o                         
   0  -3   1        309.75        254.71         5.48 o                         
   1  -3   1        236.53        217.70         2.86 o                         
   2  -3   1        233.84        216.00         1.99 o                         
   3  -3   1          0.03          0.32         0.11 o                         
   4  -3   1        562.83        572.39         7.15 o                         
   5  -3   1         28.09         29.21         0.60 o                         
   6  -3   1         15.36         15.41         0.48 o                         
  -6  -2   1        440.53        432.63         7.73 o                         
  -5  -2   1         97.71        105.16         1.76 o                         
  -4  -2   1          6.92          6.79         0.21 o                         
  -3  -2   1          6.35          6.88         0.15 o                         
  -2  -2   1        504.83        496.05         7.70 o                         
   0  -2   1          2.82          2.18         0.19 o                         
   1  -2   1         71.00         77.44         2.72 o                         
   2  -2   1        110.52        109.11         1.22 o                         
   3  -2   1          0.13          0.11         0.07 o                         
   4  -2   1       3229.71       3126.42        74.65 o                         
   5  -2   1        412.23        417.02         5.26 o                         
   6  -2   1          2.31          1.73         0.16 o                         
  -6  -1   1         48.94         49.28         1.17 o                         
  -5  -1   1          0.97          1.14         0.18 o                         
  -4  -1   1          2.62          2.96         0.17 o                         
  -3  -1   1         60.79         57.39         0.85 o                         
  -2  -1   1         71.37         59.72         1.10 o                         
  -1  -1   1          5.54          7.60         0.26 o                         
   0  -1   1         53.18         46.89         0.82 o                         
   1  -1   1         66.25         59.63         1.12 o                         
   2  -1   1         99.12         94.52         2.01 o                         
   3  -1   1        241.81        221.89         2.07 o                         
   4  -1   1        163.21        160.52         2.19 o                         
   5  -1   1        140.30        137.79         6.04 o                         
   6  -1   1          2.31          2.88         0.19 o                         
  -6   0   1        131.46        136.36         2.66 o                         
  -5   0   1        107.25        113.88         1.92 o                         
  -4   0   1          0.89          1.01         0.15 o                         
  -3   0   1        151.43        158.44         1.77 o                         
  -2   0   1        353.93        331.85         6.91 o                         
   1   0   1        169.40        159.55         4.10 o                         
   2   0   1        687.67        652.71        13.11 o                         
   3   0   1          0.81          0.79         0.10 o                         
   4   0   1        423.07        400.46         7.95 o                         
   5   0   1       1042.57       1015.04        14.48 o                         
   6   0   1          7.98          8.46         0.40 o                         
  -6   1   1         21.63         22.61         1.16 o                         
  -5   1   1          4.18          3.60         0.24 o                         
  -4   1   1        200.53        194.54         2.14 o                         
  -3   1   1          7.13          6.49         0.17 o                         
  -2   1   1          8.34          8.90         0.29 o                         
  -1   1   1         37.63         45.97         1.88 o                         
   0   1   1         49.69         44.22         1.17 o                         
   2   1   1          0.54          0.61         0.11 o                         
   3   1   1          0.02          0.00         0.08 o                         
   4   1   1          9.81         10.03         0.29 o                         
   5   1   1         67.19         72.23         1.60 o                         
   6   1   1         48.20         48.32         1.12 o                         
  -6   2   1          0.54          0.99         0.16 o                         
  -5   2   1         87.90         88.97         1.32 o                         
  -4   2   1         51.70         55.37         0.78 o                         
  -3   2   1         36.85         29.05         0.49 o                         
  -2   2   1        167.80        178.98         2.29 o                         
  -1   2   1        638.99        621.03        10.38 o                         
   0   2   1          1.78          0.91         0.18 o                         
   1   2   1       1222.67       1152.60        27.90 o                         
   2   2   1        158.03        151.49         2.38 o                         
   3   2   1        286.11        266.54         5.56 o                         
   4   2   1          7.39          9.64         0.22 o                         
   5   2   1        104.36        103.61         4.85 o                         
   6   2   1          2.35          2.37         0.26 o                         
  -5   3   1        166.58        171.23         2.60 o                         
  -4   3   1         73.89         71.91         0.97 o                         
  -3   3   1         94.00         90.05         1.14 o                         
  -2   3   1          6.47          5.54         0.15 o                         
  -1   3   1          1.25          1.24         0.06 o                         
   0   3   1        975.95        897.16        21.59 o                         
   1   3   1        774.71        750.05        12.40 o                         
   2   3   1          7.36          8.55         0.17 o                         
   3   3   1        112.16        108.58         2.06 o                         
   4   3   1         14.83         16.33         0.47 o                         
   5   3   1         62.57         66.51         1.15 o                         
   6   3   1         71.24         75.08         1.68 o                         
  -5   4   1         20.83         24.77         0.56 o                         
  -4   4   1        181.75        188.33         2.13 o                         
  -3   4   1        165.41        162.96         1.99 o                         
  -2   4   1         46.77         46.48         0.67 o                         
  -1   4   1          6.81          8.91         0.26 o                         
   0   4   1          2.76          2.00         0.09 o                         
   1   4   1        984.18        947.53         7.23 o                         
   2   4   1         94.27         90.05         1.45 o                         
   3   4   1          3.23          3.94         0.19 o                         
   4   4   1          0.01          0.10         0.09 o                         
   5   4   1          1.11          1.07         0.12 o                         
   6   4   1         20.18         20.46         0.92 o                         
  -5   5   1        110.77        112.07         8.83 o                         
  -4   5   1         48.95         49.14         0.70 o                         
  -3   5   1          1.69          1.77         0.15 o                         
  -2   5   1         12.72         13.91         0.32 o                         
  -1   5   1         11.58         12.74         0.32 o                         
   0   5   1        303.46        310.25         4.56 o                         
   1   5   1        172.64        157.28         1.92 o                         
   2   5   1          2.56          3.95         0.18 o                         
   3   5   1         12.78         12.01         0.34 o                         
   4   5   1          0.12          0.24         0.10 o                         
   5   5   1          7.35          8.27         0.25 o                         
   6   5   1         15.50         16.68         0.78 o                         
  -4   6   1          2.92          4.63         0.19 o                         
  -3   6   1          5.15          5.06         0.24 o                         
  -2   6   1          3.55          3.63         0.26 o                         
  -1   6   1          0.59          0.34         0.14 o                         
   0   6   1         72.83         68.46         2.43 o                         
   1   6   1          2.73          2.31         0.12 o                         
   2   6   1         11.84         12.90         0.52 o                         
   3   6   1         31.49         30.61         0.63 o                         
   4   6   1          5.23          4.09         0.20 o                         
   5   6   1          0.28          0.15         0.08 o                         
  -3   7   1          9.18         10.22         0.30 o                         
  -2   7   1         30.40         32.43         0.57 o                         
  -1   7   1          0.28          0.45         0.13 o                         
   0   7   1          0.29          0.71         0.27 o                         
   1   7   1        288.93        286.42         9.07 o                         
   2   7   1         11.34         12.31         0.40 o                         
   3   7   1         23.33         24.15         0.58 o                         
   4   7   1         11.49         11.11         0.34 o                         
  -2   8   1          0.23          0.53         0.28 o                         
  -1   8   1          4.91          5.87         0.22 o                         
   0   8   1          1.75          1.97         0.23 o                         
   1   8   1        139.80        137.24         2.45 o                         
   2   8   1         15.37         15.65         0.32 o                         
   3   8   1          0.29          0.26         0.09 o                         
  -3  -8   2        780.54        806.72        14.39 o                         
  -2  -8   2          6.88          6.45         0.26 o                         
  -1  -8   2          2.00          1.86         0.20 o                         
   0  -8   2          2.70          2.65         0.18 o                         
   1  -8   2         23.00         23.15         0.51 o                         
   2  -8   2        328.01        305.93         5.35 o                         
  -4  -7   2         17.20         12.95         0.72 o                         
  -3  -7   2          5.45          5.48         0.26 o                         
  -2  -7   2         62.81         61.13         0.94 o                         
  -1  -7   2         14.78         15.57         0.39 o                         
   0  -7   2         33.27         34.52         0.56 o                         
   1  -7   2          0.19          0.17         0.09 o                         
   2  -7   2        151.56        163.18         1.97 o                         
   3  -7   2         88.56         94.80         1.54 o                         
  -5  -6   2          4.03          4.12         0.19 o                         
  -4  -6   2          0.99          1.07         0.12 o                         
  -3  -6   2       1423.21       1408.01        12.95 o                         
  -2  -6   2        806.76        806.78        21.08 o                         
  -1  -6   2         65.65         64.68         1.37 o                         
   0  -6   2         17.34         17.21         0.41 o                         
   1  -6   2          0.17          0.37         0.10 o                         
   2  -6   2        394.20        419.50         4.39 o                         
   3  -6   2       1165.93       1221.20        16.95 o                         
   4  -6   2          1.46          1.22         0.11 o                         
  -5  -5   2          0.06          0.09         0.09 o                         
  -4  -5   2          5.75          5.68         0.22 o                         
  -3  -5   2          0.48          0.30         0.10 o                         
  -2  -5   2          2.84          3.10         0.14 o                         
  -1  -5   2         14.67         13.37         0.34 o                         
   0  -5   2         20.40         19.34         0.29 o                         
   1  -5   2         58.85         53.29         0.95 o                         
   2  -5   2         11.44         13.26         0.33 o                         
   3  -5   2        431.72        465.29         6.59 o                         
   4  -5   2         12.34         13.29         0.38 o                         
   5  -5   2          5.58          7.51         0.23 o                         
  -6  -4   2         53.90         51.02         1.81 o                         
  -5  -4   2          0.08          0.20         0.08 o                         
  -4  -4   2          1.30          1.28         0.12 o                         
  -3  -4   2         23.84         26.91         0.68 o                         
  -2  -4   2       3388.36       3360.92        30.22 o                         
  -1  -4   2         59.05         60.38         0.81 o                         
   0  -4   2         21.48         19.99         0.26 o                         
   1  -4   2        193.73        191.06         1.65 o                         
   2  -4   2          0.21          0.69         0.14 o                         
   3  -4   2       2165.85       2175.79        29.40 o                         
   4  -4   2        230.58        239.19         2.87 o                         
   5  -4   2          2.32          2.08         0.14 o                         
  -6  -3   2         12.44         12.21         0.83 o                         
  -5  -3   2         26.78         26.93         0.70 o                         
  -4  -3   2          2.73          2.80         0.14 o                         
  -3  -3   2          5.82          5.01         0.19 o                         
  -2  -3   2         64.60         57.93         0.65 o                         
  -1  -3   2        333.75        307.89         3.91 o                         
   0  -3   2          6.31          8.52         0.28 o                         
   1  -3   2          5.21          5.49         0.12 o                         
   2  -3   2         84.07         84.06         1.03 o                         
   3  -3   2         68.22         63.17         1.03 o                         
   4  -3   2          6.83          7.03         0.38 o                         
   5  -3   2          0.02          0.12         0.10 o                         
   6  -3   2          8.17          6.36         0.39 o                         
  -6  -2   2         93.59         85.70         1.82 o                         
  -5  -2   2         34.80         36.76         0.74 o                         
  -4  -2   2         46.78         47.51         0.77 o                         
  -3  -2   2        292.47        307.86         3.35 o                         
  -2  -2   2        212.53        227.62         2.66 o                         
  -1  -2   2         27.07         27.14         0.84 o                         
   0  -2   2        128.20        104.07         1.82 o                         
   2  -2   2          4.69          5.10         0.17 o                         
   3  -2   2        117.96         99.50         1.18 o                         
   4  -2   2        506.10        505.65         5.67 o                         
   5  -2   2         18.04         18.34         0.46 o                         
   6  -2   2         14.21         15.36         0.44 o                         
  -6  -1   2          2.24          2.01         0.17 o                         
  -5  -1   2        100.00        101.60         1.67 o                         
  -4  -1   2          6.55          6.68         0.27 o                         
  -3  -1   2          0.40          0.88         0.08 o                         
  -2  -1   2          8.40          9.82         0.36 o                         
  -1  -1   2        421.38        410.03         8.42 o                         
   1  -1   2         49.37         45.93         0.84 o                         
   2  -1   2         42.74         42.51         1.08 o                         
   3  -1   2         29.46         36.27         0.50 o                         
   4  -1   2          4.08          4.63         0.21 o                         
   5  -1   2        100.16        105.00         2.65 o                         
   6  -1   2          4.58          4.68         0.25 o                         
  -6   0   2         37.37         36.36         0.91 o                         
  -5   0   2          1.07          0.90         0.15 o                         
  -4   0   2         52.44         51.13         1.04 o                         
  -3   0   2         65.41         60.09         0.82 o                         
  -2   0   2        491.47        461.58         6.73 o                         
  -1   0   2        215.32        237.99         3.45 o                         
   0   0   2        452.95        381.11         9.16 o                         
   2   0   2        295.11        301.91         5.56 o                         
   3   0   2         78.67         86.09         0.96 o                         
   4   0   2          1.89          2.39         0.19 o                         
   5   0   2          1.84          1.94         0.26 o                         
   6   0   2         21.40         20.26         0.53 o                         
  -6   1   2        111.36        111.35         2.20 o                         
  -5   1   2          4.34          4.59         0.30 o                         
  -4   1   2         10.83         11.36         0.31 o                         
  -3   1   2          2.34          1.81         0.08 o                         
  -2   1   2          2.78          2.21         0.17 o                         
   0   1   2        308.70        294.15         5.52 o                         
   1   1   2        138.68        127.11         7.58 o                         
   2   1   2        354.88        333.27        19.84 o                         
   3   1   2         55.71         56.88         1.03 o                         
   4   1   2         72.22         74.97         1.41 o                         
   5   1   2        119.57        120.47         2.11 o                         
   6   1   2          4.68          4.30         0.28 o                         
  -6   2   2         98.32        105.61         2.65 o                         
  -5   2   2         47.52         50.36         0.98 o                         
  -4   2   2        124.00        124.18         1.69 o                         
  -3   2   2         45.67         40.22         0.61 o                         
  -2   2   2          6.02          5.19         0.13 o                         
  -1   2   2        393.43        419.97         6.16 o                         
   0   2   2        958.06        875.23        21.28 o                         
   1   2   2        753.82        646.16        12.49 o                         
   2   2   2         37.01         35.94         1.02 o                         
   3   2   2          2.06          2.88         0.12 o                         
   4   2   2          3.01          3.15         0.16 o                         
   5   2   2         60.59         62.76         2.96 o                         
   6   2   2          0.72          0.88         0.19 o                         
  -5   3   2         82.88         84.05         1.41 o                         
  -4   3   2         44.76         44.98         0.69 o                         
  -3   3   2          3.24          3.51         0.17 o                         
  -2   3   2         16.94         18.34         0.28 o                         
  -1   3   2        789.47        830.89        10.56 o                         
   0   3   2       1140.10       1008.35        14.56 o                         
   1   3   2        353.89        315.05         4.36 o                         
   2   3   2         31.04         26.34         0.87 o                         
   3   3   2         20.67         17.73         0.69 o                         
   4   3   2         54.07         57.03         0.82 o                         
   5   3   2         92.60         93.52         2.15 o                         
   6   3   2          0.01          0.02         0.16 o                         
  -5   4   2         21.14         25.24         0.48 o                         
  -4   4   2          1.08          1.01         0.12 o                         
  -3   4   2          9.52          8.88         0.28 o                         
  -2   4   2          0.59          1.41         0.12 o                         
  -1   4   2        714.45        713.31        10.84 o                         
   0   4   2        337.33        323.23         5.07 o                         
   1   4   2         34.40         32.78         0.39 o                         
   2   4   2          1.74          2.78         0.14 o                         
   3   4   2         15.66         14.96         0.76 o                         
   4   4   2         24.41         23.49         0.48 o                         
   5   4   2         15.28         14.89         0.48 o                         
   6   4   2         13.32         14.27         0.52 o                         
  -4   5   2         34.65         34.49         0.64 o                         
  -3   5   2         73.58         72.23         1.19 o                         
  -2   5   2          1.61          1.81         0.13 o                         
  -1   5   2         19.40         24.32         0.53 o                         
   0   5   2        646.49        649.48        14.14 o                         
   1   5   2        156.31        148.01         2.84 o                         
   2   5   2         74.35         76.46         2.53 o                         
   3   5   2         15.69         15.71         0.49 o                         
   4   5   2         15.27         15.11         0.34 o                         
   5   5   2        278.93        291.98         4.76 o                         
   6   5   2         24.79         29.27         1.11 o                         
  -4   6   2          0.81          1.13         0.11 o                         
  -3   6   2         38.02         39.71         0.80 o                         
  -2   6   2          1.47          1.80         0.18 o                         
  -1   6   2          5.05          5.27         0.25 o                         
   0   6   2        496.70        495.96         6.90 o                         
   1   6   2         33.41         33.62         1.05 o                         
   2   6   2         43.33         41.72         1.38 o                         
   3   6   2          6.89          6.96         0.24 o                         
   4   6   2          0.00          0.03         0.09 o                         
   5   6   2         34.00         38.03         0.61 o                         
  -3   7   2         40.92         43.64         0.66 o                         
  -2   7   2          4.51          5.02         0.21 o                         
  -1   7   2          0.25          0.19         0.13 o                         
   0   7   2        166.05        172.04         2.50 o                         
   1   7   2          2.92          3.16         0.17 o                         
   2   7   2         18.44         19.45         0.50 o                         
   3   7   2          2.48          1.95         0.14 o                         
   4   7   2          6.61          6.81         0.24 o                         
  -2   8   2         15.62         15.52         0.35 o                         
  -1   8   2          6.79          7.48         0.48 o                         
   0   8   2         22.02         20.27         0.68 o                         
   1   8   2         22.32         24.87         0.62 o                         
   2   8   2          0.08          0.14         0.08 o                         
   3   8   2         28.34         28.55         0.49 o                         
  -3  -8   3         85.71         92.79         1.89 o                         
  -2  -8   3         17.43         15.15         0.50 o                         
  -1  -8   3         16.98         15.31         0.55 o                         
   0  -8   3          0.04          0.01         0.08 o                         
   1  -8   3        208.45        205.47         3.01 o                         
  -4  -7   3          2.62          4.00         0.28 o                         
  -3  -7   3         26.14         23.97         0.69 o                         
  -2  -7   3          2.65          1.98         0.19 o                         
  -1  -7   3          0.87          0.58         0.11 o                         
   0  -7   3          0.66          0.82         0.12 o                         
   1  -7   3          5.54          6.38         0.22 o                         
   2  -7   3         76.39         85.29         1.24 o                         
   3  -7   3          0.02         -0.02         0.08 o                         
  -5  -6   3          2.26          1.84         0.11 o                         
  -4  -6   3          0.96          0.79         0.14 o                         
  -3  -6   3        326.95        325.83         3.50 o                         
  -2  -6   3         17.39         15.21         0.42 o                         
  -1  -6   3          3.57          4.05         0.17 o                         
   0  -6   3         56.72         56.23         0.73 o                         
   1  -6   3         16.40         19.03         0.42 o                         
   2  -6   3        787.80        838.29         8.34 o                         
   3  -6   3         80.27         83.89         1.46 o                         
   4  -6   3          0.41          0.40         0.08 o                         
  -5  -5   3          0.74          0.78         0.11 o                         
  -4  -5   3          2.15          2.25         0.14 o                         
  -3  -5   3         82.30         81.15         1.39 o                         
  -2  -5   3        131.24        131.11         2.10 o                         
  -1  -5   3          0.20          0.31         0.10 o                         
   0  -5   3         27.41         27.92         0.34 o                         
   1  -5   3         33.94         35.83         0.48 o                         
   2  -5   3          4.02          3.97         0.17 o                         
   3  -5   3         38.05         42.01         1.10 o                         
   4  -5   3          1.92          2.24         0.17 o                         
   5  -5   3         24.96         25.69         0.63 o                         
  -6  -4   3         44.40         45.20         1.64 o                         
  -5  -4   3          5.61          5.02         0.30 o                         
  -4  -4   3        131.37        135.71         3.78 o                         
  -3  -4   3          7.45          9.36         0.41 o                         
  -2  -4   3         34.01         40.00         0.79 o                         
  -1  -4   3        313.70        297.05         5.06 o                         
   0  -4   3         70.98         64.63         0.59 o                         
   1  -4   3         54.82         62.73         0.59 o                         
   2  -4   3          8.79          8.29         0.24 o                         
   3  -4   3        127.40        128.29         1.88 o                         
   4  -4   3         35.96         35.90         0.73 o                         
   5  -4   3          0.72          1.10         0.13 o                         
  -6  -3   3          9.41          8.61         0.38 o                         
  -5  -3   3          0.00          0.06         0.12 o                         
  -4  -3   3          0.25          0.35         0.08 o                         
  -3  -3   3         13.20         12.18         0.26 o                         
  -2  -3   3         29.10         34.13         0.53 o                         
  -1  -3   3          0.10          0.23         0.05 o                         
   0  -3   3          8.66          9.10         0.22 o                         
   1  -3   3          9.19          8.36         0.16 o                         
   2  -3   3         60.97         70.04         1.03 o                         
   3  -3   3         62.05         61.47         1.39 o                         
   4  -3   3         29.25         34.10         0.71 o                         
   5  -3   3         16.10         14.74         0.40 o                         
   6  -3   3         30.24         30.02         0.62 o                         
  -6  -2   3          3.73          3.54         0.25 o                         
  -5  -2   3          9.59          9.53         0.33 o                         
  -4  -2   3          5.43          3.58         0.20 o                         
  -3  -2   3          2.89          2.62         0.11 o                         
  -2  -2   3         16.77         15.11         0.25 o                         
  -1  -2   3          7.20          8.64         0.24 o                         
   1  -2   3         45.38         50.36         1.34 o                         
   2  -2   3         39.39         42.65         0.80 o                         
   3  -2   3          0.28          0.23         0.10 o                         
   4  -2   3         22.50         22.59         0.47 o                         
   5  -2   3         61.77         61.81         1.17 o                         
   6  -2   3          0.15          0.26         0.13 o                         
  -6  -1   3         10.58         10.82         0.35 o                         
  -5  -1   3          1.39          1.28         0.15 o                         
  -4  -1   3          0.04          0.14         0.10 o                         
  -3  -1   3         33.94         33.34         0.91 o                         
  -2  -1   3       1525.09       1475.90        20.47 o                         
  -1  -1   3        325.28        288.09         4.71 o                         
   0  -1   3        475.46        440.10        10.62 o                         
   1  -1   3        233.08        229.47         3.21 o                         
   2  -1   3        113.04        115.56         1.55 o                         
   3  -1   3        315.11        346.48         3.62 o                         
   4  -1   3         18.52         17.80         0.43 o                         
   5  -1   3         75.55         71.71         3.97 o                         
   6  -1   3          8.96         10.61         0.44 o                         
  -6   0   3         25.68         27.53         1.10 o                         
  -5   0   3          3.55          3.75         0.23 o                         
  -4   0   3         18.28         17.39         0.49 o                         
  -3   0   3         62.47         59.41         0.93 o                         
  -2   0   3       1634.39       1729.81        29.57 o                         
  -1   0   3        468.69        496.58         7.00 o                         
   0   0   3        202.13        207.30         5.08 o                         
   1   0   3         35.52         37.69         0.62 o                         
   2   0   3          4.93          2.79         0.44 o                         
   3   0   3        272.78        280.11         2.89 o                         
   4   0   3         99.79         89.99         1.39 o                         
   5   0   3         12.83         12.73         0.58 o                         
   6   0   3         37.09         36.12         0.92 o                         
  -6   1   3         59.79         57.64         3.49 o                         
  -5   1   3         60.09         60.52         1.07 o                         
  -4   1   3          1.20          1.41         0.17 o                         
  -3   1   3          1.10          1.24         0.08 o                         
  -2   1   3       1479.59       1518.47        25.97 o                         
   1   1   3        169.73        144.32         6.35 o                         
   2   1   3        141.90        119.03         3.16 o                         
   3   1   3        586.57        600.56         6.41 o                         
   4   1   3        560.84        591.87         7.81 o                         
   5   1   3         44.83         46.82         1.10 o                         
   6   1   3          4.12          3.56         0.27 o                         
  -6   2   3          7.81          8.58         0.50 o                         
  -5   2   3         46.08         44.72         0.92 o                         
  -4   2   3         38.13         35.57         0.68 o                         
  -3   2   3         31.00         30.66         0.47 o                         
  -2   2   3       1576.92       1657.91        13.23 o                         
  -1   2   3       1017.71       1068.44        14.95 o                         
   0   2   3        496.45        471.17         6.69 o                         
   1   2   3        221.70        177.76         5.08 o                         
   2   2   3         75.86         67.48         2.10 o                         
   3   2   3        237.08        220.64         4.61 o                         
   4   2   3        172.87        162.00         2.63 o                         
   5   2   3         46.53         46.83         1.29 o                         
   6   2   3          1.43          2.04         0.17 o                         
  -5   3   3          7.57          6.94         0.31 o                         
  -4   3   3         54.50         53.31         0.78 o                         
  -3   3   3          2.39          2.04         0.14 o                         
  -2   3   3        157.21        190.82         1.92 o                         
  -1   3   3        883.82        909.27         7.81 o                         
   0   3   3        148.53        130.79         1.60 o                         
   1   3   3         43.28         37.71         0.57 o                         
   2   3   3          6.69          6.91         0.25 o                         
   3   3   3          0.11          0.39         0.07 o                         
   4   3   3        933.89        931.71        13.32 o                         
   5   3   3         77.27         83.46         3.26 o                         
   6   3   3         12.69         12.52         0.51 o                         
  -5   4   3         10.55         10.98         0.36 o                         
  -4   4   3         63.84         62.52         0.87 o                         
  -3   4   3          8.08          7.53         0.25 o                         
  -2   4   3          1.30          0.48         0.10 o                         
  -1   4   3        708.49        751.18         6.97 o                         
   0   4   3         26.74         24.74         0.51 o                         
   1   4   3        320.05        312.37         3.97 o                         
   2   4   3         24.33         23.92         0.52 o                         
   3   4   3          4.69          4.90         0.34 o                         
   4   4   3         95.81         87.72         2.39 o                         
   5   4   3         33.47         32.01         0.59 o                         
   6   4   3         11.74         13.05         0.57 o                         
  -4   5   3         11.68         12.85         0.29 o                         
  -3   5   3         12.83         12.44         0.33 o                         
  -2   5   3          8.35          8.48         0.24 o                         
  -1   5   3        246.03        278.57         3.32 o                         
   0   5   3         81.55         82.84         0.99 o                         
   1   5   3          0.04          0.12         0.08 o                         
   2   5   3          0.00          0.00         0.09 o                         
   3   5   3         12.34         12.12         0.52 o                         
   4   5   3        203.54        205.71         3.48 o                         
   5   5   3         44.92         50.46         0.77 o                         
   6   5   3          0.43          0.24         0.11 o                         
  -4   6   3          0.53          0.39         0.07 o                         
  -3   6   3          2.59          2.89         0.20 o                         
  -2   6   3         24.99         25.89         0.54 o                         
  -1   6   3          0.03          0.08         0.12 o                         
   0   6   3          2.49          2.98         0.18 o                         
   1   6   3          0.39          0.43         0.10 o                         
   2   6   3         42.37         44.74         0.82 o                         
   3   6   3          0.01          0.20         0.10 o                         
   4   6   3          0.85          1.06         0.13 o                         
   5   6   3          4.33          4.35         0.19 o                         
  -3   7   3          9.82          9.73         0.24 o                         
  -2   7   3          7.21          7.39         0.32 o                         
  -1   7   3         58.92         61.98         1.06 o                         
   0   7   3          6.80          6.63         0.32 o                         
   1   7   3        108.58        109.28         2.10 o                         
   2   7   3          0.51          0.57         0.11 o                         
   3   7   3          7.49          7.52         0.22 o                         
   4   7   3         21.20         20.84         0.65 o                         
  -1   8   3          0.77          0.84         0.16 o                         
   0   8   3         32.93         31.72         0.60 o                         
   1   8   3          0.00         -0.06         0.14 o                         
   2   8   3          0.75          0.78         0.10 o                         
   3   8   3          0.17          0.25         0.08 o                         
  -3  -8   4          1.03          0.55         0.23 o                         
  -2  -8   4         11.34         11.06         0.33 o                         
  -1  -8   4          4.15          3.85         0.23 o                         
   0  -8   4         20.02         18.36         0.76 o                         
   1  -8   4        250.64        208.53         5.22 o                         
  -4  -7   4         23.64         24.78         0.72 o                         
  -3  -7   4          9.86          9.80         0.43 o                         
  -2  -7   4          5.54          5.69         0.36 o                         
  -1  -7   4          4.52          4.29         0.21 o                         
   0  -7   4         27.44         28.35         0.50 o                         
   1  -7   4         26.96         26.87         0.47 o                         
   2  -7   4         41.24         44.76         0.89 o                         
   3  -7   4         17.30         17.77         0.36 o                         
  -5  -6   4         38.79         34.77         0.69 o                         
  -4  -6   4         17.76         16.93         0.42 o                         
  -3  -6   4         11.49         12.53         0.34 o                         
  -2  -6   4         95.26         87.57         3.53 o                         
  -1  -6   4          4.63          4.07         0.19 o                         
   0  -6   4         49.54         51.47         0.77 o                         
   1  -6   4         10.02         10.47         0.26 o                         
   2  -6   4         18.04         19.88         0.38 o                         
   3  -6   4         18.21         18.81         0.40 o                         
   4  -6   4          2.12          1.88         0.17 o                         
  -5  -5   4          0.03          0.08         0.08 o                         
  -4  -5   4         41.74         39.46         0.85 o                         
  -3  -5   4         18.72         18.12         0.61 o                         
  -2  -5   4         47.74         43.84         1.51 o                         
  -1  -5   4          0.99          1.11         0.10 o                         
   0  -5   4          1.75          2.01         0.09 o                         
   1  -5   4          2.01          1.89         0.10 o                         
   2  -5   4          4.19          3.24         0.17 o                         
   3  -5   4          3.89          3.85         0.31 o                         
   4  -5   4         25.02         25.16         0.48 o                         
  -6  -4   4          0.60          0.74         0.25 o                         
  -5  -4   4          0.18          0.01         0.14 o                         
  -4  -4   4         42.60         45.39         0.79 o                         
  -3  -4   4          2.38          2.93         0.16 o                         
  -2  -4   4         29.34         30.01         0.62 o                         
  -1  -4   4         96.26         97.67         2.54 o                         
   0  -4   4          0.91          0.63         0.05 o                         
   1  -4   4          3.37          2.53         0.09 o                         
   2  -4   4          6.47          8.90         0.21 o                         
   3  -4   4         79.92         80.44         1.12 o                         
   4  -4   4         46.30         49.07         0.90 o                         
   5  -4   4          4.40          5.60         0.24 o                         
  -6  -3   4          0.25          0.11         0.12 o                         
  -5  -3   4          0.04          0.18         0.18 o                         
  -4  -3   4         75.24         74.80         2.84 o                         
  -3  -3   4        786.58        792.45        13.25 o                         
  -2  -3   4        264.67        251.91         4.58 o                         
  -1  -3   4         39.56         36.44         0.47 o                         
   0  -3   4         33.37         33.34         0.41 o                         
   1  -3   4          0.18          0.27         0.04 o                         
   2  -3   4        999.05       1094.56        12.66 o                         
   3  -3   4         29.06         35.14         0.94 o                         
   4  -3   4        102.96        110.57         1.67 o                         
   5  -3   4          3.68          4.29         0.20 o                         
  -6  -2   4         11.30         11.82         0.46 o                         
  -5  -2   4          1.42          1.70         0.20 o                         
  -4  -2   4         35.73         34.57         0.78 o                         
  -3  -2   4        936.13        986.21         9.02 o                         
  -2  -2   4        240.50        234.58         3.89 o                         
  -1  -2   4        108.45        100.44         2.26 o                         
   0  -2   4          6.65          9.08         0.22 o                         
   1  -2   4          1.76          0.94         0.11 o                         
   2  -2   4        761.89        770.55         9.57 o                         
   3  -2   4        108.95        105.30         1.35 o                         
   4  -2   4         72.25         73.26         1.19 o                         
   5  -2   4         40.07         39.23         0.85 o                         
   6  -2   4          1.50          1.84         0.17 o                         
  -6  -1   4         10.64         10.91         0.40 o                         
  -5  -1   4          0.50          0.54         0.12 o                         
  -4  -1   4          2.96          3.74         0.21 o                         
  -3  -1   4        914.69       1000.95        10.91 o                         
  -2  -1   4        731.73        718.74         7.28 o                         
  -1  -1   4        178.56        159.42         2.08 o                         
   0  -1   4        210.15        203.36         3.55 o                         
   1  -1   4        162.93        142.31         2.59 o                         
   2  -1   4       2227.15       2386.96        40.18 o                         
   3  -1   4       1264.73       1355.09        13.39 o                         
   4  -1   4         58.56         65.36         1.04 o                         
   5  -1   4          0.09          0.04         0.12 o                         
   6  -1   4          7.31          9.85         0.35 o                         
  -6   0   4         43.90         42.48         0.98 o                         
  -5   0   4         14.98         15.84         0.45 o                         
  -4   0   4         73.17         71.95         1.41 o                         
  -3   0   4        775.35        842.33        13.65 o                         
  -2   0   4        540.07        536.50         6.21 o                         
  -1   0   4        744.27        734.57        17.89 o                         
   1   0   4        228.30        228.80         9.07 o                         
   2   0   4        305.41        306.46         5.58 o                         
   3   0   4        478.45        460.46         6.73 o                         
   4   0   4         78.18         78.24         1.31 o                         
   5   0   4         15.09         14.84         0.62 o                         
   6   0   4         10.73         10.40         0.42 o                         
  -6   1   4          3.83          4.48         0.38 o                         
  -5   1   4         27.11         26.46         0.61 o                         
  -4   1   4          0.15          0.24         0.12 o                         
  -3   1   4        209.05        251.95         2.68 o                         
  -2   1   4        204.08        214.53         3.45 o                         
  -1   1   4         41.73         57.16         1.05 o                         
   0   1   4          0.29          0.11         0.10 o                         
   1   1   4         47.78         40.99         0.87 o                         
   2   1   4         77.58         75.42         2.14 o                         
   3   1   4       1800.12       1854.42        16.12 o                         
   4   1   4         30.89         32.31         0.67 o                         
   5   1   4          0.20          0.18         0.12 o                         
   6   1   4          6.78          7.00         0.51 o                         
  -6   2   4          1.93          1.64         0.23 o                         
  -5   2   4         14.08         11.49         0.53 o                         
  -4   2   4         23.15         21.88         0.55 o                         
  -3   2   4         46.24         37.61         0.54 o                         
  -2   2   4        250.93        272.91         2.47 o                         
  -1   2   4         75.29         76.23         1.01 o                         
   0   2   4        432.00        414.69         7.32 o                         
   1   2   4         67.71         63.42         1.98 o                         
   2   2   4        116.81        106.19         1.07 o                         
   3   2   4         74.01         66.26         1.58 o                         
   4   2   4        126.15        120.48         2.84 o                         
   5   2   4         11.60         12.66         0.98 o                         
   6   2   4          3.57          4.40         0.28 o                         
  -5   3   4          1.65          1.72         0.17 o                         
  -4   3   4         35.13         32.94         0.55 o                         
  -3   3   4          9.32          9.21         0.26 o                         
  -2   3   4        146.12        171.97         1.66 o                         
  -1   3   4        678.11        735.21         6.37 o                         
   0   3   4         29.28         32.33         0.38 o                         
   1   3   4         82.45         76.59         0.84 o                         
   2   3   4         20.81         18.40         0.59 o                         
   3   3   4        296.00        310.99         4.47 o                         
   4   3   4          0.18          0.06         0.10 o                         
   5   3   4          7.12          7.32         0.26 o                         
   6   3   4          5.03          5.24         0.38 o                         
  -5   4   4          9.18         12.21         0.47 o                         
  -4   4   4          0.14          0.30         0.09 o                         
  -3   4   4         10.07         10.04         0.29 o                         
  -2   4   4         67.96         63.98         0.95 o                         
  -1   4   4          4.19          4.05         0.15 o                         
   0   4   4         87.62         81.85         0.80 o                         
   1   4   4         49.94         50.64         0.98 o                         
   2   4   4          3.02          3.28         0.16 o                         
   3   4   4         61.07         58.44         1.60 o                         
   4   4   4          0.55          0.35         0.14 o                         
   5   4   4         27.11         27.24         0.52 o                         
   6   4   4          3.18          3.80         0.26 o                         
  -4   5   4          9.65          8.46         0.22 o                         
  -3   5   4         14.93         14.66         0.35 o                         
  -2   5   4         41.48         48.23         0.83 o                         
  -1   5   4         55.89         59.39         0.94 o                         
   0   5   4        172.11        177.13         3.04 o                         
   1   5   4          6.50          7.53         0.37 o                         
   2   5   4         13.18         14.71         0.34 o                         
   3   5   4         37.87         42.23         0.63 o                         
   4   5   4          0.08          0.30         0.17 o                         
   5   5   4         47.85         47.75         0.69 o                         
  -4   6   4          3.18          3.95         0.16 o                         
  -3   6   4          8.44          8.85         0.32 o                         
  -2   6   4          8.76          8.48         0.33 o                         
  -1   6   4         93.43         96.38         1.38 o                         
   0   6   4          3.93          3.49         0.17 o                         
   1   6   4         21.87         22.01         0.42 o                         
   2   6   4          5.50          6.09         0.20 o                         
   3   6   4          8.48          9.50         0.30 o                         
   4   6   4         20.38         21.29         0.61 o                         
   5   6   4          0.49          0.46         0.10 o                         
  -3   7   4          0.09          0.08         0.07 o                         
  -2   7   4         12.49         10.94         0.38 o                         
  -1   7   4          1.71          1.75         0.15 o                         
   0   7   4         10.32         10.27         0.43 o                         
   1   7   4          0.34          0.46         0.10 o                         
   2   7   4          0.48          0.44         0.12 o                         
   3   7   4          6.58          7.05         0.23 o                         
   4   7   4          0.10          0.42         0.11 o                         
  -1   8   4          3.01          3.04         0.19 o                         
   0   8   4          5.01          6.16         0.27 o                         
   1   8   4          3.62          3.09         0.22 o                         
   2   8   4          2.33          2.34         0.14 o                         
   3   8   4          4.88          5.20         0.24 o                         
  -2  -8   5          0.42          0.36         0.10 o                         
  -1  -8   5         24.20         22.10         0.55 o                         
   0  -8   5         13.13         11.66         0.53 o                         
  -4  -7   5         35.23         36.22         0.86 o                         
  -3  -7   5         12.73         11.78         0.60 o                         
  -2  -7   5          3.83          3.22         0.30 o                         
  -1  -7   5          3.73          3.24         0.21 o                         
   0  -7   5         33.17         36.78         0.69 o                         
   1  -7   5         22.51         24.58         0.47 o                         
   2  -7   5         19.42         21.52         0.43 o                         
   3  -7   5         10.28          9.35         0.27 o                         
  -4  -6   5          2.57          2.79         0.18 o                         
  -3  -6   5         31.94         32.89         0.70 o                         
  -2  -6   5          4.10          3.69         0.21 o                         
  -1  -6   5          2.26          2.21         0.14 o                         
   0  -6   5          6.49          5.99         0.21 o                         
   1  -6   5          8.23          8.90         0.20 o                         
   2  -6   5         89.64         94.44         1.26 o                         
   3  -6   5         18.65         18.86         0.39 o                         
   4  -6   5          5.29          4.89         0.35 o                         
  -5  -5   5         66.22         64.32         1.44 o                         
  -4  -5   5        267.89        263.62         3.69 o                         
  -3  -5   5         30.59         32.16         0.59 o                         
  -2  -5   5          6.08          5.55         0.24 o                         
  -1  -5   5          0.26          0.27         0.09 o                         
   0  -5   5         39.65         42.40         0.75 o                         
   1  -5   5        921.80       1018.89         8.21 o                         
   2  -5   5         49.51         58.60         0.79 o                         
   3  -5   5         24.12         25.93         0.66 o                         
   4  -5   5          0.35          0.55         0.13 o                         
  -5  -4   5          5.40          5.52         0.43 o                         
  -4  -4   5        253.96        261.55         4.85 o                         
  -3  -4   5         60.31         63.90         0.92 o                         
  -2  -4   5         78.66         80.55         1.16 o                         
  -1  -4   5          2.34          2.96         0.19 o                         
   0  -4   5          8.96         10.10         0.16 o                         
   1  -4   5        387.49        390.06         3.60 o                         
   2  -4   5         38.33         40.22         0.59 o                         
   3  -4   5         66.55         69.59         1.00 o                         
   4  -4   5         20.36         19.74         0.50 o                         
   5  -4   5          1.41          1.54         0.17 o                         
  -6  -3   5          0.49          0.62         0.14 o                         
  -5  -3   5          3.25          3.03         0.26 o                         
  -4  -3   5        246.77        250.93         8.02 o                         
  -3  -3   5         26.37         29.13         0.52 o                         
  -2  -3   5          0.39          0.75         0.10 o                         
  -1  -3   5          7.39          7.78         0.19 o                         
   0  -3   5         70.73         67.49         0.73 o                         
   1  -3   5       1584.09       1706.02        15.39 o                         
   2  -3   5        696.75        765.63        13.16 o                         
   3  -3   5          3.51          5.17         0.23 o                         
   4  -3   5          7.09          7.97         0.28 o                         
   5  -3   5         17.99         20.47         0.50 o                         
  -6  -2   5          0.57          0.59         0.14 o                         
  -5  -2   5         43.38         43.22         1.00 o                         
  -4  -2   5        120.10        128.15         4.81 o                         
  -3  -2   5        129.67        127.24         3.81 o                         
  -2  -2   5         94.76         95.37         1.55 o                         
  -1  -2   5        242.23        230.86         2.22 o                         
   0  -2   5        125.14        125.63         2.75 o                         
   1  -2   5         16.62         18.58         0.47 o                         
   2  -2   5        545.63        540.67         5.01 o                         
   3  -2   5          8.78          8.53         0.28 o                         
   4  -2   5         27.53         32.00         0.66 o                         
   5  -2   5          0.84          0.76         0.14 o                         
   6  -2   5          2.84          3.24         0.21 o                         
  -6  -1   5         20.68         21.18         0.51 o                         
  -5  -1   5          2.78          3.05         0.25 o                         
  -4  -1   5         64.75         75.71         1.50 o                         
  -3  -1   5         10.62          9.99         0.35 o                         
  -2  -1   5        158.76        173.30         2.56 o                         
  -1  -1   5         26.44         22.07         0.63 o                         
   0  -1   5        220.18        212.98         3.14 o                         
   1  -1   5         90.29         87.99         1.34 o                         
   2  -1   5        957.80       1035.28         9.43 o                         
   3  -1   5         12.09         17.18         0.32 o                         
   4  -1   5          4.54          3.71         0.19 o                         
   5  -1   5          2.23          2.97         0.19 o                         
   6  -1   5          2.50          1.59         0.16 o                         
  -6   0   5          0.05          0.38         0.12 o                         
  -5   0   5          3.08          3.02         0.25 o                         
  -4   0   5         50.36         46.02         0.88 o                         
  -3   0   5          4.73          6.38         0.26 o                         
  -2   0   5        209.07        204.97         2.79 o                         
  -1   0   5         81.49         79.62         1.77 o                         
   0   0   5        237.80        232.65         8.16 o                         
   1   0   5        345.77        356.37         5.94 o                         
   2   0   5          1.31          2.59         0.17 o                         
   3   0   5        396.14        398.88         4.20 o                         
   4   0   5          0.01         -0.02         0.09 o                         
   5   0   5         38.04         35.40         1.27 o                         
   6   0   5          1.37          1.15         0.14 o                         
  -6   1   5          1.40          1.50         0.14 o                         
  -5   1   5         24.17         23.08         0.54 o                         
  -4   1   5          3.65          3.52         0.21 o                         
  -3   1   5          9.30         13.62         0.42 o                         
  -2   1   5        723.23        802.82        14.67 o                         
  -1   1   5          5.78          8.24         0.32 o                         
   0   1   5        250.53        228.94         4.12 o                         
   1   1   5          2.74          4.70         0.43 o                         
   2   1   5        110.43        104.72         1.82 o                         
   3   1   5        112.99        122.64         1.21 o                         
   4   1   5          9.78          9.65         0.24 o                         
   5   1   5          2.79          3.39         0.19 o                         
   6   1   5          3.18          3.12         0.27 o                         
  -5   2   5          3.50          3.98         0.32 o                         
  -4   2   5          6.95          6.39         0.36 o                         
  -3   2   5        120.35        113.23         1.27 o                         
  -2   2   5         15.58         12.90         0.23 o                         
  -1   2   5        355.52        374.39         4.17 o                         
   0   2   5         67.28         71.18         2.43 o                         
   1   2   5        103.30         97.28         1.02 o                         
   2   2   5        259.65        233.42         2.62 o                         
   3   2   5          5.63          4.71         0.16 o                         
   4   2   5         83.55         87.33         1.39 o                         
   5   2   5          5.92          5.74         0.34 o                         
   6   2   5         23.64         24.54         1.00 o                         
  -5   3   5          0.56          0.36         0.10 o                         
  -4   3   5          4.78          5.21         0.22 o                         
  -3   3   5          1.06          3.58         0.16 o                         
  -2   3   5         38.65         45.36         0.61 o                         
  -1   3   5         44.26         46.59         0.55 o                         
   0   3   5          0.16          0.17         0.05 o                         
   1   3   5         25.41         25.13         0.47 o                         
   2   3   5         28.38         30.81         0.38 o                         
   3   3   5         14.56         13.56         0.28 o                         
   4   3   5         35.69         37.25         0.55 o                         
   5   3   5          5.04          5.55         0.22 o                         
   6   3   5          6.03          5.07         0.29 o                         
  -5   4   5          0.24          0.37         0.09 o                         
  -4   4   5         49.74         47.20         0.76 o                         
  -3   4   5         49.59         41.97         0.68 o                         
  -2   4   5        101.87        105.13         1.34 o                         
  -1   4   5          3.62          4.71         0.18 o                         
   0   4   5         68.11         67.62         0.67 o                         
   1   4   5         28.52         27.69         0.44 o                         
   2   4   5         78.55         73.91         1.15 o                         
   3   4   5         35.89         36.48         1.59 o                         
   4   4   5          6.86          6.29         0.33 o                         
   5   4   5          0.58          0.65         0.12 o                         
   6   4   5          2.97          2.67         0.23 o                         
  -4   5   5          6.88          7.49         0.24 o                         
  -3   5   5         75.13         67.57         0.93 o                         
  -2   5   5         21.05         18.07         0.51 o                         
  -1   5   5         27.00         26.00         0.50 o                         
   0   5   5          1.33          0.98         0.09 o                         
   1   5   5         31.16         31.37         0.45 o                         
   2   5   5         17.93         19.01         0.37 o                         
   3   5   5         26.91         25.99         0.46 o                         
   4   5   5          0.40          0.37         0.12 o                         
   5   5   5          4.92          4.65         0.20 o                         
  -3   6   5         83.93         77.43         1.22 o                         
  -2   6   5         31.43         29.29         0.65 o                         
  -1   6   5          5.31          6.30         0.27 o                         
   0   6   5          0.00          0.08         0.10 o                         
   1   6   5          9.67         10.51         0.27 o                         
   2   6   5         13.51         14.00         0.29 o                         
   3   6   5        125.70        125.84         2.20 o                         
   4   6   5          2.23          2.70         0.24 o                         
   5   6   5          7.06          7.09         0.23 o                         
  -2   7   5        233.47        235.74         2.81 o                         
  -1   7   5          0.05          0.08         0.10 o                         
   0   7   5         19.80         18.42         0.46 o                         
   1   7   5         20.44         20.17         0.39 o                         
   2   7   5         10.79         10.57         0.27 o                         
   3   7   5         80.81         79.08         1.73 o                         
   4   7   5         18.64         16.99         0.49 o                         
  -1   8   5          3.42          3.40         0.19 o                         
   0   8   5          0.54          0.74         0.13 o                         
   1   8   5          2.72          2.62         0.20 o                         
   2   8   5          7.97          7.08         0.19 o                         
   3   8   5         50.00         51.82         0.91 o                         
  -2  -8   6          3.00          1.81         0.16 o                         
  -1  -8   6          0.46          0.79         0.12 o                         
  -3  -7   6         10.67          8.76         0.36 o                         
  -2  -7   6          2.46          3.03         0.27 o                         
  -1  -7   6         39.93         41.40         0.80 o                         
   0  -7   6        364.02        393.33         8.34 o                         
   1  -7   6         11.59         12.96         0.60 o                         
   2  -7   6          0.00          0.06         0.07 o                         
  -4  -6   6          7.11          6.27         0.23 o                         
  -3  -6   6         12.88         13.82         0.54 o                         
  -2  -6   6          0.02          0.01         0.11 o                         
  -1  -6   6         11.29         10.10         0.32 o                         
   0  -6   6         90.53         87.86         1.79 o                         
   1  -6   6          0.01          0.10         0.06 o                         
   2  -6   6         10.24         11.11         0.29 o                         
   3  -6   6          2.27          2.17         0.13 o                         
   4  -6   6          1.44          1.80         0.16 o                         
  -5  -5   6         31.36         28.68         0.96 o                         
  -4  -5   6          4.88          3.89         0.22 o                         
  -3  -5   6          2.41          2.54         0.20 o                         
  -2  -5   6          3.27          3.34         0.19 o                         
  -1  -5   6         12.35         12.50         0.42 o                         
   0  -5   6        360.26        396.58         6.45 o                         
   1  -5   6        101.83        115.02         1.89 o                         
   2  -5   6          2.15          2.31         0.13 o                         
   3  -5   6          8.48         10.11         0.33 o                         
   4  -5   6         14.16         15.26         0.39 o                         
  -5  -4   6          9.37          7.95         0.34 o                         
  -4  -4   6         31.90         31.56         0.68 o                         
  -3  -4   6          0.18          0.36         0.10 o                         
  -2  -4   6         63.47         66.15         0.91 o                         
  -1  -4   6         12.18         12.65         0.38 o                         
   0  -4   6         18.67         18.61         0.32 o                         
   1  -4   6        313.01        311.69         3.65 o                         
   2  -4   6         18.74         19.35         0.37 o                         
   3  -4   6         25.67         27.37         0.52 o                         
   4  -4   6          4.90          4.57         0.35 o                         
   5  -4   6         24.19         29.41         0.67 o                         
  -5  -3   6          7.84          9.25         0.37 o                         
  -4  -3   6         44.85         44.28         0.82 o                         
  -3  -3   6         32.82         36.09         0.75 o                         
  -2  -3   6         32.16         34.25         0.62 o                         
  -1  -3   6         22.72         22.74         0.41 o                         
   0  -3   6         19.32         24.44         0.42 o                         
   1  -3   6         51.02         61.71         0.57 o                         
   2  -3   6         25.35         32.97         0.52 o                         
   3  -3   6          1.27          0.95         0.12 o                         
   4  -3   6          4.84          5.83         0.31 o                         
   5  -3   6          0.12          0.01         0.10 o                         
  -6  -2   6          2.50          2.85         0.22 o                         
  -5  -2   6         13.57         12.99         0.48 o                         
  -4  -2   6          3.96          4.01         0.20 o                         
  -3  -2   6        115.09        118.14         4.26 o                         
  -2  -2   6          0.84          1.38         0.12 o                         
  -1  -2   6        193.38        186.17         1.55 o                         
   0  -2   6        248.47        239.73         3.18 o                         
   1  -2   6         28.95         22.99         0.36 o                         
   2  -2   6        361.70        383.12         3.86 o                         
   3  -2   6          6.06          8.22         0.27 o                         
   4  -2   6         95.47         88.46         1.36 o                         
   5  -2   6          7.78          7.78         0.30 o                         
   6  -2   6         25.55         29.25         0.94 o                         
  -6  -1   6          0.67          0.57         0.11 o                         
  -5  -1   6          1.34          1.94         0.22 o                         
  -4  -1   6          4.91          4.78         0.37 o                         
  -3  -1   6        126.08        133.70         2.45 o                         
  -2  -1   6          1.34          1.69         0.09 o                         
  -1  -1   6          7.06          5.89         0.15 o                         
   0  -1   6        205.47        228.81         3.79 o                         
   1  -1   6         15.85         15.96         0.28 o                         
   2  -1   6        112.53        146.08         1.28 o                         
   3  -1   6          4.18          4.89         0.17 o                         
   4  -1   6          7.08          9.41         0.33 o                         
   5  -1   6         35.25         30.20         0.64 o                         
   6  -1   6          0.07          0.58         0.10 o                         
  -6   0   6          6.42          6.41         0.28 o                         
  -5   0   6         32.01         32.37         0.83 o                         
  -4   0   6         40.90         39.89         0.99 o                         
  -3   0   6         19.92         18.91         0.43 o                         
  -2   0   6        213.88        226.32         3.51 o                         
  -1   0   6          8.02          7.90         0.25 o                         
   0   0   6        209.48        202.77        10.07 o                         
   1   0   6        250.22        248.13         4.06 o                         
   2   0   6        101.52         84.66         1.39 o                         
   3   0   6         40.58         45.25         0.58 o                         
   4   0   6          2.81          1.51         0.14 o                         
   5   0   6         30.39         28.49         1.06 o                         
   6   0   6         27.36         29.39         0.85 o                         
  -6   1   6          5.07          5.62         0.38 o                         
  -5   1   6          0.24          0.46         0.16 o                         
  -4   1   6         37.87         26.21         0.69 o                         
  -3   1   6          0.05          0.16         0.11 o                         
  -2   1   6          6.77          9.99         0.24 o                         
  -1   1   6         54.62         52.96         1.30 o                         
   0   1   6        418.81        447.74        10.97 o                         
   1   1   6         21.75         18.08         0.42 o                         
   2   1   6         16.66         16.49         0.23 o                         
   3   1   6          0.76          0.64         0.07 o                         
   4   1   6          9.99         11.80         0.31 o                         
   5   1   6         44.35         41.56         0.97 o                         
   6   1   6         19.41         18.94         0.70 o                         
  -5   2   6         41.74         40.06         1.44 o                         
  -4   2   6        100.91         91.25         1.45 o                         
  -3   2   6         28.19         31.14         0.49 o                         
  -2   2   6          8.57          7.20         0.20 o                         
  -1   2   6        118.13        121.11         1.72 o                         
   0   2   6          2.73          2.29         0.11 o                         
   1   2   6        485.39        455.49         4.53 o                         
   2   2   6          3.65          3.20         0.14 o                         
   3   2   6        165.43        157.36         1.75 o                         
   4   2   6          0.99          1.09         0.21 o                         
   5   2   6          1.30          1.78         0.18 o                         
   6   2   6          1.94          2.26         0.40 o                         
  -5   3   6         10.42         10.54         0.48 o                         
  -4   3   6        227.95        204.17         3.81 o                         
  -3   3   6         68.52         45.76         0.61 o                         
  -2   3   6        149.60        147.97         2.23 o                         
  -1   3   6         13.46          8.57         0.18 o                         
   0   3   6        114.14        113.26         0.95 o                         
   1   3   6          3.05          2.23         0.10 o                         
   2   3   6        312.28        321.41         2.95 o                         
   3   3   6         36.91         35.20         0.98 o                         
   4   3   6         12.43         13.01         0.31 o                         
   5   3   6          4.26          4.14         0.19 o                         
   6   3   6         13.95         13.57         0.47 o                         
  -5   4   6          0.03          0.21         0.12 o                         
  -4   4   6         79.83         70.98         1.39 o                         
  -3   4   6        121.23        108.40         1.35 o                         
  -2   4   6          5.39          5.93         0.20 o                         
  -1   4   6         12.39         13.94         0.31 o                         
   0   4   6         66.68         67.36         0.72 o                         
   1   4   6         28.33         26.89         0.36 o                         
   2   4   6        837.47        836.11         8.36 o                         
   3   4   6          4.28          5.03         0.24 o                         
   4   4   6         30.38         30.19         0.62 o                         
   5   4   6         16.02         15.56         0.34 o                         
   6   4   6          8.70          9.35         0.53 o                         
  -4   5   6         30.60         30.07         0.67 o                         
  -3   5   6        466.59        438.35         4.99 o                         
  -2   5   6          0.36          0.83         0.15 o                         
  -1   5   6         17.92         18.04         0.38 o                         
   0   5   6         13.14         14.84         0.28 o                         
   1   5   6          0.20          0.28         0.07 o                         
   2   5   6        534.98        557.38         6.91 o                         
   3   5   6         26.07         28.14         0.62 o                         
   4   5   6         14.72         14.42         0.37 o                         
   5   5   6          0.71          0.77         0.10 o                         
  -3   6   6         85.64         80.98         1.79 o                         
  -2   6   6         13.72         14.72         0.40 o                         
  -1   6   6          4.21          5.08         0.24 o                         
   0   6   6          7.49          8.14         0.24 o                         
   1   6   6         28.48         29.89         0.46 o                         
   2   6   6        190.21        194.77         1.93 o                         
   3   6   6        146.80        149.04         3.93 o                         
   4   6   6          1.86          1.86         0.21 o                         
   5   6   6          0.08          0.08         0.07 o                         
  -2   7   6         54.46         53.18         0.80 o                         
  -1   7   6          0.04          0.27         0.10 o                         
   0   7   6          0.66          0.62         0.14 o                         
   1   7   6          5.73          5.94         0.19 o                         
   2   7   6         85.87         87.62         1.67 o                         
   3   7   6        152.13        156.69         1.96 o                         
   4   7   6          0.06          0.08         0.08 o                         
  -1   8   6          3.59          3.40         0.22 o                         
   0   8   6          5.03          4.85         0.20 o                         
   1   8   6          2.65          2.41         0.23 o                         
   2   8   6          0.29          0.34         0.07 o                         
   3   8   6         72.65         66.20         0.89 o                         
  -1  -8   7         18.07         16.69         0.54 o                         
  -3  -7   7          2.86          2.76         0.21 o                         
  -2  -7   7          1.13          0.54         0.16 o                         
  -1  -7   7         49.42         52.34         0.96 o                         
   0  -7   7          4.07          5.17         0.32 o                         
   2  -7   7          4.27          4.00         0.32 o                         
  -4  -6   7          0.53          0.58         0.15 o                         
  -3  -6   7         18.61         18.94         0.51 o                         
  -2  -6   7          0.57          0.59         0.14 o                         
  -1  -6   7         28.10         28.37         1.08 o                         
   0  -6   7         93.59         93.43         2.24 o                         
   1  -6   7         14.37         14.29         0.30 o                         
   2  -6   7         20.91         23.47         0.44 o                         
   3  -6   7          9.47         10.40         0.29 o                         
  -5  -5   7         21.32         20.11         0.61 o                         
  -4  -5   7          0.08          0.16         0.10 o                         
  -3  -5   7         11.74         11.90         0.37 o                         
  -2  -5   7         12.02         12.35         0.40 o                         
  -1  -5   7          5.86          7.15         0.31 o                         
   0  -5   7          9.39          8.49         0.20 o                         
   1  -5   7          0.44          0.80         0.07 o                         
   2  -5   7          0.62          0.87         0.10 o                         
   3  -5   7         23.79         24.62         0.53 o                         
   4  -5   7          1.19          1.51         0.15 o                         
  -5  -4   7          1.84          2.06         0.24 o                         
  -4  -4   7         19.27         19.58         0.43 o                         
  -3  -4   7          0.70          1.16         0.17 o                         
  -2  -4   7         39.59         39.66         0.71 o                         
  -1  -4   7         77.52         77.16         1.17 o                         
   0  -4   7         36.17         35.19         0.53 o                         
   1  -4   7         41.85         47.35         0.54 o                         
   2  -4   7          1.34          1.89         0.10 o                         
   3  -4   7         66.21         67.24         1.08 o                         
   4  -4   7         19.04         18.37         0.50 o                         
   5  -4   7         25.58         25.65         0.68 o                         
  -5  -3   7         16.94         20.51         0.64 o                         
  -4  -3   7          2.04          2.02         0.16 o                         
  -3  -3   7          0.81          1.10         0.12 o                         
  -2  -3   7         27.57         28.95         0.50 o                         
  -1  -3   7        147.87        152.24         2.18 o                         
   0  -3   7        133.28        130.72         1.74 o                         
   1  -3   7         13.34         17.61         0.28 o                         
   2  -3   7         26.74         30.15         0.49 o                         
   3  -3   7         19.02         20.51         0.49 o                         
   4  -3   7         94.67         85.17         1.54 o                         
   5  -3   7          9.18          7.39         0.25 o                         
  -5  -2   7          0.76          0.95         0.17 o                         
  -4  -2   7          9.70          9.98         0.32 o                         
  -3  -2   7         32.65         34.10         0.68 o                         
  -2  -2   7         14.86         15.03         0.29 o                         
  -1  -2   7        106.92         97.22         0.99 o                         
   0  -2   7          7.61          8.50         0.19 o                         
   1  -2   7        204.48        197.43         1.78 o                         
   2  -2   7          4.41          4.81         0.16 o                         
   3  -2   7          7.39          9.03         0.30 o                         
   4  -2   7          8.96         10.23         0.36 o                         
   5  -2   7          7.24          8.30         0.28 o                         
   6  -2   7          3.03          3.76         0.22 o                         
  -6  -1   7          4.15          4.14         0.21 o                         
  -5  -1   7        124.09        126.51         2.21 o                         
  -4  -1   7          8.20          8.80         0.36 o                         
  -3  -1   7          7.50         10.08         0.51 o                         
  -2  -1   7         59.30         57.30         0.66 o                         
  -1  -1   7        246.17        253.28         2.62 o                         
   0  -1   7        426.66        433.87         3.76 o                         
   1  -1   7         12.01         12.60         0.19 o                         
   2  -1   7         25.07         23.11         0.63 o                         
   3  -1   7          6.36          8.57         0.20 o                         
   4  -1   7         84.04         72.06         1.30 o                         
   5  -1   7          9.22          8.57         0.29 o                         
   6  -1   7         16.11         12.71         0.71 o                         
  -5   0   7        107.55        106.57         2.31 o                         
  -4   0   7          1.90          0.73         0.19 o                         
  -3   0   7         32.48         34.06         0.61 o                         
  -2   0   7         90.72         88.16         1.17 o                         
  -1   0   7         12.43         12.13         0.33 o                         
   0   0   7       1384.91       1412.77        15.16 o                         
   1   0   7        213.33        226.55         2.34 o                         
   2   0   7        443.71        423.39         7.26 o                         
   3   0   7         15.76          9.59         0.21 o                         
   4   0   7         48.12         45.67         0.95 o                         
   5   0   7         23.35         21.73         1.11 o                         
   6   0   7         66.93         56.61         2.09 o                         
  -5   1   7        323.74        300.13         5.86 o                         
  -4   1   7         83.51         68.43         1.61 o                         
  -3   1   7         99.88         97.47         1.54 o                         
  -2   1   7         16.46         12.18         0.30 o                         
  -1   1   7         11.17         11.65         0.22 o                         
   0   1   7        340.99        346.96         3.03 o                         
   1   1   7       1177.81       1251.37        13.87 o                         
   2   1   7        118.56        113.41         1.47 o                         
   3   1   7         10.12         12.24         0.25 o                         
   4   1   7          1.51          1.12         0.11 o                         
   5   1   7          1.82          2.26         0.78 o                         
   6   1   7         19.64         18.79         1.00 o                         
  -5   2   7         53.78         50.99         1.69 o                         
  -4   2   7        187.78        171.91         4.68 o                         
  -3   2   7          0.51          0.95         0.12 o                         
  -2   2   7         34.71         36.89         0.75 o                         
  -1   2   7         96.47         97.53         1.16 o                         
   0   2   7         85.04         93.10         1.06 o                         
   1   2   7       3190.25       3352.60        79.63 o                         
   2   2   7          8.95          9.84         0.21 o                         
   3   2   7         31.10         33.94         0.65 o                         
   4   2   7         55.34         52.28         0.74 o                         
   5   2   7         12.26         12.50         0.50 o                         
   6   2   7        265.31        270.11         6.75 o                         
  -5   3   7         37.37         34.73         3.33 o                         
  -4   3   7        398.74        351.27         5.83 o                         
  -3   3   7          0.79          0.58         0.11 o                         
  -2   3   7          0.93          0.91         0.10 o                         
  -1   3   7         23.99         20.29         0.32 o                         
   0   3   7         55.18         55.92         0.54 o                         
   1   3   7       1575.54       1625.53        19.10 o                         
   2   3   7         22.41         27.63         0.40 o                         
   3   3   7          9.90          9.06         0.22 o                         
   4   3   7          2.55          2.10         0.15 o                         
   5   3   7          2.65          2.09         0.15 o                         
   6   3   7         55.76         57.38         2.17 o                         
  -4   4   7         82.87         76.31         1.79 o                         
  -3   4   7         14.32         15.40         0.42 o                         
  -2   4   7          4.72          4.88         0.18 o                         
  -1   4   7         43.74         45.67         0.66 o                         
   0   4   7         37.13         35.89         0.54 o                         
   1   4   7        429.13        462.01         4.22 o                         
   2   4   7        357.85        359.75         4.48 o                         
   3   4   7          2.65          2.29         0.18 o                         
   4   4   7          0.85          0.78         0.11 o                         
   5   4   7         11.49         11.65         0.29 o                         
   6   4   7         37.25         38.61         2.53 o                         
  -4   5   7         28.18         22.16         0.78 o                         
  -3   5   7          5.44          5.23         0.21 o                         
  -2   5   7         11.58         12.16         0.37 o                         
  -1   5   7          6.25          5.57         0.22 o                         
   0   5   7         49.99         48.81         0.60 o                         
   1   5   7         94.92        100.62         1.21 o                         
   2   5   7        156.24        168.23         1.74 o                         
   3   5   7          0.07          0.19         0.13 o                         
   4   5   7          0.00         -0.03         0.11 o                         
   5   5   7          3.32          3.18         0.15 o                         
  -3   6   7          0.25          0.52         0.10 o                         
  -2   6   7          7.28          7.02         0.27 o                         
  -1   6   7         11.41         12.03         0.33 o                         
   0   6   7         24.44         24.88         0.43 o                         
   1   6   7          0.06          0.07         0.09 o                         
   2   6   7         67.31         67.88         0.93 o                         
   3   6   7         14.70         14.89         0.47 o                         
   4   6   7          4.73          6.24         0.32 o                         
   5   6   7         16.09         16.99         0.29 o                         
  -2   7   7          5.89          5.75         0.19 o                         
  -1   7   7         26.40         26.95         0.64 o                         
   0   7   7         33.16         34.07         0.69 o                         
   1   7   7          4.16          4.15         0.15 o                         
   2   7   7          0.55          0.81         0.10 o                         
   3   7   7          0.20          0.20         0.10 o                         
   4   7   7          4.14          4.17         0.18 o                         
   0   8   7         18.87         17.53         0.56 o                         
   1   8   7          0.70          1.02         0.16 o                         
   2   8   7         41.42         33.89         0.73 o                         
  -3  -7   8         25.97         23.63         0.73 o                         
  -2  -7   8          0.01          0.04         0.12 o                         
  -1  -7   8         23.90         24.79         0.87 o                         
   0  -7   8          1.12          1.20         0.19 o                         
  -4  -6   8          2.40          2.31         0.19 o                         
  -3  -6   8          2.26          2.22         0.18 o                         
  -2  -6   8          7.90          7.17         0.34 o                         
  -1  -6   8          2.53          2.79         0.20 o                         
   0  -6   8          0.95          0.65         0.09 o                         
   1  -6   8          0.46          0.48         0.11 o                         
   2  -6   8          8.42          8.68         0.27 o                         
   3  -6   8         17.84         17.79         0.38 o                         
  -4  -5   8          0.41          0.45         0.12 o                         
  -3  -5   8         20.10         21.62         0.66 o                         
  -2  -5   8         16.57         16.54         0.61 o                         
  -1  -5   8        132.11        127.57         2.58 o                         
   0  -5   8          0.15          0.15         0.07 o                         
   1  -5   8         10.03         11.40         0.25 o                         
   2  -5   8         10.63         10.51         0.26 o                         
   3  -5   8         81.55         81.47         1.44 o                         
   4  -5   8         26.23         23.99         0.80 o                         
  -5  -4   8          0.39          0.43         0.15 o                         
  -4  -4   8          4.36          3.83         0.20 o                         
  -3  -4   8         23.73         25.84         0.56 o                         
  -2  -4   8         61.47         61.43         0.88 o                         
  -1  -4   8         86.64         89.02         1.15 o                         
   0  -4   8         50.16         52.05         0.66 o                         
   1  -4   8         10.23         11.40         0.21 o                         
   2  -4   8         52.53         53.82         0.96 o                         
   3  -4   8          0.19          0.18         0.10 o                         
   4  -4   8         16.41         13.69         0.36 o                         
   5  -4   8          0.49          2.10         0.13 o                         
  -5  -3   8          8.67          8.55         0.37 o                         
  -4  -3   8          0.17          0.09         0.10 o                         
  -3  -3   8          7.27          7.93         0.24 o                         
  -2  -3   8         13.60         14.16         0.33 o                         
  -1  -3   8        471.93        486.60         7.34 o                         
   0  -3   8          1.15          1.39         0.09 o                         
   1  -3   8         10.16         11.05         0.22 o                         
   2  -3   8         12.93         14.35         0.29 o                         
   3  -3   8         35.78         31.48         0.76 o                         
   4  -3   8          0.01          0.08         0.11 o                         
   5  -3   8         15.87         14.36         0.35 o                         
  -5  -2   8         20.36         19.95         0.58 o                         
  -4  -2   8         15.53         17.46         0.45 o                         
  -3  -2   8         24.32         22.79         0.49 o                         
  -2  -2   8          1.75          1.94         0.12 o                         
  -1  -2   8       1272.00       1272.52        10.27 o                         
   0  -2   8        629.36        666.33         5.64 o                         
   1  -2   8        192.12        199.08         1.81 o                         
   2  -2   8         48.96         41.61         0.66 o                         
   3  -2   8         76.27         67.29         1.99 o                         
   4  -2   8        117.28        111.25         2.33 o                         
   5  -2   8        258.23        207.74         2.74 o                         
  -5  -1   8         26.42         27.58         0.72 o                         
  -4  -1   8         21.60         21.42         0.67 o                         
  -3  -1   8          1.41          1.94         0.18 o                         
  -2  -1   8         23.54         21.86         0.33 o                         
  -1  -1   8        510.95        525.20         6.25 o                         
   0  -1   8        855.48        939.25         9.91 o                         
   1  -1   8        134.73        140.87         2.53 o                         
   2  -1   8         15.38         17.49         0.45 o                         
   3  -1   8         17.49         17.98         0.34 o                         
   4  -1   8          9.10          9.68         0.33 o                         
   5  -1   8         33.29         28.24         0.61 o                         
   6  -1   8          1.24          0.65         0.13 o                         
  -5   0   8        100.30         99.41         2.30 o                         
  -4   0   8          0.01          0.12         0.17 o                         
  -3   0   8         39.45         40.88         0.80 o                         
  -2   0   8          8.72          9.33         0.27 o                         
  -1   0   8         80.94         93.29         1.15 o                         
   0   0   8       3485.27       3794.50        52.22 o                         
   1   0   8         97.18        106.01         1.68 o                         
   2   0   8          8.14          9.59         0.17 o                         
   3   0   8         11.60         11.48         0.28 o                         
   4   0   8          2.58          1.73         0.14 o                         
   5   0   8        611.68        534.10        11.14 o                         
   6   0   8         55.52         44.34         2.16 o                         
  -5   1   8        129.27        122.94         3.05 o                         
  -4   1   8          4.60          3.81         0.28 o                         
  -3   1   8          5.77          6.29         0.29 o                         
  -2   1   8        133.71        119.41         1.62 o                         
  -1   1   8         41.25         44.59         0.48 o                         
   0   1   8       1615.29       1723.55        19.06 o                         
   1   1   8          0.06          1.32         0.46 o                         
   2   1   8          1.33          2.03         0.09 o                         
   3   1   8         51.15         48.96         0.60 o                         
   4   1   8         18.35         16.97         0.36 o                         
   5   1   8        112.81        112.66         4.26 o                         
   6   1   8          2.78          2.61         0.23 o                         
  -5   2   8         25.65         23.31         2.35 o                         
  -4   2   8          0.07          0.50         0.14 o                         
  -3   2   8          2.58          1.81         0.17 o                         
  -2   2   8        145.45        146.63         1.74 o                         
  -1   2   8         34.07         33.36         0.55 o                         
   0   2   8        251.26        300.17         3.81 o                         
   1   2   8        251.98        265.04         2.13 o                         
   2   2   8         38.86         36.59         0.54 o                         
   3   2   8         72.92         68.31         0.77 o                         
   4   2   8          0.05          0.26         0.09 o                         
   5   2   8         52.94         56.70         2.65 o                         
   6   2   8        166.54        162.03         3.06 o                         
  -5   3   8          0.01          0.36         0.15 o                         
  -4   3   8         13.20         11.90         0.58 o                         
  -3   3   8         48.57         47.98         0.77 o                         
  -2   3   8         16.64         16.00         0.39 o                         
  -1   3   8         21.35         20.11         0.39 o                         
   0   3   8         11.66         15.42         0.24 o                         
   1   3   8         63.11         67.05         0.83 o                         
   2   3   8          5.83          5.74         0.17 o                         
   3   3   8          0.08          0.11         0.08 o                         
   4   3   8          3.39          3.02         0.17 o                         
   5   3   8         14.77         13.27         0.50 o                         
   6   3   8         31.46         31.51         1.47 o                         
  -4   4   8          5.52          4.18         0.25 o                         
  -3   4   8          6.84          5.24         0.24 o                         
  -2   4   8         12.82         13.59         0.31 o                         
  -1   4   8         52.76         54.81         0.69 o                         
   0   4   8         18.54         16.65         0.27 o                         
   1   4   8          1.44          1.61         0.11 o                         
   2   4   8         56.57         67.58         0.81 o                         
   3   4   8          8.01          9.05         0.29 o                         
   4   4   8         93.71         99.99         1.57 o                         
   5   4   8         10.41          9.77         0.25 o                         
  -4   5   8         50.32         45.03         2.32 o                         
  -3   5   8          9.72          9.34         0.40 o                         
  -2   5   8         60.83         59.49         1.03 o                         
  -1   5   8         14.32         14.07         0.34 o                         
   0   5   8         82.26         83.34         0.85 o                         
   1   5   8         35.47         35.06         0.46 o                         
   2   5   8          7.18          7.11         0.24 o                         
   3   5   8         26.10         27.66         0.80 o                         
   4   5   8          1.76          1.87         0.15 o                         
   5   5   8          3.75          4.16         0.16 o                         
  -3   6   8         36.83         32.70         1.96 o                         
  -2   6   8         11.74         12.37         0.35 o                         
  -1   6   8         15.29         14.81         0.40 o                         
   0   6   8          3.81          5.22         0.20 o                         
   1   6   8        109.64        111.03         1.27 o                         
   2   6   8        116.91        128.10         2.67 o                         
   3   6   8          0.39          0.43         0.11 o                         
   4   6   8         20.01         22.34         0.59 o                         
  -2   7   8          3.19          2.87         0.16 o                         
  -1   7   8          3.21          3.19         0.20 o                         
   0   7   8         23.98         23.35         0.72 o                         
   1   7   8         69.84         69.37         1.29 o                         
   2   7   8         50.12         47.14         0.77 o                         
   3   7   8          0.13          0.19         0.09 o                         
   4   7   8         10.36          9.27         0.24 o                         
   0   8   8         10.14          8.28         0.29 o                         
   1   8   8        131.57        116.45         2.26 o                         
   2   8   8        101.65         87.39         2.46 o                         
  -2  -7   9         66.68         55.04         5.47 o                         
  -1  -7   9          1.86          1.75         0.22 o                         
   0  -7   9          3.21          2.63         0.23 o                         
  -3  -6   9         52.13         51.49         1.05 o                         
  -2  -6   9        138.56        149.62         3.23 o                         
  -1  -6   9          0.69          1.06         0.14 o                         
   0  -6   9          0.07          0.05         0.10 o                         
   1  -6   9         39.37         40.33         0.73 o                         
   2  -6   9          1.90          1.43         0.15 o                         
   3  -6   9         96.90         83.25         1.37 o                         
  -4  -5   9          0.54          0.71         0.10 o                         
  -3  -5   9          1.14          1.25         0.14 o                         
  -2  -5   9        244.61        251.27         6.71 o                         
  -1  -5   9          4.35          4.34         0.25 o                         
   0  -5   9          3.97          3.29         0.14 o                         
   1  -5   9         31.05         32.07         0.52 o                         
   2  -5   9          3.14          3.36         0.17 o                         
   3  -5   9          6.74          7.22         0.26 o                         
   4  -5   9          2.10          1.99         0.14 o                         
  -5  -4   9          7.40          8.04         0.35 o                         
  -4  -4   9          0.06          0.01         0.12 o                         
  -3  -4   9          4.08          4.68         0.19 o                         
  -2  -4   9        484.84        511.42        10.31 o                         
  -1  -4   9        313.73        313.95         3.71 o                         
   0  -4   9         25.81         26.58         0.49 o                         
   1  -4   9         10.95         11.57         0.23 o                         
   2  -4   9          7.93          7.79         0.22 o                         
   3  -4   9        192.12        185.93         2.64 o                         
   4  -4   9        359.47        330.71         5.60 o                         
  -5  -3   9          1.47          1.59         0.35 o                         
  -4  -3   9          0.44          0.23         0.15 o                         
  -3  -3   9         14.18         14.80         0.34 o                         
  -2  -3   9        223.17        241.49         2.66 o                         
  -1  -3   9        201.90        212.21         2.48 o                         
   0  -3   9         69.67         73.86         1.14 o                         
   1  -3   9         15.35         14.26         0.33 o                         
   2  -3   9         35.83         36.31         0.54 o                         
   3  -3   9         26.76         29.99         0.72 o                         
   4  -3   9         30.05         26.40         0.59 o                         
   5  -3   9         10.26          8.77         0.25 o                         
  -5  -2   9          1.14          1.20         0.17 o                         
  -4  -2   9         35.27         35.56         0.99 o                         
  -3  -2   9          6.48          7.26         0.30 o                         
  -2  -2   9          3.79          5.03         0.19 o                         
  -1  -2   9        845.09        883.71         8.13 o                         
   0  -2   9         45.35         41.97         0.55 o                         
   1  -2   9          7.95          7.41         0.17 o                         
   2  -2   9         62.61         58.18         0.90 o                         
   3  -2   9          0.64          0.62         0.11 o                         
   4  -2   9        597.19        536.60         6.63 o                         
   5  -2   9         54.09         48.69         0.89 o                         
  -5  -1   9          4.36          4.06         0.25 o                         
  -4  -1   9         17.48         19.01         0.59 o                         
  -3  -1   9         61.94         59.84         1.19 o                         
  -2  -1   9          1.41          1.77         0.16 o                         
  -1  -1   9        647.55        669.89         7.02 o                         
   0  -1   9          7.84          8.02         0.16 o                         
   1  -1   9         11.59          9.93         0.27 o                         
   2  -1   9         46.16         47.32         0.84 o                         
   3  -1   9          3.07          3.79         0.18 o                         
   4  -1   9        162.71        150.26         1.95 o                         
   5  -1   9          1.48          0.99         0.13 o                         
   6  -1   9          5.78          5.84         0.28 o                         
  -5   0   9          7.59          6.24         0.30 o                         
  -4   0   9          0.22          0.10         0.15 o                         
  -3   0   9        124.92        126.70         1.71 o                         
  -2   0   9         57.95         58.38         0.91 o                         
  -1   0   9          0.33          2.59         0.10 o                         
   0   0   9          0.20          0.11         0.05 o                         
   1   0   9         85.50         77.58         0.70 o                         
   2   0   9        305.74        273.01         3.17 o                         
   3   0   9          1.17          1.54         0.10 o                         
   4   0   9          5.49          3.32         0.15 o                         
   5   0   9         71.09         70.05         2.62 o                         
   6   0   9          5.41          8.40         0.48 o                         
  -5   1   9         29.19         25.40         1.62 o                         
  -4   1   9         65.38         65.59         2.32 o                         
  -3   1   9          3.48          3.97         0.24 o                         
  -2   1   9         21.85         21.21         0.48 o                         
  -1   1   9          1.40          1.16         0.11 o                         
   0   1   9          9.40          9.50         0.17 o                         
   1   1   9         45.20         44.19         0.70 o                         
   2   1   9         10.88         10.47         0.23 o                         
   3   1   9         15.33         13.43         0.28 o                         
   4   1   9         10.03          9.18         0.32 o                         
   5   1   9         48.18         52.40         1.31 o                         
   6   1   9          3.84          3.27         0.23 o                         
  -5   2   9          2.86          1.31         0.16 o                         
  -4   2   9          0.17          0.12         0.12 o                         
  -3   2   9          0.18          0.29         0.13 o                         
  -2   2   9          9.87         10.66         0.28 o                         
  -1   2   9         19.47         17.14         0.37 o                         
   0   2   9         22.47         24.33         0.40 o                         
   1   2   9         81.73         97.74         1.08 o                         
   2   2   9         35.65         41.63         0.52 o                         
   3   2   9        100.85        101.45         1.07 o                         
   4   2   9         84.50         82.59         1.59 o                         
   5   2   9          5.79          5.01         0.35 o                         
   6   2   9         32.57         31.92         0.81 o                         
  -4   3   9         15.81         16.54         0.57 o                         
  -3   3   9         56.37         52.46         0.87 o                         
  -2   3   9          2.06          2.05         0.17 o                         
  -1   3   9        151.90        147.97         1.64 o                         
   0   3   9         51.14         52.71         0.63 o                         
   1   3   9         39.67         40.33         0.51 o                         
   2   3   9         65.79         67.40         0.84 o                         
   3   3   9         26.42         26.69         0.54 o                         
   4   3   9         24.33         25.09         0.44 o                         
   5   3   9          3.77          3.51         0.16 o                         
   6   3   9          5.99          6.24         0.29 o                         
  -4   4   9          8.97          7.90         0.37 o                         
  -3   4   9         43.59         40.55         0.78 o                         
  -2   4   9          0.01          0.04         0.14 o                         
  -1   4   9          0.05          0.51         0.16 o                         
   0   4   9        644.79        649.63         5.10 o                         
   1   4   9        115.55        125.70         1.29 o                         
   2   4   9         25.19         26.25         0.51 o                         
   3   4   9          6.39          6.16         0.21 o                         
   4   4   9        106.01        111.15         1.36 o                         
   5   4   9         35.39         35.34         0.64 o                         
  -3   5   9          1.50          1.90         0.19 o                         
  -2   5   9          1.89          2.06         0.18 o                         
  -1   5   9         50.72         50.36         0.88 o                         
   0   5   9         27.10         26.18         0.44 o                         
   1   5   9        114.17        111.82         1.21 o                         
   2   5   9         15.73         16.30         0.37 o                         
   3   5   9         12.22         11.64         0.32 o                         
   4   5   9          5.03          4.82         0.20 o                         
   5   5   9         33.28         32.79         0.73 o                         
  -3   6   9          7.40          6.45         0.29 o                         
  -2   6   9          2.87          3.23         0.19 o                         
  -1   6   9         18.23         18.51         0.53 o                         
   0   6   9        778.35        758.46         8.91 o                         
   1   6   9        474.43        478.14         4.64 o                         
   2   6   9          2.26          2.21         0.15 o                         
   3   6   9          0.76          1.12         0.12 o                         
   4   6   9         35.05         37.15         0.80 o                         
  -1   7   9          2.12          1.79         0.12 o                         
   0   7   9          5.77          5.21         0.27 o                         
   1   7   9          5.73          4.98         0.19 o                         
   2   7   9         23.33         22.82         0.38 o                         
   3   7   9         13.68         15.01         0.41 o                         
  -2  -7  10          7.16          7.22         0.46 o                         
  -1  -7  10          0.75          0.32         0.15 o                         
   0  -7  10         19.86         19.90         0.59 o                         
  -3  -6  10         88.64         85.94         1.45 o                         
  -2  -6  10         53.21         57.47         1.11 o                         
  -1  -6  10          3.08          2.53         0.24 o                         
   0  -6  10          3.46          3.17         0.35 o                         
   1  -6  10          4.60          4.35         0.20 o                         
   2  -6  10        112.83        104.31         2.12 o                         
   3  -6  10        208.73        163.34         5.40 o                         
  -4  -5  10          0.50          0.18         0.11 o                         
  -3  -5  10         75.05         75.68         1.22 o                         
  -2  -5  10         55.66         56.35         1.14 o                         
  -1  -5  10          9.96          9.09         0.44 o                         
   0  -5  10          0.70          0.36         0.09 o                         
   1  -5  10          0.70          0.57         0.11 o                         
   2  -5  10         20.41         20.94         0.57 o                         
   3  -5  10         38.64         37.94         0.89 o                         
   4  -5  10         12.20         10.92         0.37 o                         
  -4  -4  10          1.66          1.56         0.14 o                         
  -3  -4  10         14.16         15.76         0.37 o                         
  -2  -4  10         54.95         55.49         1.40 o                         
  -1  -4  10          3.55          2.96         0.29 o                         
   0  -4  10          4.55          4.04         0.22 o                         
   1  -4  10        116.49        119.41         1.48 o                         
   2  -4  10         22.23         22.61         0.41 o                         
   3  -4  10        235.10        233.79         5.44 o                         
   4  -4  10         18.50         20.27         0.65 o                         
  -5  -3  10         15.18         13.49         0.81 o                         
  -4  -3  10          2.43          2.25         0.18 o                         
  -3  -3  10         25.14         29.00         0.53 o                         
  -2  -3  10        240.10        256.90         2.60 o                         
  -1  -3  10          0.48          0.47         0.09 o                         
   0  -3  10         43.91         48.02         0.85 o                         
   1  -3  10          0.05          0.10         0.06 o                         
   2  -3  10          9.91         10.35         0.32 o                         
   3  -3  10        226.67        233.81         3.12 o                         
   4  -3  10          7.14          5.17         0.30 o                         
   5  -3  10          1.43          2.06         0.16 o                         
  -5  -2  10          2.06          2.66         0.19 o                         
  -4  -2  10         17.63         17.51         0.95 o                         
  -3  -2  10         86.05         93.61         1.28 o                         
  -2  -2  10          7.44          7.50         0.22 o                         
  -1  -2  10         31.37         38.48         0.63 o                         
   0  -2  10        119.68        120.10         1.29 o                         
   1  -2  10        180.11        170.24         1.61 o                         
   2  -2  10         43.70         42.28         0.61 o                         
   3  -2  10         13.11         15.40         0.39 o                         
   4  -2  10          2.47          2.61         0.18 o                         
   5  -2  10         14.85         18.06         0.65 o                         
  -5  -1  10         30.38         28.44         0.67 o                         
  -4  -1  10          0.32          0.34         0.22 o                         
  -3  -1  10         91.57         98.17         1.72 o                         
  -2  -1  10          0.65          0.79         0.09 o                         
  -1  -1  10          0.09          0.22         0.07 o                         
   0  -1  10         39.04         40.18         0.54 o                         
   1  -1  10         29.06         27.27         0.47 o                         
   2  -1  10         90.47         83.36         1.54 o                         
   3  -1  10         20.11         19.73         0.39 o                         
   4  -1  10         70.78         68.27         1.03 o                         
   5  -1  10          8.54          7.27         0.24 o                         
  -5   0  10          3.84          4.19         0.23 o                         
  -4   0  10          9.25          9.26         0.58 o                         
  -3   0  10         10.77         11.52         0.34 o                         
  -2   0  10         45.49         45.41         0.85 o                         
  -1   0  10          9.18          7.02         0.21 o                         
   0   0  10         19.20         20.32         0.28 o                         
   1   0  10        116.15        126.80         1.30 o                         
   2   0  10          0.01          0.07         0.05 o                         
   3   0  10        131.51        126.25         1.42 o                         
   4   0  10         16.18         16.89         0.48 o                         
   5   0  10         59.19         58.91         1.49 o                         
   6   0  10         29.39         23.85         1.24 o                         
  -5   1  10         34.40         38.37         0.98 o                         
  -4   1  10          7.60          7.89         0.88 o                         
  -3   1  10         13.76         13.57         0.39 o                         
  -2   1  10         77.37         76.66         1.17 o                         
  -1   1  10         42.66         46.29         0.56 o                         
   0   1  10        183.38        185.20         1.89 o                         
   1   1  10         18.34         18.21         0.30 o                         
   2   1  10         32.41         29.83         0.65 o                         
   3   1  10         31.33         30.92         0.49 o                         
   4   1  10         14.04         14.00         0.51 o                         
   5   1  10          0.24          0.42         0.14 o                         
   6   1  10          0.45          0.40         0.17 o                         
  -4   2  10         31.85         31.07         0.94 o                         
  -3   2  10          7.29          7.58         0.30 o                         
  -2   2  10         83.73         82.08         1.11 o                         
  -1   2  10       2432.50       2415.28        24.28 o                         
   0   2  10         25.88         25.20         0.42 o                         
   1   2  10         45.11         49.42         0.67 o                         
   2   2  10          2.28          1.63         0.10 o                         
   3   2  10        203.57        203.17         2.63 o                         
   4   2  10        487.43        498.36        11.54 o                         
   5   2  10          1.50          1.29         0.12 o                         
   6   2  10          0.61          0.84         0.18 o                         
  -4   3  10         27.00         26.27         0.55 o                         
  -3   3  10          2.17          1.79         0.17 o                         
  -2   3  10         50.47         48.44         0.78 o                         
  -1   3  10          5.16          5.86         0.33 o                         
   0   3  10        286.53        293.62         2.85 o                         
   1   3  10        157.41        159.79         1.60 o                         
   2   3  10          0.52          0.65         0.09 o                         
   3   3  10          0.97          0.88         0.13 o                         
   4   3  10         90.56         97.87         1.30 o                         
   5   3  10        114.33        103.91         1.49 o                         
  -4   4  10          0.16          0.08         0.14 o                         
  -3   4  10          1.33          1.33         0.18 o                         
  -2   4  10          3.63          4.17         0.24 o                         
  -1   4  10       2374.64       2369.71        34.06 o                         
   0   4  10       1058.38       1090.23        13.28 o                         
   1   4  10          7.40          5.96         0.19 o                         
   2   4  10          9.85          9.57         0.24 o                         
   3   4  10         66.55         72.70         0.98 o                         
   4   4  10        236.47        249.57         2.55 o                         
   5   4  10        625.14        611.64         8.29 o                         
  -3   5  10         44.72         38.65         1.33 o                         
  -2   5  10          1.71          1.97         0.24 o                         
  -1   5  10         11.17         11.22         0.35 o                         
   0   5  10         11.69         12.87         0.44 o                         
   1   5  10         64.96         64.86         0.86 o                         
   2   5  10         73.91         78.73         0.95 o                         
   3   5  10          3.53          3.92         0.25 o                         
   4   5  10          4.60          4.70         0.20 o                         
   5   5  10        198.82        197.37         4.11 o                         
  -2   6  10          2.93          3.32         0.22 o                         
  -1   6  10        190.44        184.39         2.85 o                         
   0   6  10       1291.68       1280.76        12.52 o                         
   1   6  10          0.50          0.56         0.10 o                         
   2   6  10          0.83          0.44         0.10 o                         
   3   6  10         18.11         17.70         0.37 o                         
   4   6  10          2.01          2.21         0.14 o                         
  -1   7  10          6.43          5.75         0.25 o                         
   0   7  10         30.37         25.89         0.77 o                         
   1   7  10         22.44         21.49         0.45 o                         
   2   7  10          7.17          7.01         0.19 o                         
   3   7  10          3.86          3.32         0.14 o                         
  -1  -7  11          1.44          1.64         0.20 o                         
  -3  -6  11          2.24          2.04         0.16 o                         
  -2  -6  11          0.86          0.79         0.11 o                         
  -1  -6  11          0.14          0.18         0.12 o                         
   0  -6  11         18.82         21.11         0.68 o                         
   1  -6  11         78.92         75.14         1.64 o                         
   2  -6  11         54.13         46.11         1.76 o                         
  -3  -5  11        100.67        102.02         1.71 o                         
  -2  -5  11          0.68          0.74         0.12 o                         
  -1  -5  11         26.09         27.27         0.89 o                         
   0  -5  11          4.43          4.09         0.20 o                         
   1  -5  11         12.24         12.45         0.34 o                         
   2  -5  11        234.14        230.82         5.54 o                         
   3  -5  11         13.28         10.61         0.37 o                         
  -4  -4  11         46.31         45.86         0.77 o                         
  -3  -4  11         20.09         19.15         0.44 o                         
  -2  -4  11          5.00          6.19         0.25 o                         
  -1  -4  11         74.58         72.85         3.00 o                         
   0  -4  11         16.61         16.60         0.35 o                         
   1  -4  11        180.23        187.51         2.56 o                         
   2  -4  11          1.30          1.24         0.12 o                         
   3  -4  11          0.76          0.76         0.18 o                         
   4  -4  11         25.16         26.03         0.61 o                         
  -4  -3  11         67.51         68.19         1.11 o                         
  -3  -3  11          4.20          5.20         0.20 o                         
  -2  -3  11         24.86         24.81         0.44 o                         
  -1  -3  11          0.40          0.55         0.10 o                         
   0  -3  11          1.93          2.18         0.17 o                         
   1  -3  11         58.25         56.14         0.85 o                         
   2  -3  11         18.31         19.39         0.63 o                         
   3  -3  11         26.64         25.67         1.11 o                         
   4  -3  11          2.22          2.26         0.21 o                         
   5  -3  11          1.09          1.51         0.12 o                         
  -5  -2  11          6.72          5.96         0.39 o                         
  -4  -2  11         14.51         14.71         0.60 o                         
  -3  -2  11        382.61        386.93         5.65 o                         
  -2  -2  11        182.02        192.33         2.50 o                         
  -1  -2  11          4.28          3.78         0.16 o                         
   0  -2  11         62.04         63.35         0.81 o                         
   1  -2  11         76.25         73.41         0.86 o                         
   2  -2  11          2.21          2.06         0.14 o                         
   3  -2  11        183.16        193.89         5.65 o                         
   4  -2  11         54.49         55.40         1.67 o                         
   5  -2  11         41.95         36.07         0.88 o                         
  -5  -1  11          1.59          1.30         0.19 o                         
  -4  -1  11          9.95         10.03         0.47 o                         
  -3  -1  11         31.75         32.47         0.77 o                         
  -2  -1  11         81.20         81.05         0.92 o                         
  -1  -1  11        324.92        316.98         5.58 o                         
   0  -1  11         10.43         10.39         0.23 o                         
   1  -1  11          1.41          1.75         0.12 o                         
   2  -1  11         48.81         50.58         0.72 o                         
   3  -1  11        125.17        132.01         1.70 o                         
   4  -1  11         29.60         26.03         0.72 o                         
   5  -1  11          4.04          2.87         0.15 o                         
  -5   0  11          0.88          0.72         0.12 o                         
  -4   0  11          1.40          1.31         0.19 o                         
  -3   0  11        318.98        318.32         4.24 o                         
  -2   0  11       3307.24       3314.64        48.09 o                         
  -1   0  11          5.87          4.26         0.17 o                         
   0   0  11          0.16          0.52         0.11 o                         
   1   0  11          0.25          0.20         0.07 o                         
   2   0  11         68.98         64.83         0.84 o                         
   3   0  11       2076.00       2093.72        18.94 o                         
   4   0  11          6.59          6.58         0.21 o                         
   5   0  11          2.64          3.17         0.22 o                         
  -4   1  11          7.31          6.79         0.45 o                         
  -3   1  11         55.48         55.80         0.93 o                         
  -2   1  11         18.21         18.81         0.46 o                         
  -1   1  11        373.64        386.01         4.35 o                         
   0   1  11        269.40        287.99         2.84 o                         
   1   1  11         36.61         32.69         0.57 o                         
   2   1  11          2.42          2.82         0.15 o                         
   3   1  11        370.21        387.24         3.74 o                         
   4   1  11        350.47        350.87         7.20 o                         
   5   1  11         52.55         51.55         1.02 o                         
  -4   2  11         19.85         19.44         0.54 o                         
  -3   2  11          0.43          0.62         0.13 o                         
  -2   2  11       2912.01       2937.99        33.82 o                         
  -1   2  11        798.87        809.37         7.53 o                         
   0   2  11         53.06         50.21         0.65 o                         
   1   2  11        144.08        159.89         1.59 o                         
   2   2  11         39.50         37.13         0.77 o                         
   3   2  11       1046.19       1064.71        10.58 o                         
   4   2  11       1261.67       1313.01        17.10 o                         
   5   2  11          6.99          6.36         0.50 o                         
  -4   3  11         29.60         24.16         0.56 o                         
  -3   3  11          4.92          6.37         0.35 o                         
  -2   3  11         49.51         51.87         0.94 o                         
  -1   3  11         14.77         16.39         0.41 o                         
   0   3  11         20.50         23.42         0.39 o                         
   1   3  11        106.22        111.44         1.38 o                         
   2   3  11         10.88         11.38         0.29 o                         
   3   3  11         71.16         75.23         1.34 o                         
   4   3  11        419.82        454.00         4.49 o                         
   5   3  11         19.22         18.45         0.36 o                         
  -3   4  11          0.99          1.34         0.19 o                         
  -2   4  11        140.57        136.78         3.03 o                         
  -1   4  11        723.97        743.57         8.35 o                         
   0   4  11         34.59         36.49         0.54 o                         
   1   4  11         12.42         13.32         0.30 o                         
   2   4  11         72.53         72.20         1.26 o                         
   3   4  11         14.77         15.62         0.36 o                         
   4   4  11        982.94       1026.78        10.20 o                         
   5   4  11         23.84         23.87         0.43 o                         
  -3   5  11          8.83          8.47         0.40 o                         
  -2   5  11         25.24         26.58         1.21 o                         
  -1   5  11         70.66         71.05         1.38 o                         
   0   5  11        121.75        127.94         1.59 o                         
   1   5  11          2.54          2.60         0.14 o                         
   2   5  11          2.94          2.84         0.16 o                         
   3   5  11          2.60          2.55         0.16 o                         
   4   5  11        218.52        225.92         4.94 o                         
  -2   6  11         20.47         22.06         0.53 o                         
  -1   6  11         46.09         41.14         0.69 o                         
   0   6  11        182.52        176.45         4.02 o                         
   1   6  11          0.45          0.68         0.15 o                         
   2   6  11         15.75         16.67         0.34 o                         
   3   6  11          0.01          0.07         0.08 o                         
   4   6  11         75.93         69.29         0.85 o                         
   0   7  11          1.37          1.51         0.24 o                         
   1   7  11         92.96         80.27         2.32 o                         
   2   7  11          9.92          9.32         0.21 o                         
  -2  -6  12         18.46         17.99         0.48 o                         
  -1  -6  12          0.06          0.17         0.17 o                         
   0  -6  12        136.26        147.85         2.87 o                         
   1  -6  12         45.34         43.82         1.08 o                         
   2  -6  12          0.28          0.11         0.18 o                         
  -3  -5  12         73.25         69.40         1.18 o                         
  -2  -5  12          6.42          7.11         0.31 o                         
  -1  -5  12          4.11          5.11         0.29 o                         
   0  -5  12         21.49         20.35         0.52 o                         
   1  -5  12          1.62          1.88         0.17 o                         
   2  -5  12          8.09          8.63         0.44 o                         
   3  -5  12          2.49          2.02         0.20 o                         
  -4  -4  12        544.02        451.83        15.34 o                         
  -3  -4  12        195.03        193.44         3.20 o                         
  -2  -4  12         12.00         12.14         0.34 o                         
  -1  -4  12          1.28          1.54         0.16 o                         
   0  -4  12         63.39         60.12         1.07 o                         
   1  -4  12        127.28        136.70         2.32 o                         
   2  -4  12        407.41        412.36         5.29 o                         
   3  -4  12         43.07         45.67         1.63 o                         
   4  -4  12         13.14         10.22         0.34 o                         
  -4  -3  12         29.87         26.63         0.63 o                         
  -3  -3  12        107.33        106.45         1.43 o                         
  -2  -3  12        200.78        209.13         4.33 o                         
  -1  -3  12         18.49         19.82         0.58 o                         
   0  -3  12          0.63          0.62         0.11 o                         
   1  -3  12        134.41        141.57         1.85 o                         
   2  -3  12        401.89        413.12         6.12 o                         
   3  -3  12        109.60        108.15         2.72 o                         
   4  -3  12         16.36         16.03         0.42 o                         
  -4  -2  12        318.85        330.98         4.95 o                         
  -3  -2  12       1806.33       1880.63        25.49 o                         
  -2  -2  12         25.74         25.81         0.45 o                         
  -1  -2  12         40.11         39.81         0.57 o                         
   0  -2  12         11.86         13.11         0.30 o                         
   1  -2  12          0.62          0.85         0.09 o                         
   2  -2  12       2861.10       2934.99        39.69 o                         
   3  -2  12          8.17          7.95         0.26 o                         
   4  -2  12         19.02         18.88         0.49 o                         
   5  -2  12         13.06         12.31         0.56 o                         
  -4  -1  12         54.47         58.77         1.35 o                         
  -3  -1  12         25.96         26.21         0.62 o                         
  -2  -1  12        138.21        141.01         1.53 o                         
  -1  -1  12         77.94         82.07         0.98 o                         
   0  -1  12         33.66         31.49         0.58 o                         
   1  -1  12         25.96         25.11         0.48 o                         
   2  -1  12        728.57        771.37         7.77 o                         
   3  -1  12        414.99        422.77         4.41 o                         
   4  -1  12         58.31         54.18         1.29 o                         
   5  -1  12          1.53          2.09         0.23 o                         
  -4   0  12          0.34          0.50         0.18 o                         
  -3   0  12       1368.32       1384.20        15.02 o                         
  -2   0  12        113.76        115.23         1.42 o                         
  -1   0  12         46.83         47.45         0.65 o                         
   0   0  12        247.14        254.40         2.35 o                         
   1   0  12         18.26         17.52         0.31 o                         
   2   0  12       1307.75       1307.80        18.12 o                         
   3   0  12       1101.73       1124.61        19.31 o                         
   4   0  12         12.32         12.61         0.55 o                         
   5   0  12         70.95         76.94         1.69 o                         
  -4   1  12          4.84          5.49         0.30 o                         
  -3   1  12         46.72         48.02         0.82 o                         
  -2   1  12          1.19          1.28         0.14 o                         
  -1   1  12         31.47         30.02         0.50 o                         
   0   1  12         36.72         44.23         0.63 o                         
   1   1  12         10.24         13.42         0.32 o                         
   2   1  12        171.43        174.29         2.76 o                         
   3   1  12        330.73        359.12         4.18 o                         
   4   1  12          0.52          0.57         0.11 o                         
   5   1  12         15.00         15.91         0.57 o                         
  -4   2  12          4.36          4.53         0.23 o                         
  -3   2  12         11.20          9.19         0.50 o                         
  -2   2  12         58.65         58.00         0.87 o                         
  -1   2  12         57.62         62.61         0.77 o                         
   0   2  12          0.07          0.22         0.08 o                         
   1   2  12         85.29         79.37         0.91 o                         
   2   2  12          0.01          0.09         0.08 o                         
   3   2  12        626.80        664.98         6.78 o                         
   4   2  12          1.74          1.46         0.12 o                         
   5   2  12          0.07          0.16         0.10 o                         
  -4   3  12         10.00         10.78         0.51 o                         
  -3   3  12         17.41         18.06         0.58 o                         
  -2   3  12         45.40         43.78         0.70 o                         
  -1   3  12        282.36        301.18         3.81 o                         
   0   3  12         42.69         43.46         0.64 o                         
   1   3  12          0.94          1.86         0.13 o                         
   2   3  12          4.69          5.62         0.21 o                         
   3   3  12        184.21        196.70         3.38 o                         
   4   3  12        116.73        120.44         1.34 o                         
   5   3  12          1.33          0.97         0.09 o                         
  -3   4  12         55.88         62.14         1.52 o                         
  -2   4  12          1.44          2.07         0.19 o                         
  -1   4  12        369.42        392.19         4.60 o                         
   0   4  12         67.26         66.84         1.05 o                         
   1   4  12          7.80          7.29         0.23 o                         
   2   4  12         10.33         10.96         0.30 o                         
   3   4  12          7.11          7.70         0.24 o                         
   4   4  12         30.28         30.46         0.47 o                         
   5   4  12          1.95          1.90         0.13 o                         
  -2   5  12        113.00        115.00         3.01 o                         
  -1   5  12          0.12          0.28         0.14 o                         
   0   5  12         74.00         76.87         1.44 o                         
   1   5  12         26.72         27.35         0.44 o                         
   2   5  12         13.71         13.94         0.35 o                         
   3   5  12         24.00         24.41         0.66 o                         
   4   5  12          2.05          1.58         0.13 o                         
  -1   6  12        101.28         94.46         1.57 o                         
   0   6  12         13.61         13.72         0.38 o                         
   1   6  12         21.56         21.63         0.62 o                         
   2   6  12          1.85          1.82         0.13 o                         
   3   6  12          6.31          5.70         0.26 o                         
   1   7  12          0.12          0.01         0.11 o                         
  -1  -6  13         17.31         15.26         0.66 o                         
   0  -6  13        232.91        235.83         4.28 o                         
   1  -6  13        285.50        204.82         5.51 o                         
  -2  -5  13          1.89          2.20         0.18 o                         
  -1  -5  13          0.72          0.69         0.12 o                         
   0  -5  13        188.62        197.94         4.34 o                         
   1  -5  13        378.30        373.01        11.20 o                         
   2  -5  13         77.18         69.13         1.59 o                         
  -3  -4  13         37.12         34.82         1.94 o                         
  -2  -4  13         26.19         26.29         0.59 o                         
  -1  -4  13         17.47         18.81         0.58 o                         
   0  -4  13         12.07         10.83         0.37 o                         
   1  -4  13       1618.29       1654.58        29.98 o                         
   2  -4  13          0.23          0.31         0.09 o                         
   3  -4  13         24.76         24.75         2.30 o                         
  -4  -3  13          0.85          0.59         0.11 o                         
  -3  -3  13          2.49          2.62         0.22 o                         
  -2  -3  13          0.28          0.24         0.09 o                         
  -1  -3  13          6.35          6.04         0.31 o                         
   0  -3  13         39.61         39.56         0.65 o                         
   1  -3  13        435.31        465.52         4.84 o                         
   2  -3  13        110.08        115.45         1.52 o                         
   3  -3  13         12.88         13.35         0.48 o                         
   4  -3  13          0.86          0.83         0.14 o                         
  -4  -2  13        291.01        282.26         5.04 o                         
  -3  -2  13          1.53          2.07         0.18 o                         
  -2  -2  13          0.01          0.02         0.08 o                         
  -1  -2  13        116.90        116.79         1.56 o                         
   0  -2  13         21.94         22.55         0.42 o                         
   1  -2  13        592.32        590.04         7.29 o                         
   2  -2  13        412.76        427.55         5.09 o                         
   3  -2  13          0.08          0.13         0.08 o                         
   4  -2  13         94.12         97.70         1.47 o                         
  -4  -1  13          4.81          3.87         0.25 o                         
  -3  -1  13         41.12         44.27         1.00 o                         
  -2  -1  13         94.42         96.82         1.12 o                         
  -1  -1  13          3.34          4.57         0.20 o                         
   0  -1  13          8.95         11.66         0.29 o                         
   1  -1  13         72.97         71.34         0.87 o                         
   2  -1  13         22.27         26.18         0.45 o                         
   3  -1  13         44.56         46.17         0.70 o                         
   4  -1  13          1.62          1.27         0.15 o                         
   5  -1  13          6.32          7.75         0.46 o                         
  -4   0  13          2.80          4.11         0.29 o                         
  -3   0  13         13.24         14.91         0.48 o                         
  -2   0  13          4.13          5.32         0.23 o                         
  -1   0  13         31.85         34.27         0.59 o                         
   0   0  13         31.75         29.68         0.43 o                         
   1   0  13         26.58         23.27         0.37 o                         
   2   0  13        147.91        159.16         3.13 o                         
   3   0  13          0.19          0.14         0.09 o                         
   4   0  13         23.18         22.69         0.47 o                         
   5   0  13         53.80         58.61         1.31 o                         
  -4   1  13          3.65          3.34         0.20 o                         
  -3   1  13         16.78         15.70         0.44 o                         
  -2   1  13        159.06        176.20         2.50 o                         
  -1   1  13         27.92         28.71         0.47 o                         
   0   1  13          0.16          0.57         0.09 o                         
   1   1  13         24.26         24.02         0.51 o                         
   2   1  13         43.65         43.78         0.64 o                         
   3   1  13        247.83        257.32         3.25 o                         
   4   1  13          0.01          0.14         0.10 o                         
   5   1  13         19.57         25.18         0.91 o                         
  -4   2  13         31.07         37.60         0.90 o                         
  -3   2  13          2.18          1.73         0.16 o                         
  -2   2  13        246.85        264.21         2.90 o                         
  -1   2  13        170.29        176.63         1.76 o                         
   0   2  13          2.65          2.64         0.14 o                         
   1   2  13         23.46         20.44         0.40 o                         
   2   2  13          1.93          2.02         0.14 o                         
   3   2  13        118.18        115.64         1.32 o                         
   4   2  13         25.71         26.43         0.61 o                         
   5   2  13          2.58          2.35         0.24 o                         
  -3   3  13        113.61        124.28         2.58 o                         
  -2   3  13         31.70         34.79         0.89 o                         
  -1   3  13          0.07          0.20         0.11 o                         
   0   3  13         37.35         39.72         0.61 o                         
   1   3  13         22.20         21.06         0.40 o                         
   2   3  13         21.91         20.94         0.71 o                         
   3   3  13          0.05         -0.05         0.14 o                         
   4   3  13          6.63          6.30         0.22 o                         
   5   3  13          1.35          1.69         0.27 o                         
  -3   4  13         24.99         30.59         1.44 o                         
  -2   4  13         34.14         34.86         0.96 o                         
  -1   4  13          4.55          5.66         0.27 o                         
   0   4  13          2.39          2.31         0.14 o                         
   1   4  13          3.14          3.16         0.15 o                         
   2   4  13          0.06          0.06         0.09 o                         
   3   4  13         27.19         26.60         0.58 o                         
   4   4  13         51.75         52.08         0.72 o                         
  -2   5  13        189.33        182.92         5.70 o                         
  -1   5  13         69.30         68.53         1.14 o                         
   0   5  13          6.20          6.93         0.30 o                         
   1   5  13         20.44         20.98         0.38 o                         
   2   5  13          1.47          2.05         0.16 o                         
   3   5  13        146.40        151.27         2.29 o                         
   4   5  13          6.99          7.02         0.29 o                         
  -1   6  13          6.23          5.51         0.28 o                         
   0   6  13         13.86         12.98         0.79 o                         
   1   6  13         12.46         11.80         0.40 o                         
   2   6  13          2.57          2.32         0.13 o                         
   3   6  13          8.88          9.74         0.41 o                         
  -2  -5  14          1.32          0.86         0.11 o                         
  -1  -5  14         13.76         12.67         0.34 o                         
   0  -5  14         63.21         65.17         1.51 o                         
   1  -5  14          0.00          0.12         0.11 o                         
   2  -5  14          1.03          0.77         0.16 o                         
  -3  -4  14         23.14         23.27         0.94 o                         
  -2  -4  14         24.45         26.20         0.61 o                         
  -1  -4  14         28.96         32.35         0.77 o                         
   0  -4  14        164.80        173.53         4.78 o                         
   1  -4  14         90.07         90.49         1.42 o                         
   2  -4  14         19.42         18.95         0.55 o                         
   3  -4  14         45.42         42.94         1.30 o                         
  -3  -3  14         24.99         23.66         0.96 o                         
  -2  -3  14          1.75          1.57         0.16 o                         
  -1  -3  14         11.64         12.90         0.73 o                         
   0  -3  14          1.24          1.29         0.11 o                         
   1  -3  14         29.28         29.66         0.57 o                         
   2  -3  14         25.59         26.20         0.57 o                         
   3  -3  14          0.60          0.32         0.15 o                         
   4  -3  14          3.04          3.10         0.22 o                         
  -3  -2  14          3.40          3.16         0.21 o                         
  -2  -2  14         35.47         36.10         0.71 o                         
  -1  -2  14          1.96          2.11         0.15 o                         
   0  -2  14         25.48         24.27         0.75 o                         
   1  -2  14         14.07         15.61         0.40 o                         
   2  -2  14          0.16          0.28         0.08 o                         
   3  -2  14         62.17         62.54         0.93 o                         
   4  -2  14         22.44         21.96         1.09 o                         
  -4  -1  14         26.86         24.08         0.54 o                         
  -3  -1  14          4.18          5.12         0.26 o                         
  -2  -1  14          0.54          0.78         0.10 o                         
  -1  -1  14          0.02          0.14         0.09 o                         
   0  -1  14         29.25         27.28         0.55 o                         
   1  -1  14         11.24         11.18         0.25 o                         
   2  -1  14         82.75         87.28         1.11 o                         
   3  -1  14         23.85         25.13         0.49 o                         
   4  -1  14         16.98         20.33         0.66 o                         
  -4   0  14          5.62          6.99         0.26 o                         
  -3   0  14        109.31        112.60         1.83 o                         
  -2   0  14         62.61         62.73         1.30 o                         
  -1   0  14          3.49          3.98         0.18 o                         
   0   0  14         16.14         12.57         0.30 o                         
   1   0  14          0.45          0.38         0.09 o                         
   2   0  14        181.40        173.65         3.97 o                         
   3   0  14         17.54         18.37         0.39 o                         
   4   0  14          7.96          7.31         0.22 o                         
   5   0  14          1.92          2.77         0.20 o                         
  -3   1  14        125.77        131.49         2.47 o                         
  -2   1  14         38.09         38.81         0.76 o                         
  -1   1  14         46.70         52.00         0.78 o                         
   0   1  14         10.02          7.52         0.22 o                         
   1   1  14         78.14         69.81         2.10 o                         
   2   1  14         59.61         60.72         0.91 o                         
   3   1  14         46.04         49.30         0.76 o                         
   4   1  14          3.94          3.79         0.18 o                         
   5   1  14          7.64          9.47         0.36 o                         
  -3   2  14          5.89          5.97         0.22 o                         
  -2   2  14         36.86         39.91         0.72 o                         
  -1   2  14         21.90         24.39         0.56 o                         
   0   2  14          7.18          6.84         0.23 o                         
   1   2  14         21.14         22.42         0.56 o                         
   2   2  14          9.49          9.87         0.33 o                         
   3   2  14        133.04        133.65         1.96 o                         
   4   2  14          0.33          0.42         0.09 o                         
   5   2  14          9.41          9.05         0.34 o                         
  -3   3  14        173.35        200.13         3.65 o                         
  -2   3  14         95.53        103.86         1.86 o                         
  -1   3  14          1.25          1.51         0.15 o                         
   0   3  14         33.36         36.69         0.62 o                         
   1   3  14         16.41         12.28         0.35 o                         
   2   3  14        360.06        349.06         4.11 o                         
   3   3  14         86.58         94.05         1.29 o                         
   4   3  14         22.66         23.04         0.40 o                         
  -2   4  14         19.38         21.21         0.55 o                         
  -1   4  14         91.62        100.49         5.69 o                         
   0   4  14         14.61         15.45         0.48 o                         
   1   4  14          2.59          2.80         0.17 o                         
   2   4  14         43.62         44.97         0.67 o                         
   3   4  14         12.75         13.04         0.31 o                         
   4   4  14         43.18         43.41         0.70 o                         
  -1   5  14         18.15         19.26         0.54 o                         
   0   5  14         10.20          9.23         0.32 o                         
   1   5  14          1.09          0.69         0.09 o                         
   2   5  14        216.84        195.56         2.84 o                         
   3   5  14         47.38         45.08         0.93 o                         
   0   6  14         49.03         41.66         1.63 o                         
   1   6  14          1.40          1.35         0.15 o                         
   2   6  14          0.62          0.65         0.16 o                         
  -1  -5  15          1.53          1.41         0.12 o                         
   0  -5  15         24.14         21.96         0.63 o                         
   1  -5  15          0.56          0.58         0.11 o                         
  -2  -4  15          0.84          0.80         0.11 o                         
  -1  -4  15          3.73          3.54         0.20 o                         
   0  -4  15          0.40          0.56         0.22 o                         
   1  -4  15          4.83          4.77         0.22 o                         
   2  -4  15         35.21         31.98         0.58 o                         
  -3  -3  15          0.02          0.14         0.12 o                         
  -2  -3  15          0.05          0.11         0.10 o                         
  -1  -3  15          4.14          4.04         0.25 o                         
   0  -3  15         41.07         42.41         0.79 o                         
   1  -3  15          0.66          0.84         0.14 o                         
   2  -3  15         38.76         38.98         0.73 o                         
   3  -3  15          8.50          8.19         0.38 o                         
  -3  -2  15          0.01          0.13         0.12 o                         
  -2  -2  15          3.00          3.34         0.18 o                         
  -1  -2  15          9.66          8.98         0.32 o                         
   0  -2  15         12.65         11.09         0.34 o                         
   1  -2  15        198.17        187.83         2.64 o                         
   2  -2  15          1.07          0.99         0.11 o                         
   3  -2  15          6.35          5.71         0.22 o                         
   4  -2  15          2.69          3.87         0.29 o                         
  -3  -1  15         14.55         13.94         0.75 o                         
  -2  -1  15         47.63         46.58         0.84 o                         
  -1  -1  15          0.22          0.16         0.09 o                         
   0  -1  15        211.42        185.80         3.94 o                         
   1  -1  15        175.75        166.86         2.78 o                         
   2  -1  15         84.22         87.64         1.04 o                         
   3  -1  15         21.33         20.94         0.70 o                         
   4  -1  15         10.84         15.11         0.53 o                         
  -3   0  15         73.93         76.94         2.18 o                         
  -2   0  15         48.58         51.62         1.15 o                         
  -1   0  15         19.74         19.59         0.38 o                         
   0   0  15         37.76         37.08         0.63 o                         
   1   0  15          1.62          1.71         0.12 o                         
   2   0  15        207.06        202.23         3.70 o                         
   3   0  15          6.07          5.40         0.21 o                         
   4   0  15         12.08         11.99         0.38 o                         
  -3   1  15         10.78         11.87         0.35 o                         
  -2   1  15          2.47          1.65         0.17 o                         
  -1   1  15         14.87         15.27         0.35 o                         
   0   1  15         89.00         69.11         0.82 o                         
   1   1  15        412.52        350.84         7.13 o                         
   2   1  15         63.87         67.34         0.95 o                         
   3   1  15          0.55          0.43         0.12 o                         
   4   1  15         25.27         24.21         0.43 o                         
  -3   2  15         15.56         16.10         1.37 o                         
  -2   2  15         89.33        101.43         2.97 o                         
  -1   2  15          3.19          3.29         0.22 o                         
   0   2  15         10.81         11.83         0.29 o                         
   1   2  15         49.72         51.73         0.99 o                         
   2   2  15          3.66          3.24         0.19 o                         
   3   2  15         61.34         64.03         1.23 o                         
   4   2  15          3.75          3.63         0.19 o                         
  -2   3  15          0.12          0.25         0.19 o                         
  -1   3  15          0.44          0.85         0.14 o                         
   0   3  15          2.24          1.32         0.13 o                         
   1   3  15        247.77        208.88         2.85 o                         
   2   3  15          1.09          0.64         0.13 o                         
   3   3  15          0.26          0.24         0.09 o                         
   4   3  15         19.55         18.68         0.41 o                         
  -2   4  15          0.78          0.64         0.17 o                         
  -1   4  15         25.01         25.07         1.50 o                         
   0   4  15          5.21          5.82         0.27 o                         
   1   4  15          2.71          2.87         0.16 o                         
   2   4  15         11.67         12.53         0.30 o                         
   3   4  15          2.31          2.37         0.15 o                         
  -1   5  15          8.16          7.84         0.45 o                         
   0   5  15         23.00         20.74         0.72 o                         
   1   5  15         50.10         43.81         0.92 o                         
   2   5  15          0.12          0.04         0.09 o                         
  -1  -4  16          9.02          9.45         0.31 o                         
   0  -4  16        132.05        118.36         3.23 o                         
   1  -4  16         10.38          9.69         0.59 o                         
  -2  -3  16          1.28          1.03         0.12 o                         
  -1  -3  16        231.30        224.50         4.99 o                         
   0  -3  16        108.13        108.32         2.72 o                         
   1  -3  16         16.15         15.07         0.35 o                         
   2  -3  16         33.79         31.20         0.66 o                         
   3  -3  16          8.18          9.19         0.39 o                         
  -2  -2  16         22.29         21.14         0.62 o                         
  -1  -2  16         11.86         11.81         0.34 o                         
   0  -2  16          0.04          0.54         0.12 o                         
   1  -2  16         99.88         99.47         2.10 o                         
   2  -2  16          9.29          7.87         0.25 o                         
   3  -2  16          8.74          8.94         0.25 o                         
  -3  -1  16          0.52          0.33         0.14 o                         
  -2  -1  16          0.01          0.11         0.17 o                         
  -1  -1  16        102.07         87.33         1.11 o                         
   0  -1  16        173.65        151.87         2.66 o                         
   1  -1  16          1.36          1.61         0.16 o                         
   2  -1  16          5.35          5.79         0.21 o                         
   3  -1  16          6.08          5.65         0.37 o                         
   4  -1  16          4.87          5.08         0.26 o                         
  -3   0  16         25.15         24.83         0.73 o                         
  -2   0  16          1.36          1.38         0.15 o                         
  -1   0  16         20.04         21.68         0.42 o                         
   0   0  16         22.76         24.76         0.47 o                         
   1   0  16          9.62         11.06         0.33 o                         
   2   0  16         23.93         26.12         0.81 o                         
   3   0  16         19.22         20.07         0.45 o                         
   4   0  16         13.59         16.18         0.79 o                         
  -2   1  16         24.30         26.98         0.56 o                         
  -1   1  16          1.35          1.36         0.11 o                         
   0   1  16        111.77         86.84         1.27 o                         
   1   1  16         38.81         38.14         0.78 o                         
   2   1  16          3.79          4.48         0.21 o                         
   3   1  16          2.19          1.94         0.13 o                         
   4   1  16          0.75          0.65         0.10 o                         
  -2   2  16         14.41         15.38         1.46 o                         
  -1   2  16          0.81          0.91         0.18 o                         
   0   2  16         16.68         17.30         0.38 o                         
   1   2  16         21.59         22.41         0.45 o                         
   2   2  16         29.53         28.75         0.54 o                         
   3   2  16         24.28         29.33         0.67 o                         
   4   2  16         11.36         11.39         0.42 o                         
  -2   3  16         16.19         16.29         0.59 o                         
  -1   3  16         19.58         16.85         0.51 o                         
   0   3  16         24.17         20.86         0.44 o                         
   1   3  16         18.60         19.37         0.40 o                         
   2   3  16         58.60         55.20         1.05 o                         
   3   3  16          0.60          0.73         0.11 o                         
  -1   4  16          6.21          6.12         0.63 o                         
   0   4  16          0.27          0.55         0.11 o                         
   1   4  16          8.61          8.50         0.23 o                         
   2   4  16         11.10          9.64         0.27 o                         
   3   4  16          1.09          0.76         0.10 o                         
   1   5  16          2.29          2.98         0.19 o                         
  -1  -3  17         17.47         14.12         0.34 o                         
   0  -3  17          5.02          3.90         0.21 o                         
   1  -3  17          1.87          1.63         0.14 o                         
   2  -3  17          0.02          0.04         0.07 o                         
  -2  -2  17         14.17         13.54         0.65 o                         
  -1  -2  17          7.86          7.71         0.26 o                         
   0  -2  17         39.62         39.15         0.64 o                         
   1  -2  17          5.18          6.53         0.35 o                         
   2  -2  17         48.67         45.80         1.05 o                         
  -2  -1  17          2.28          3.60         0.25 o                         
  -1  -1  17         10.13          6.58         0.21 o                         
   0  -1  17         58.33         53.04         1.11 o                         
   1  -1  17          0.11          0.17         0.10 o                         
   2  -1  17          0.36          0.54         0.09 o                         
   3  -1  17          0.33          0.51         0.09 o                         
  -2   0  17          0.85          0.70         0.12 o                         
  -1   0  17         15.59         16.31         0.36 o                         
   0   0  17         15.75         15.44         0.34 o                         
   1   0  17         29.40         26.53         0.68 o                         
   2   0  17         31.54         38.16         0.98 o                         
   3   0  17         14.05         15.58         0.36 o                         
  -2   1  17          0.06          0.15         0.09 o                         
  -1   1  17          0.33          0.07         0.10 o                         
   0   1  17         26.08         25.14         0.50 o                         
   1   1  17         11.72         10.40         0.30 o                         
   2   1  17          1.08          1.23         0.12 o                         
   3   1  17          2.37          3.91         0.16 o                         
  -1   2  17          6.55          9.17         0.36 o                         
   0   2  17          4.12          3.96         0.19 o                         
   1   2  17          0.02          0.04         0.08 o                         
   2   2  17          0.56          0.48         0.09 o                         
   3   2  17          4.41          4.19         0.26 o                         
  -1   3  17          4.70          4.79         0.41 o                         
   0   3  17         19.73         26.57         0.89 o                         
   1   3  17          1.32          2.67         0.13 o                         
   2   3  17          0.24          0.00         0.08 o                         
   3   3  17         12.79         14.51         0.33 o                         
   0   4  17         49.33         59.88         4.43 o                         
   1   4  17          4.58          4.28         0.19 o                         
   2   4  17         10.27          8.27         0.25 o                         
  -1  -2  18          2.35          2.04         0.12 o                         
   0  -2  18          3.54          2.91         0.13 o                         
   1  -2  18         10.81         10.96         0.40 o                         
  -1  -1  18          7.66          6.85         0.23 o                         
   0  -1  18          0.23          0.21         0.09 o                         
   1  -1  18          0.86          1.01         0.10 o                         
   2  -1  18         22.19         25.71         0.68 o                         
  -1   0  18          0.28          0.86         0.12 o                         
   0   0  18         14.99         14.52         0.32 o                         
   1   0  18          3.20          4.48         0.20 o                         
   2   0  18          3.35          4.51         0.27 o                         
  -1   1  18         29.98         41.12         0.84 o                         
   0   1  18         25.46         29.17         0.50 o                         
   1   1  18          0.06          0.71         0.12 o                         
   2   1  18         36.32         41.26         0.75 o                         
   0   2  18          6.17          4.29         0.24 o                         
   1   2  18         13.08          9.79         0.23 o                         
   2   2  18         33.62         37.14         0.57 o                         
   1   3  18         15.17         10.81         0.32 o                         
   1   0  19         25.90         25.80         0.98 o                         
   1   1  19          0.00          0.01         0.07 o                         
                                                                                
